# Supplementary material for: Experimental evidence for temporal uncoupling of brain Aβ deposition and neurodegenerative sequelae
Source: Nat Commun. 2022 Nov 28;13:7333. doi: 10.1038/s41467-022-34538-5 (PMC9705543; doi:10.1038/s41467-022-34538-5)
Supplement: Supplementary file 4 — Supplementary Data 2 [file 41467_2022_34538_MOESM4_ESM.xlsx]

## Sheet: Description
Sheet	Description		Group: long-term APPPS1		Treatment: 1.5 - 21.5 mo
Protein_LFQ	Protein label-free quantification of CSF samples from 21.5 months old APPPS1 and WT mice with and without BACE inhibition (see sample table)		Mouse ID 42#	Mass Spec ID	Genotype, pos/neg	Sex	Treatment	Age at prep.
	Statistical analysis		13572	APP_CTL_13572	APPPS1 pos	f	Control-Pellets	21.5 mo
	Protein lLFQ intensities were log2 transformed		13600	APP_CTL_13600	APPPS1 pos	m	Control-Pellets	21.5 mo
	A one way Anova test was applied to evaluate significant differences between the experimental groups		13601	APP_CTL_13601	APPPS1 pos	m	Control-Pellets	21.5 mo
	Student's Ttests were applied between the individual groups		13602	APP_CTL_13602	APPPS1 pos	m	Control-Pellets	21.5 mo
	A permutation based FDR estimation (p=0.05; s0=0.1) was applied to correct for multiple hypotheses		13603	APP_CTL_13603	APPPS1 pos	m	Control-Pellets	21.5 mo
			13632	APP_CTL_13632	APPPS1 pos	m	Control-Pellets	21.5 mo
			13633	APP_CTL_13633	APPPS1 pos	m	Control-Pellets	21.5 mo
			13634	APP_CTL_13634	APPPS1 pos	m	Control-Pellets	21.5 mo
			13559	APP_BACE_13559	APPPS1 pos	f	BACE-Inhibitor treated	21.5 mo
			13563	APP_BACE_13563	APPPS1 pos	m	BACE-Inhibitor treated	21.5 mo
			13566	APP_BACE_13566	APPPS1 pos	m	BACE-Inhibitor treated	21.5 mo
			13573	APP_BACE_13573	APPPS1 pos	m	BACE-Inhibitor treated	21.5 mo
			13576	APP_BACE_13576	APPPS1 pos	m	BACE-Inhibitor treated	21.5 mo
			13588	APP_BACE_13588	APPPS1 pos	f	BACE-Inhibitor treated	21.5 mo
			13611	APP_BACE_13611	APPPS1 pos	m	BACE-Inhibitor treated	21.5 mo
			13620	APP_BACE_13620	APPPS1 pos	f	BACE-Inhibitor treated	21.5 mo
			Group: long-term WT		Treatment: 1.5 - 21.5 mo
			Mouse ID 42#		Genotype, pos/neg	Sex	Treatment	Age at prep.
			17867	WT_CTL_17867	APPPS1 neg	m	Control-Pellets	21.5 mo
			17870	WT_CTL_17870	APPPS1 neg	m	Control-Pellets	21.5 mo
			17888	WT_CTL_17888	APPPS1 neg	m	Control-Pellets	21.5 mo
			17894	WT_CTL_17894	APPPS1 neg	m	Control-Pellets	21.5 mo
			17912	WT_CTL_17912	APPPS1 neg	m	Control-Pellets	21.5 mo
			17920	WT_CTL_17920	APPPS1 neg	f	Control-Pellets	21.5 mo
			17931	WT_CTL_17931	APPPS1 neg	f	Control-Pellets	21.5 mo
			17933	WT_CTL_17933	APPPS1 neg	f	Control-Pellets	21.5 mo
			17866	WT_BACE_17866	APPPS1 neg	f	BACE-Inhibitor treated	21.5 mo
			17876	WT_BACE_17876	APPPS1 neg	m	BACE-Inhibitor treated	21.5 mo
			17883	WT_BACE_17883	APPPS1 neg	f	BACE-Inhibitor treated	21.5 mo
			17889	WT_BACE_17889	APPPS1 neg	f	BACE-Inhibitor treated	21.5 mo
			17893	WT_BACE_17893	APPPS1 neg	f	BACE-Inhibitor treated	21.5 mo
			17903	WT_BACE_17903	APPPS1 neg	m	BACE-Inhibitor treated	21.5 mo
			17909	WT_BACE_17909	APPPS1 neg	f	BACE-Inhibitor treated	21.5 mo
			17942	WT_BACE_17942	APPPS1 neg	m	BACE-Inhibitor treated	21.5 mo

## Sheet: Protein_LFQ
					Average protein abundance ratio of group comparisons				Average log2 protein abundance ratio of group comparisons				One way Anova test with FDR correction (q-value) (p or q < 0.05: red)			p-value of protein abundance differences between the different groups (p<0.05: red)				Permutation based FDR correction for multiple hypotheses (p=0.05; s0=0.1); + indicates significance after FDR application				Number of samples with quantification in all and individual groups					log2 transfomed LFQ intensities APPPS1 mice + BACE inhibition								log2 transfomed LFQ intensities APPPS1 control mice								log2 transfomed LFQ intensities WT mice + BACE inhibition
UniProt AC group	UniProt AC all	UniProt ID all	Genes	First Protein Name	Ratio (APP_BACE/APP_CTL)	Ratio (WT_BACE/WT_CTL)	Ratio (APPPS1_CTL/WT_CTL)	Ratio (APPPS1_BACE/WT_CTL)	log2 (APP_BACE/APP_CTL)	log2 (WT_BACE/WT_CTL)	log2 (APPPS1_CTL/WT_CTL)	log2 (APPPS1_BACE/WT_CTL)	ANOVA p value	ANOVA q-value	ANOVA Significant	p (APP_BACE/APP_CTL)	p (WT_BACE/WT_CTL)	p (APPPS1_CTL/WT_CTL)	p (APPPS1_BACE/WT_CTL)	FDR sig. (APP_BACE/APP_CTL)	FDR sig. (WT_BACE/WT_CTL)	FDR sig. (APPPS1_CTL/WT_CTL)	FDR sig. (APPPS1_BACE/WT_CTL)	Quants All	Quants APP_BACE	Quants APP_CTL	Quants WT_BACE	Quants WT_CTL	log2 LFQ APP_BACE_13559	log2 LFQ APP_BACE_13563	log2 LFQ APP_BACE_13566	log2 LFQ APP_BACE_13573	log2 LFQ APP_BACE_13576	log2 LFQ APP_BACE_13588	log2 LFQ APP_BACE_13611	log2 LFQ APP_BACE_13620	log2 LFQ APP_CTL_13572	log2 LFQ APP_CTL_13600	log2 LFQ APP_CTL_13601	log2 LFQ APP_CTL_13602	log2 LFQ APP_CTL_13603	log2 LFQ APP_CTL_13632	log2 LFQ APP_CTL_13633	log2 LFQ APP_CTL_13634	log2 LFQ WT_BACE_17866	log2 LFQ WT_BACE_17876	log2 LFQ WT_BACE_17883	log2 LFQ WT_BACE_17889	log2 LFQ WT_BACE_17893
A0A075B5J6	A0A075B5J6;P01629	A0A075B5J6_MOUSE	Gm20730	Predicted gene, 20730	1.43314	0.852902	0.752584	1.07856	0.519179	-0.229548	-0.410076	0.109103	0.965078	0.962763		0.539136	0.860336	0.669967	0.907456					32	8	8	8	8	11.3029	14.1531	11.9569	12.3584	12.8874	11.4685	15.9707	11.6961	10.5381	13.099	10.5119	12.375	13.9755	9.81046	14.1634	13.1672	10.4065	12.2085	10.5472	14.012	12.0895
A0A075B5J9;A0A075B5K3	A0A075B5J9;A0A075B5K3	A0A075B5J9_MOUSE;A0A075B5K3_MOUSE	Igkv17-121;Igkv17-127	Immunoglobulin kappa variable 17-127	1.00595	0.826393	0.878823	0.884056	0.00856423	-0.2751	-0.186355	-0.177791	0.924024	0.928031		0.988798	0.776974	0.788538	0.833947					32	8	8	8	8	15.0484	14.8928	13.5205	13.9395	14.8325	16.3962	18.4063	14.9066	16.0971	15.1947	15.9275	14.3677	15.3037	15.9958	14.4616	14.5261	12.938	13.3187	13.7278	17.5344	17.0437
A0A075B5L5	P01679;P01676;P01678;P01677;P01675;A0A075B5L5	A0A075B5L5_MOUSE	Igkv4-86	Immunoglobulin kappa variable 4-86	0.394093	0.618559	1.10868	0.436922	-1.34339	-0.693017	0.148839	-1.19455	0.267211	0.352627		0.0280606	0.446908	0.857433	0.153366					32	8	8	8	8	10.1747	11.0725	8.70648	8.23882	9.43623	10.2189	11.0981	10.1071	10.895	11.6213	13.7965	11.3906	10.0622	11.071	10.3642	10.5991	9.02999	10.3786	10.1198	9.68534	11.274
A0A075B5M1	A0A075B5M1	A0A075B5M1_MOUSE	Igkv4-63	Immunoglobulin kappa variable 4-63	0.391499	0.598471	1.06135	0.415518	-1.35292	-0.740647	0.0859021	-1.26702	0.362215	0.441649		0.0334358	0.473286	0.930018	0.210094					32	8	8	8	8	10.9399	12.2084	13.1395	11.3678	13.7259	13.4466	11.4111	13.7757	13.6229	11.9	14.4076	13.1896	13.1897	15.091	14.0391	15.3982	12.66	13.8878	11.815	14.9987	13.7918
A0A075B5M7	A0A075B5M7	A0A075B5M7_MOUSE	Igkv5-39	Immunoglobulin kappa variable 5-39	0.99316	1.84061	1.8446	1.83198	-0.0099026	0.880183	0.883306	0.873403	0.509656	0.569615		0.991116	0.391007	0.347394	0.329803					32	8	8	8	8	11.2304	14.0579	15.0951	12.338	12.8066	14.3429	14.2122	10.3817	10.5062	15.5069	11.9421	11.9807	12.207	14.8209	12.4283	15.1519	11.4151	12.4038	14.177	9.55992	16.3827
A0A075B5N2	P01657;P01632;A0A075B5N2;P01634;A0A140T8P2	A0A075B5N2_MOUSE	Igkv6-29	Immunoglobulin kappa chain variable 6-29	0.571809	1.26384	1.46214	0.836062	-0.806395	0.337817	0.548077	-0.258318	0.374	0.467613		0.120392	0.64559	0.414305	0.662764					32	8	8	8	8	13.4326	13.2309	13.9652	14.42	13.6263	15.6853	13.9896	14.4413	14.5675	16.5036	14.3016	16.0381	13.2023	13.8493	15.7923	14.9879	13.0073	13.7937	14.6468	14.8264	16.8724
A0A075B5N3	A0A075B5N3	A0A075B5N3_MOUSE	Igkv8-28	Immunoglobulin kappa variable 8-28	1.3495	1.12097	0.710304	0.958554	0.432423	0.16475	-0.493492	-0.0610689	0.458518	0.546176		0.320701	0.816812	0.385126	0.909073					32	8	8	8	8	14.8571	14.0171	14.4811	13.6213	14.2741	16.2067	14.7388	14.9252	14.1511	13.9608	14.2132	14.3729	12.4353	14.1995	14.5997	15.7294	14.7453	14.411	13.7502	17.9337	15.9975
A0A075B5N3;A0A075B5N4;A0A140T8M3;A0A140T8P5	A0A140T8P5;A0A140T8P7;A0A075B5N3;A0A075B5N4;A0A140T8M3	A0A075B5N3_MOUSE;A0A075B5N4_MOUSE;A0A140T8M3_MOUSE;A0A140T8P5_MOUSE	Igkv8-24;Igkv8-27;Igkv8-28;Igkv8-30	Immunoglobulin kappa variable 8-28	1.06889	2.17121	1.4757	1.57735	0.0961066	1.1185	0.561401	0.657507	0.179937	0.265805		0.82728	0.22493	0.343302	0.227521					32	8	8	8	8	13.0896	13.9325	13.3647	13.7221	12.8349	15.0212	12.8756	13.8972	12.6609	13.2818	13.3025	13.1559	13.2149	13.2429	13.2277	15.8824	11.3085	11.7773	13.1726	17.2334	14.8126
A0A075B5N4;A0A140T8M3;A0A140T8M4;A0A140T8N7	A0A140T8M4;A0A140T8P7;A0A140T8N7;A0A140T8N5;A0A075B5N4;A0A140T8M3	A0A075B5N4_MOUSE;A0A140T8M3_MOUSE;A0A140T8M4_MOUSE;A0A140T8N7_MOUSE	Igkv6-25;Igkv8-19;Igkv8-27;Igkv8-30	Immunoglobulin kappa chain variable 8-27	1.04891	1.56869	0.953478	1.00011	0.0688863	0.649559	-0.0687292	0.000157118	0.467319	0.547148		0.885279	0.431046	0.908132	0.999779					32	8	8	8	8	16.1834	16.4506	15.0398	15.8079	14.9767	16.7236	14.687	16.9562	14.7612	15.5419	15.3862	15.4104	15.2163	15.8062	16.0726	18.0792	15.0609	14.9931	15.4421	16.7455	17.4027
A0A075B5Q6	A0A075B5Q6	A0A075B5Q6_MOUSE	Ighv5-9-1	Immunoglobulin heavy variable 5-9-1	0.406398	0.588039	2.18758	0.889029	-1.29903	-0.766017	1.12934	-0.169698	0.193089	0.272031		0.00956247	0.48371	0.201084	0.844528					32	8	8	8	8	11.4371	12.5354	12.4123	13.7018	12.1374	12.2703	12.8454	14.244	14.002	12.8057	14.0433	15.5534	13.283	13.6616	14.6475	13.9794	12.3949	11.2271	9.66973	11.4396	13.5711
A0A075B5R0	A0A075B5R0	A0A075B5R0_MOUSE	Ighv5-16	Immunoglobulin heavy variable 5-16	1.13746	0.751217	0.932157	1.06029	0.185818	-0.412699	-0.101355	0.0844626	0.98342	0.982364		0.8196	0.643767	0.887366	0.927442					32	8	8	8	8	16.7107	14.456	10.3502	13.8899	13.4493	16.4322	13.7986	14.7735	11.7459	15.0326	13.9461	13.4448	14.4965	15.0179	14.8594	13.8306	12.341	11.0104	13.2883	13.72	17.2624
A0A075B5R2	A0A075B5R2	A0A075B5R2_MOUSE	Ighv7-3	Immunoglobulin heavy variable 7-3 (Fragment)	0.578021	1.28861	1.03311	0.59716	-0.790806	0.365813	0.0469956	-0.74381	0.412163	0.498288		0.0833142	0.658548	0.926984	0.206416					32	8	8	8	8	12.1399	13.877	11.5006	12.4209	11.748	12.6774	10.6354	11.353	13.8167	12.309	11.6795	12.9241	12.3795	12.9923	13.497	13.0804	11.7906	11.4974	11.7219	13.1864	14.8888
A0A075B5R4;A0A075B5R9	A0A075B5R4;A0A075B5R9	A0A075B5R4_MOUSE;A0A075B5R9_MOUSE	Ighv14-1;Ighv14-3	Immunoglobulin heavy variable 14-1 (Fragment)	0.493694	1.10317	1.15057	0.56803	-1.01831	0.141654	0.202351	-0.815961	0.484583	0.557935		0.134233	0.862324	0.763061	0.162556					32	8	8	8	8	12.7163	12.4316	12.284	12.4927	10.1333	11.1751	10.5458	12.9191	12.6345	15.66	11.9582	11.8976	12.7863	13.0993	13.9751	10.8332	11.1821	11.78	13.0195	13.8078	12.2666
A0A075B5R7	A0A075B5R7	A0A075B5R7_MOUSE	Ighv14-2	Immunoglobulin heavy variable 14-2 (Fragment)	1.0491	1.51495	1.50052	1.57419	0.0691522	0.599267	0.58546	0.654612	0.750661	0.772834		0.928361	0.498096	0.428429	0.412743					32	8	8	8	8	13.6131	11.4899	12.2986	14.7045	13.1521	15.1315	11.0214	15.1627	16.2311	14.0146	12.6935	12.4697	12.8335	13.6463	11.9076	12.2245	9.92719	11.5112	14.9509	13.9886	14.4455
A0A075B5T2	P01801;P01796;A0A0A6YWU3;P01803;P01799;A0A075B5T2;P01797;P01804	A0A075B5T2_MOUSE	Ighv6-3	Immunoglobulin heavy variable 6-3 (Fragment)	0.752972	0.985845	1.13618	0.855514	-0.409331	-0.0205677	0.184194	-0.225137	0.883215	0.891102		0.469365	0.977994	0.748651	0.666568					32	8	8	8	8	13.3405	14.759	12.5804	13.0982	14.0272	14.5725	13.94	15.6562	12.0259	14.8152	15.034	14.8157	14.2477	14.7253	13.5214	16.0633	13.4374	13.4935	13.5981	12.5405	15.3571
A0A075B5T3	A0A075B5T3;J3QK03	A0A075B5T3_MOUSE	Ighv6-6	Immunoglobulin heavy variable 6-6 (Fragment)	0.537908	0.825515	0.578763	0.311321	-0.894568	-0.276633	-0.788956	-1.68352	0.0201586	0.0668193		0.00905159	0.691685	0.161326	0.00643071				+	32	8	8	8	8	12.3124	13.8497	12.0884	13.1798	13.1418	12.51	12.649	12.6744	12.2849	14.3467	13.8693	13.771	13.5423	13.7926	13.8802	14.0751	12.8235	12.8412	13.8174	14.6179	14.8084
A0A075B5U4	A0A075B5U4	A0A075B5U4_MOUSE	Ighv1-18	Immunoglobulin heavy variable V1-18	0.36713	1.05408	1.2329	0.452635	-1.44564	0.0759845	0.302058	-1.14358	0.139771	0.221708		0.0165002	0.928353	0.697517	0.0974251					32	8	8	8	8	9.63515	10.5858	9.99166	10.8409	10.4198	10.1356	8.62769	10.1781	10.473	11.1044	10.8984	10.3017	13.6383	12.7273	10.1121	12.7246	9.59577	9.14344	11.7722	11.303	12.266
A0A075B5U4;A0A075B5V0;A0A075B5V2;A0A075B5Y4;A0A0A6YXA5	A0A0A6YVW3;A0A075B5U4;A0A075B5Y4;A0A0A6YXA5;A0A075B5V1;A0A075B5V2;A0A075B5V0;A0A075B5U7	A0A075B5U4_MOUSE;A0A075B5V0_MOUSE;A0A075B5V2_MOUSE;A0A075B5Y4_MOUSE;A0A0A6YXA5_MOUSE	Ighv1-15;Ighv1-18;Ighv1-26;Ighv1-34;Ighv1-81	Immunoglobulin heavy variable V1-18	0.967913	0.9456	3.45139	3.34064	-0.0470502	-0.0806979	1.78718	1.74013	0.0128354	0.0455319	+	0.919257	0.93387	0.0312909	0.0223253			+	+	32	8	8	8	8	17.0462	17.6876	17.3698	15.8672	16.7777	17.7278	16.4054	16.4689	16.4474	17.4333	17.2831	16.2114	17.7211	18.1194	14.7535	17.7579	11.3655	13.0828	15.9284	14.7619	17.6442
A0A075B5V0	P01756;P06330;A0A075B5V0;P01757	A0A075B5V0_MOUSE	Ighv1-26	Immunoglobulin heavy variable 1-26 (Fragment)	0.472989	0.906497	1.11448	0.527135	-1.08012	-0.141626	0.156367	-0.923756	0.510044	0.576542		0.122521	0.869903	0.836823	0.187483					32	8	8	8	8	10.5018	12.445	10.5096	10.6496	11.9812	13.6261	10.8085	11.9323	14.9943	11.7325	12.396	10.81	12.1664	14.0443	11.2157	13.7359	11.0452	10.1021	10.9391	12.3445	14.2727
A0A075B5Y1	A0A075B5Y1;P01750	A0A075B5Y1_MOUSE	Ighv1-74	Immunoglobulin heavy variable V1-74	0.950837	0.514518	0.516937	0.491523	-0.0727305	-0.958706	-0.951939	-1.02467	0.431921	0.519315		0.843544	0.215279	0.139741	0.107555					32	8	8	8	8	13.5641	14.1752	12.9015	12.3824	13.366	13.8613	12.3107	13.6557	12.7698	13.3135	14.3302	12.0844	12.807	14.0967	13.5048	13.8922	12.5849	10.9607	12.4071	14.2523	15.1704
A0A075B5Y4	A0A075B5Y4	A0A075B5Y4_MOUSE	Ighv1-81	Immunoglobulin heavy variable 1-81 (Fragment)	1.58117	0.872419	1.24794	1.97321	0.660996	-0.196907	0.319546	0.980542	0.200028	0.293099		0.0687205	0.801348	0.594876	0.134972					32	8	8	8	8	13.5155	14.4075	13.6782	12.3212	12.2897	12.2612	13.172	13.0575	12.0706	13.4155	12.0399	11.9771	13.0462	12.5554	11.932	12.3781	11.1685	10.0733	10.5489	12.0623	14.0057
A0A075B663	P01723;P01726;P01727;P01724;A0A075B663	A0A075B663_MOUSE	Iglv1	Immunoglobulin lambda variable 1 (Fragment)	1.1768	0.677086	0.820716	0.965818	0.234868	-0.56259	-0.285046	-0.0501775	0.823063	0.840906		0.528389	0.463955	0.623719	0.922715					32	8	8	8	8	14.7655	14.8915	14.3964	14.4262	13.7367	14.4088	13.4836	14.879	15.124	14.107	13.562	12.9867	13.3394	13.6921	15.1508	15.1468	13.7427	13.8745	13.6016	16.3721	14.1566
A0A075B674	A0A075B674	A0A075B674_MOUSE	Ighv1-78	Immunoglobulin heavy variable 1-78	0.969493	2.3444	1.15397	1.11877	-0.044697	1.22922	0.206605	0.161908	0.337229	0.41953		0.947897	0.2298	0.753466	0.83217					32	8	8	8	8	10.2828	11.1962	11.1377	7.81627	9.94228	13.0138	11.6559	9.66904	11.8861	10.9607	10.0016	9.67317	12.0603	10.7829	8.78799	10.9187	9.44227	11.3479	8.01422	15.219	12.9368
A0A075B680	A0A075B680	A0A075B680_MOUSE	Ighv1-62-2	Immunoglobulin heavy variable 1-62-2	0.65688	1.96168	0.95474	0.62715	-0.606297	0.972087	-0.0668207	-0.673118	0.176374	0.260625		0.183805	0.319461	0.896777	0.171477					32	8	8	8	8	12.9066	12.2298	11.3944	10.8334	11.0338	12.8562	12.0665	11.923	11.2653	13.4565	12.3697	12.0733	11.9553	13.9576	11.7135	13.3027	11.8869	11.7501	11.0869	16.6869	16.4249
A0A075B697	A0A075B697;P01820;P01819	A0A075B697_MOUSE	Ighv2-9-1	Immunoglobulin heavy variable 2-9-1 (Fragment)	0.421374	1.62901	2.23425	0.941456	-1.24683	0.703995	1.15979	-0.0870342	0.0985115	0.173659		0.0342799	0.411097	0.137475	0.895802					32	8	8	8	8	14.1137	14.1919	13.2071	14.2627	11.8164	13.6031	13.9385	13.1598	14.1435	14.7127	13.9772	13.5001	13.5522	16.8256	15.1511	16.4055	12.376	12.325	14.5274	13.5911	15.5636
A0A075B6D5	A0A075B6D5	A0A075B6D5_MOUSE	Igkv19-93	Immunoglobulin kappa chain variable 19-93	0.531605	0.985576	1.30937	0.696067	-0.911574	-0.0209605	0.388873	-0.522702	0.444079	0.534894		0.112831	0.971226	0.435701	0.402799					32	8	8	8	8	11.7588	11.8454	10.4191	11.953	11.8271	13.0163	13.0425	14.8291	13.7272	13.3021	12.7077	12.078	13.218	13.0612	13.0709	14.819	11.7888	11.8218	10.9512	13.9276	14.1128
A0A0A6YXW6	A0A0A6YXW6;P01878	A0A0A6YXW6_MOUSE	Igha	Immunoglobulin heavy constant alpha (Fragment)	1.00165	0.950062	1.68527	1.68805	0.00237846	-0.0739068	0.752983	0.755361	0.3363	0.429989		0.995708	0.926859	0.313169	0.312997					32	8	8	8	8	15.1442	16.8468	14.8833	14.741	16.7764	15.9705	15.3824	16.6475	14.3607	16.0098	15.7716	16.2074	15.9497	15.1082	17.3446	15.621	13.1509	15.5573	14.5549	13.6599	15.9147
A0A0A6YY83	A0A0A6YY83	A0A0A6YY83_MOUSE	Pcdh7	Protocadherin 7	0.518112	0.883042	1.74325	0.903196	-0.948664	-0.179445	0.801776	-0.146889	6.00168e-06	0.00119048	+	2.04823e-06	0.381844	2.09991e-05	0.279603	+		+		32	8	8	8	8	11.2704	11.4612	11.3448	11.5942	11.3019	11.9506	11.1622	11.5953	12.6425	12.0016	12.2119	12.2026	12.5228	12.5544	12.4715	12.6626	10.8777	12.0398	10.8867	11.1103	11.4739
A0A0A6YYE7	A0A0B4J1I4;A0A0A6YYE7	A0A0A6YYE7_MOUSE	Igkv4-57	Immunoglobulin kappa variable 4-57 (Fragment)	0.744584	0.90099	2.85425	2.12523	-0.425493	-0.150417	1.51311	1.08762	0.249016	0.325039		0.489902	0.908539	0.14431	0.222069					32	8	8	8	8	14.8131	13.846	13.6118	13.6485	14.4971	15.2261	13.6512	13.1351	12.8769	15.0676	12.8263	14.116	16.9596	16.1981	13.1739	14.6144	9.34062	8.68998	12.233	11.5337	14.6143
A0A0B4J1H6	A0A0B4J1H6;A0A140T8M9	A0A0B4J1H6_MOUSE	Igkv2-137	Immunoglobulin kappa chain variable 2-137 (Fragment)	0.67388	0.966668	0.987494	0.665452	-0.569437	-0.0489076	-0.0181561	-0.587593	0.602653	0.662958		0.23756	0.945524	0.975415	0.34753					32	8	8	8	8	13.9008	12.9696	12.0365	13.414	11.3515	11.2381	11.6338	12.1165	13.5434	13.2683	12.0656	12.8219	13.8762	11.4764	13.7192	12.4452	11.2784	11.8765	11.597	13.4841	13.3157
A0A0B4J1H7	A0A0B4J1H8;A0A0B4J1H7	A0A0B4J1H7_MOUSE	Igkv1-135	Immunoglobulin kappa variable 1-135 (Fragment)	1.62756	1.72014	1.28868	2.0974	0.702711	0.782526	0.365893	1.0686	0.126024	0.213295		0.125305	0.295602	0.543663	0.0730865					32	8	8	8	8	13.7564	15.166	14.1973	14.6901	14.9521	16.3172	14.463	14.8616	13.3819	15.371	14.1613	12.7446	13.6353	14.2294	13.7356	15.523	12.9903	12.4688	14.4846	14.3924	16.3505
A0A0B4J1I0;A0A140T8M0	A0A075B5K8;A0A0B4J1I0;P01631;A0A075B5N0;A0A140T8N1;A0A140T8M9;A0A140T8M0	A0A0B4J1I0_MOUSE;A0A140T8M0_MOUSE	Igkv1-110;Igkv1-117	Immunoglobulin kappa variable 1-110 (Fragment)	1.27202	0.791367	1.33821	1.70222	0.347117	-0.337582	0.420303	0.76742	0.274951	0.375134		0.465576	0.606951	0.523459	0.147923					32	8	8	8	8	17.2334	17.6603	17.4174	17.1792	17.3951	17.339	18.5411	17.9629	17.5928	17.8079	16.0571	16.118	16.606	16.4282	17.6087	19.7326	15.3659	15.7795	15.766	17.0968	17.817
A0A0B4J1I1	A0A0B4J1I1	A0A0B4J1I1_MOUSE	Igkv16-104	Immunoglobulin kappa variable 16-104 (Fragment)	0.638345	0.249319	0.542033	0.346004	-0.647591	-2.00393	-0.883547	-1.53114	0.327223	0.407608		0.404339	0.0510073	0.399861	0.162688					32	8	8	8	8	11.8522	12.1729	7.80754	12.7418	11.558	11.8242	12.2029	10.5095	9.35304	11.6366	11.2714	11.8121	13.6525	11.7624	12.3535	14.0082	10.2999	10.5507	9.28066	11.3017	11.862
A0A0B4J1I5;A0A0B4J1I8	P04941;A0A0B4J1I5;P04943;P04944;P04940;A0A0B4J1I8	A0A0B4J1I5_MOUSE;A0A0B4J1I8_MOUSE	Igkv4-59;Igkv4-70	Immunoglobulin kappa chain variable 4-70 (Fragment)	1.22571	0.622341	0.584285	0.716164	0.293616	-0.684223	-0.775255	-0.481639	0.719037	0.752848		0.539152	0.400642	0.180371	0.341278					32	8	8	8	8	15.869	13.8953	13.687	15.5785	14.1377	14.2749	14.736	14.9062	15.8099	14.0015	14.1462	15.2761	12.3806	14.8591	13.6421	14.6203	15.1506	13.2092	14.5014	13.291	13.9144
A0A0B4J1J7	A0A0B4J1J7	A0A0B4J1J7_MOUSE	Ighv1-82	Immunoglobulin heavy variable 1-82	1.25024	0.805776	0.476185	0.595346	0.322204	-0.311549	-1.0704	-0.748201	0.104677	0.201015		0.404925	0.517958	0.0228395	0.128977			+		32	8	8	8	8	16.7868	15.4271	14.7664	14.8129	15.9486	17.1459	15.546	15.8445	15.762	15.5367	14.5678	15.0311	15.3718	16.5043	16.0352	14.8917	16.1937	15.3086	15.9833	17.3091	16.5213
A0A0B4J1M0	A0A0B4J1M0	A0A0B4J1M0_MOUSE	Ighv1-77	Immunoglobulin heavy variable 1-77	1.53292	1.88295	0.800358	1.22688	0.616281	0.912996	-0.321283	0.294999	0.429911	0.502899		0.345404	0.390015	0.688791	0.719994					32	8	8	8	8	10.4915	10.8927	11.5253	9.98217	11.613	14.3745	11.8369	11.6194	9.13503	10.3659	9.88383	10.6192	10.986	12.0542	11.4384	12.9226	10.5431	10.7781	13.0637	9.21859	13.8124
A0A0B4J1N0	A0A0B4J1N0	A0A0B4J1N0_MOUSE	Ighv1-76	Immunoglobulin heavy variable 1-76	0.942754	1.16662	0.6626	0.624669	-0.0850475	0.222335	-0.59379	-0.678837	0.477524	0.549991		0.901955	0.793578	0.409629	0.376086					32	8	8	8	8	17.0454	14.4068	12.6421	15.7073	13.7465	16.1833	14.0615	14.1474	12.8694	14.5985	15.1968	13.2697	14.6894	16.0747	16.4618	15.4605	15.3012	11.9619	14.4952	15.4415	16.9726
A0A0G2JE99	A0A0G2JE99;P01843	A0A0G2JE99_MOUSE	Iglc1	Immunoglobulin lambda constant 1 (Fragment)	1.55109	1.08913	1.03284	1.60202	0.633279	0.12317	0.0466101	0.679889	0.538881	0.606027		0.204381	0.886883	0.953136	0.3612					32	8	8	8	8	15.3207	16.124	14.4584	14.2078	14.0064	15.5483	14.5105	15.2978	14.2358	13.7607	13.2292	13.806	14.0866	13.4737	15.1272	16.6886	12.7069	13.2992	13.6784	15.9185	15.6142
A0A140T8M1	P01646;A0A140T8M1;P01645;P01647;P01644;P01648;P04946	A0A140T8M1_MOUSE	Igkv10-96	Immunoglobulin kappa variable 10-96 (Fragment)	0.584036	1.25399	0.935049	0.546102	-0.775871	0.326526	-0.0968854	-0.872757	0.21036	0.307278		0.225169	0.522059	0.819748	0.117616					32	8	8	8	8	17.3736	19.4361	15.4216	16.5245	15.6358	17.6375	15.4147	16.5717	16.7521	17.0179	17.0133	16.3921	17.3619	18.654	17.5131	19.518	16.7909	16.061	17.4411	19.629	18.7782
A0A140T8M2	A0A140T8M2	A0A140T8M2_MOUSE	Igkv12-44	Immunoglobulin kappa variable 12-44 (Fragment)	0.997349	1.24884	0.959264	0.956721	-0.00382972	0.320585	-0.0600002	-0.0638299	0.65977	0.714021		0.993243	0.593484	0.889046	0.898501					32	8	8	8	8	14.6674	14.3654	14.5105	14.7678	14.1978	17.2683	14.3757	15.5643	15.1131	16.0141	13.7104	14.6012	14.2672	15.3759	15.2946	15.3713	13.3966	14.0772	14.8573	15.5312	16.9106
A0A140T8M5	A0A140T8M5	A0A140T8M5_MOUSE	Igkv6-15	Immunoglobulin kappa variable 6-15 (Fragment)	1.40917	2.28737	2.94015	4.14318	0.49485	1.19369	1.55589	2.05074	0.0479842	0.103544		0.48559	0.329957	0.129157	0.0551452			+		32	8	8	8	8	16.1337	17.131	17.7669	14.4874	14.898	16.296	13.8326	14.3586	12.6797	16.0463	16.9067	15.1075	14.5426	16.1416	14.0958	15.4252	11.9337	13.2173	14.2671	13.9056	19.2926
A0A140T8N3	A0A140T8N3	A0A140T8N3_MOUSE	Igkv13-84	Immunoglobulin kappa chain variable 13-84 (Fragment)	1.36955	0.86564	0.602291	0.824867	0.453701	-0.208162	-0.731468	-0.277767	0.589076	0.656834		0.256334	0.743975	0.24966	0.65761					32	8	8	8	8	11.9093	13.6877	12.3246	13.0772	11.9029	13.8736	13.4238	13.1981	12.4972	12.5842	13.5312	11.7414	11.3598	12.1991	12.3934	13.4613	13.0238	11.9653	12.6109	14.4695	13.4634
A0A140T8N9	A0A140T8N9	A0A140T8N9_MOUSE	Igkv6-32	Immunoglobulin kappa variable 6-32 (Fragment)	1.0627	0.790671	0.550576	0.585098	0.0877365	-0.338851	-0.860987	-0.773251	0.625793	0.674671		0.838602	0.70499	0.0889918	0.137799					32	8	8	8	8	13.6988	14.2595	13.9838	13.8235	11.6492	13.0501	12.9028	14.2897	12.4642	13.4154	13.7259	12.8678	12.3111	13.6881	13.732	14.7511	12.7026	10.227	14.8634	13.6801	16.7808
A0A140T8P1	A0A140T8P1	A0A140T8P1_MOUSE	Igkv6-14	Immunoglobulin kappa variable 6-14 (Fragment)	0.709885	0.690529	1.0436	0.740833	-0.494342	-0.534226	0.0615629	-0.432779	0.889308	0.896034		0.270637	0.565435	0.931795	0.556637					32	8	8	8	8	13.3218	12.3477	14.3023	13.5113	12.5466	13.1886	11.631	11.8641	12.0379	12.6773	12.8655	14.6874	13.7497	13.9013	13.5451	13.2039	10.9333	10.0697	12.0208	14.8573	14.3873
A0A140T8P5	A0A140T8P5	A0A140T8P5_MOUSE	Igkv8-24	Immunoglobulin kappa chain variable 8-24 (Fragment)	0.573347	1.95843	1.17971	0.676385	-0.80252	0.969699	0.238437	-0.564083	0.124114	0.200643		0.0502152	0.352801	0.752647	0.441731					32	8	8	8	8	13.7746	12.7773	12.8623	12.6696	12.8649	14.3216	13.2934	13.9431	13.3412	13.8293	14.3669	14.4594	15.0064	13.7534	12.7939	15.3765	13.6076	12.9934	13.4916	17.3451	17.7989
A0A140T8P6	A0A140T8P6	A0A140T8P6_MOUSE	Igkv12-46	Immunoglobulin kappa variable 12-46 (Fragment)	0.566959	1.55929	2.06317	1.16973	-0.818685	0.640891	1.04486	0.226178	0.286161	0.3678		0.157867	0.56473	0.210229	0.766342					32	8	8	8	8	16.1819	14.1148	14.6226	13.8487	13.7047	14.0218	13.8247	12.9088	13.4064	14.3262	15.9072	15.2489	14.4364	17.1712	13.8064	15.4747	12.5384	12.3779	13.0798	13.4516	19.4261
A0A1L1SQU7	A0A1L1SQU7	A0A1L1SQU7_MOUSE	Fat1	FAT atypical cadherin 1	0.59083	1.12632	1.74757	1.03251	-0.759186	0.171616	0.805347	0.0461617	0.00941626	0.0619221		0.00535579	0.526843	0.00159568	0.842298			+		32	8	8	8	8	9.94988	10.9286	9.25336	10.3967	10.4158	10.1429	10.5528	9.98314	11.1445	10.4558	10.6993	10.6132	10.6813	11.1744	11.711	11.2171	9.50645	11.009	9.52983	10.1429	10.337
A0A1L1STD6	A0A1L1STD6	A0A1L1STD6_MOUSE	Inafm2	InaF motif-containing 2	1.28176	1.24679	1.0581	1.35622	0.358122	0.318221	0.0814699	0.439592	0.0940479	0.231522		0.113469	0.277923	0.748856	0.0850676					32	8	8	8	8	13.4831	12.9519	13.4382	13.6813	13.7555	12.8137	13.3915	13.9876	12.4075	13.7575	13.1495	13.035	12.6638	12.9667	13.6443	13.0138	12.1923	13.5396	14.047	12.9012	13.1246
A0A1Y7VJN6	A0A1Y7VJN6;P03987	A0A1Y7VJN6_MOUSE	Ighg3	Immunoglobulin heavy constant gamma 3 (Fragment)	0.769307	1.1007	0.858589	0.660519	-0.378368	0.138428	-0.21996	-0.598328	0.816535	0.830041		0.622606	0.872766	0.782899	0.306637					32	8	8	8	8	15.6887	15.99	13.8987	14.6282	14.787	16.6653	16.9314	15.2801	12.4372	17.0791	17.1635	14.5785	15.0318	16.8579	15.4937	18.2545	13.9788	14.6783	16.4601	19.8201	16.6695
A0A2R8VKG2	A0A2R8VKG2	A0A2R8VKG2_MOUSE	D430041D05Rik	RIKEN cDNA D430041D05 gene	0.75445	0.992943	0.961685	0.725544	-0.406503	-0.0102177	-0.0563632	-0.462866	0.0383589	0.165446		0.0123548	0.960837	0.753574	0.00769262					32	8	8	8	8	13.8509	13.5754	13.6196	13.7376	13.6229	14.1119	13.5912	14.0457	14.5059	13.7622	13.7247	14.1398	14.0621	14.3162	14.7156	14.1808	14.0746	14.8626	13.9651	14.4344	13.6171
A0A571BF69	A0A571BF69	A0A571BF69_MOUSE	Mgam	Maltase-glucoamylase	0.866079	1.27655	0.804532	0.696789	-0.207429	0.352245	-0.313778	-0.521207	0.302002	0.411501		0.601645	0.555525	0.531263	0.256793					32	8	8	8	8	10.8562	11.693	10.9546	10.5321	10.8198	11.7159	11.3419	9.73199	11.5498	10.8639	10.5003	10.396	10.3189	10.8915	12.8369	11.9475	11.3036	11.5369	10.6488	12.2945	11.962
A0A5F8MPH8	A0A5F8MPH8	A0A5F8MPH8_MOUSE	Tnxb	Tenascin XB	1.03485	1.11736	1.25441	1.29812	0.0494161	0.160097	0.327008	0.376424	0.163482	0.341819		0.787251	0.517823	0.053503	0.090784					32	8	8	8	8	12.061	13.4237	12.257	12.0559	12.4252	12.3681	12.3161	12.0395	12.2998	11.8047	12.4385	12.2181	12.4326	12.4395	12.3627	12.5552	11.9855	12.2752	11.2763	11.5045	12.2336
A0A668KLU9	A0A668KLU9	A0A668KLU9_MOUSE	Cfhr2	Complement factor H-related 2	0.960202	0.889477	1.40068	1.34494	-0.0585904	-0.168971	0.486131	0.42754	0.188458	0.317897		0.826769	0.682802	0.148862	0.284536					32	8	8	8	8	13.4671	14.9949	13.3433	14.0809	14.6004	14.1229	13.4374	13.0342	13.5055	13.7603	14.2404	14.0536	13.7464	14.2114	14.323	13.7092	11.8914	14.0506	13.3724	12.5571	13.3803
A0A668KLU9;E9Q8B5	A0A668KLU9;E9Q8B5	A0A668KLU9_MOUSE;E9Q8B5_MOUSE	Cfhr2;Cfhr4	Complement factor H-related 2	1.13062	0.837065	1.5501	1.75258	0.177117	-0.256589	0.632361	0.809478	0.0306116	0.0988035		0.352891	0.614632	0.0990992	0.0329236			+		32	8	8	8	8	14.0838	14.6948	14.779	14.7063	14.804	14.3049	14.6359	14.0991	13.4883	14.384	14.8793	14.6395	14.1228	14.2805	14.2471	14.6493	11.8535	13.4775	14.0057	11.8996	13.8121
A2A8L5	A2A8L5	PTPRF_MOUSE	Ptprf	Receptor-type tyrosine-protein phosphatase F	0.73489	1.12947	1.68214	1.23618	-0.4444	0.17565	0.750294	0.305894	0.00112592	0.0255	+	0.0102207	0.489005	0.00341025	0.183847			+		32	8	8	8	8	12.5453	12.9514	12.7333	12.3058	12.9272	13.2286	12.6826	12.3499	12.9717	12.9356	13.1868	13.0187	13.1417	13.7261	12.8903	13.4085	11.9491	12.6544	12.6513	11.9661	12.9851
A2A8L5;Q64487	A2A8L5;Q64487	PTPRD_MOUSE;PTPRF_MOUSE	Ptprd;Ptprf	Receptor-type tyrosine-protein phosphatase F	0.649097	1.41722	2.63334	1.70929	-0.623494	0.503063	1.39689	0.7734	0.00216281	0.0208727	+	0.111912	0.216307	0.00387091	0.0724985			+		32	8	8	8	8	14.3313	14.1278	14.088	12.7733	14.2386	14.3679	13.9649	12.5452	13.2017	14.773	14.7987	14.7665	14.7397	15.1127	13.2609	14.7717	12.8338	12.9757	13.6418	12.6523	14.5743
A2AEP0	A2BHD2;A2AEP0	OBP1B_MOUSE	Obp1b	Odorant-binding protein 1b	0.718107	1.87513	1.49444	1.07316	-0.477729	0.90699	0.579601	0.101871	0.747355	0.769285		0.629327	0.253125	0.502388	0.913154					32	8	8	8	8	10.7307	9.36034	7.96329	9.32698	9.71747	14.5719	12.1974	11.475	11.2569	14.1796	12.9657	11.6793	8.95274	10.569	10.4289	9.13281	9.32409	10.7752	10.6744	10.2646	12.0357
A2AS37	A2AS37	A2AS37_MOUSE	AI182371	Expressed sequence AI182371	0.779956	1.19096	1.5023	1.17173	-0.358536	0.252124	0.587171	0.228636	0.0158265	0.0974174		0.0219094	0.348504	0.00995048	0.325869			+		32	8	8	8	8	14.1305	14.8313	14.0303	14.1639	14.1334	14.609	14.0848	13.7015	14.312	14.4181	14.4212	14.6117	14.7306	14.6899	14.8214	14.5481	13.5485	14.437	13.5658	13.9313	14.4396
A2ASQ1	A2ASQ1	AGRIN_MOUSE	Agrn	Agrin	0.739431	1.15127	1.80874	1.33744	-0.435512	0.203224	0.854985	0.419472	1.59428e-05	0.00239316	+	0.0124348	0.306411	0.00026449	0.0614149			+		32	8	8	8	8	14.5217	15.425	14.7379	14.5125	14.8918	15.451	15.1329	14.771	15.1976	15.3326	15.2162	15.3968	15.4946	15.5492	15.0334	15.7075	14.2009	14.8398	14.6452	14.4519	15.015
A2AVA0	A2AVA0	SVEP1_MOUSE	Svep1	Sushi, von Willebrand factor type A, EGF and pentraxin domain-containing protein 1	0.639932	0.897587	1.57077	1.00519	-0.64401	-0.155877	0.651473	0.00746274	0.00563716	0.0518678		0.0115754	0.477919	0.00785387	0.974156			+		32	8	8	8	8	11.6628	12.9362	11.9111	12.226	12.6949	12.4136	11.8603	11.6915	13.1891	12.0854	12.3943	12.8431	13.1942	13.0472	12.6519	13.1434	11.9715	12.4608	11.8301	11.5706	12.2322
A6H6E2	A6H6E2	MMRN2_MOUSE	Mmrn2	Multimerin-2	0.890414	1.25473	1.23117	1.09625	-0.167452	0.327375	0.300034	0.132583	0.0827115	0.23147		0.350099	0.218305	0.239006	0.641319					32	8	8	8	8	10.3273	11.3388	10.3348	11.0174	10.6582	11.4978	11.1577	10.8032	10.9561	10.8527	11.042	10.9997	11.0181	11.4828	11.2821	10.8411	10.6648	11.5222	10.9203	11.026	11.1508
A6X935	A6X935	ITIH4_MOUSE	Itih4	Inter alpha-trypsin inhibitor, heavy chain 4	0.591411	1.89549	1.82353	1.07846	-0.757767	0.922571	0.866735	0.108968	0.0254625	0.0874704		0.0174949	0.0871823	0.0407395	0.796594					32	8	8	8	8	14.4325	15.4747	14.1335	14.5938	15.2333	15.8875	14.1624	14.5959	15.3282	15.4687	15.109	15.3957	15.6519	16.5862	15.821	15.2149	14.2758	15.0203	14.57	15.2557	16.5077
A8DUK4	P02088;A8DUK4	A8DUK4_MOUSE	Hbb-bs	Beta-globin	3.40912	2.75361	0.762634	2.59991	1.7694	1.46132	-0.390938	1.37846	0.018499	0.0591395		0.0143301	0.0393056	0.511171	0.0432153					32	8	8	8	8	21.3458	21.425	22.6456	20.2916	18.4438	19.6342	19.3145	20.4386	17.0981	17.9291	19.0387	17.525	19.0979	20.1824	18.1967	20.3159	20.2116	19.9467	21.2687	19.7817	22.3928
B0F2B4	B0F2B4	NLGN4_MOUSE	Nlgn4l	Neuroligin 4-like	0.405248	0.604865	1.43067	0.579776	-1.30312	-0.725314	0.516691	-0.786433	2.69421e-06	0.000516129	+	1.08755e-06	0.00658333	0.00810141	0.00199166	+		+		32	8	8	8	8	11.8156	12.9928	12.3782	12.0378	12.4791	12.7011	12.6688	12.0242	13.6722	13.473	13.6937	13.5678	13.9405	13.7127	13.4436	14.0192	11.5852	12.5694	12.2472	12.1261	13.1697
B0F2B4;Q8BYM5;Q99K10	Q99K10;Q8BYM5;Q69ZK9;B0F2B4	NLGN1_MOUSE;NLGN3_MOUSE;NLGN4_MOUSE	Nlgn1;Nlgn3;Nlgn4l	Neuroligin 4-like	0.5195	1.05164	1.09383	0.568242	-0.944805	0.0726461	0.129384	-0.815422	0.000801219	0.0161507	+	0.00204261	0.742102	0.552648	0.00480091					32	8	8	8	8	11.4783	12.6013	11.5309	12.1235	12.1354	12.982	11.901	11.4587	12.765	12.2427	13.0197	13.408	13.1476	13.4269	13.2884	12.4713	12.9023	13.3913	12.2092	12.7745	12.8613
B0V2N1	B0V2N1	PTPRS_MOUSE	Ptprs	Receptor-type tyrosine-protein phosphatase S	0.753641	1.2645	1.97352	1.48733	-0.408051	0.338572	0.980772	0.57272	0.000402171	0.0108899	+	0.00443016	0.312476	0.00277308	0.0428683			+		32	8	8	8	8	13.0574	12.8849	12.8731	12.8183	13.1359	13.2838	13.2187	12.9745	13.1589	13.6681	13.5461	13.2477	13.4984	13.9082	12.9899	13.4935	12.2441	13.0188	12.6541	11.766	13.2841
B1AVU4;Q9D3N5	Q9D3N5;B1AVU4	B1AVU4_MOUSE;Q9D3N5_MOUSE	5430402E10Rik;Gm14744	Predicted gene 14744	0.709522	0.968171	1.53464	1.08886	-0.49508	-0.046666	0.617898	0.122818	0.664626	0.713127		0.444074	0.933525	0.348361	0.813749					32	8	8	8	8	11.0888	10.035	9.81979	11.1964	11.044	12.6526	12.1277	10.1848	11.2209	13.1873	13.4017	12.3239	10.1957	10.8549	11.8049	9.12046	9.76993	11.1455	10.6333	9.31371	10.4681
B1AXV0	B1AXV0	FRS1L_MOUSE	Frrs1l	DOMON domain-containing protein FRRS1L	0.839248	1.21801	1.35586	1.1379	-0.252832	0.284528	0.439206	0.186375	0.0211123	0.12501		0.0839252	0.218863	0.0286617	0.286744			+		32	8	8	8	8	12.9716	12.7611	12.5197	12.7283	13.0508	13.2555	12.701	12.6753	12.5187	12.8833	13.3359	13.2485	13.3692	13.3311	12.8872	13.1119	12.5448	12.6885	12.6639	12.4989	13.5188
B2RU80	B2RU80	PTPRB_MOUSE	Ptprb	Receptor-type tyrosine-protein phosphatase beta	0.993431	0.94306	1.27295	1.26458	-0.00950766	-0.0845778	0.348171	0.338663	0.24516	0.4074		0.919118	0.817998	0.186053	0.209842					32	8	8	8	8	15.5399	15.955	15.4068	15.6138	15.9092	15.8092	15.7519	15.3759	15.4288	15.6754	15.7875	15.6516	15.7044	15.6166	15.6637	15.9097	13.8483	15.2207	15.7158	14.4487	15.9423
B2RXS4	B2RXS4	PLXB2_MOUSE	Plxnb2	Plexin-B2	0.696986	1.39061	2.27405	1.58499	-0.520798	0.475716	1.18527	0.664469	0.000127078	0.00510067	+	0.039112	0.1342	0.00112065	0.0462541			+		32	8	8	8	8	14.0563	15.0336	14.175	13.8936	14.2873	15.0609	13.9865	13.8131	14.4175	14.4616	14.8583	14.6083	15.092	15.4562	14.3284	15.2502	13.5737	14.1851	14.1357	13.3713	14.5848
B7ZMQ6	B7ZMQ6	B7ZMQ6_MOUSE	Siglech	Sialic acid-binding Ig-like lectin H	0.403351	0.767921	2.2387	0.902982	-1.30989	-0.380969	1.16266	-0.147231	1.57732e-06	0.000307692	+	1.45618e-06	0.179073	1.21263e-05	0.488064	+		+		32	8	8	8	8	11.8946	12.6997	12.163	12.2727	11.6734	12.5882	12.1635	11.6177	13.5371	12.993	13.5176	13.3115	13.6718	13.8071	13.352	13.3619	11.9811	12.7177	11.716	11.5873	12.1035
B9EKR1	B9EKR1	PTPRZ_MOUSE	Ptprz1	Receptor-type tyrosine-protein phosphatase zeta	0.812712	1.20631	1.62936	1.3242	-0.299184	0.270596	0.704308	0.405124	0.00063208	0.0212096	+	0.0717613	0.2115	0.00387472	0.0728189			+		32	8	8	8	8	16.7049	17.4073	16.716	16.6586	16.9135	17.489	17.118	16.9131	17.0247	17.035	17.2895	17.2895	17.4871	17.7379	16.8933	17.557	16.3071	16.7373	16.9222	16.657	17.1928
C0HKE1;C0HKE2;C0HKE3;C0HKE4;C0HKE5;C0HKE6;C0HKE7;C0HKE8;C0HKE9;P0C0S6;Q3THW5;Q64523;Q6GSS7;Q8BFU2;Q8CGP5;Q8CGP6;Q8CGP7;Q8R1M2	C0HKE5;Q6GSS7;C0HKE2;C0HKE4;C0HKE9;Q8CGP7;C0HKE6;C0HKE3;Q3THW5;Q8BFU2;C0HKE7;C0HKE1;Q64523;C0HKE8;P0C0S6;Q8R1M2;P27661;Q8CGP4;Q8CGP5;Q8CGP6	H2A1B_MOUSE;H2A1C_MOUSE;H2A1D_MOUSE;H2A1E_MOUSE;H2A1F_MOUSE;H2A1G_MOUSE;H2A1H_MOUSE;H2A1I_MOUSE;H2A1K_MOUSE;H2A1N_MOUSE;H2A1O_MOUSE;H2A1P_MOUSE;H2A2A_MOUSE;H2A2C_MOUSE;H2A3_MOUSE;H2AJ_MOUSE;H2AV_MOUSE;H2AZ_MOUSE	H2ac11;H2ac12;H2ac13;H2ac15;H2ac20;H2ac4;H2ac6;H2ac7;H2ac8;H2aj;H2aw;H2az1;H2az2;Hist1h2af;Hist1h2an;Hist1h2ao;Hist1h2ap;Hist2h2aa2	Histone H2A type 1-B	0.604427	1.63646	9.31094	5.62779	-0.726359	0.710581	3.21893	2.49257	0.00215275	0.0127059	+	0.388588	0.513096	0.00939317	0.0193147			+		32	8	8	8	8	15.7214	16.7214	13.0273	13.509	14.7553	16.2877	15.2576	14.6322	13.5728	15.2349	16.7585	17.704	16.9529	17.07	12.207	16.2228	11.0425	13.2378	14.6277	10.4963	13.1491
C0HKG5;C0HKG6	C0HKG5;C0HKG6	RNT2A_MOUSE;RNT2B_MOUSE	Rnaset2a;Rnaset2b	Ribonuclease T2-A	0.725426	1.39541	1.8671	1.35445	-0.4631	0.480691	0.900803	0.437703	0.00488338	0.040403	+	0.0688769	0.179188	0.0081559	0.142634			+		32	8	8	8	8	13.546	14.6899	13.793	13.4996	14.1609	14.2441	14.0987	13.4158	13.8759	14.5969	14.3615	14.4944	14.6629	14.8432	13.447	14.8709	13.0166	13.4118	13.8378	13.6787	14.879
D3YXF5	D3YXF5	D3YXF5_MOUSE	C7	Complement component 7	0.553174	0.45611	1.52654	0.844443	-0.854195	-1.13255	0.610267	-0.243928	0.217055	0.304469		0.25612	0.077134	0.308579	0.743571					32	8	8	8	8	11.2296	15.3256	14.592	14.0594	14.5089	12.3796	14.9097	11.062	11.7358	14.4347	14.512	14.2672	14.5914	14.7203	15.344	15.295	11.4848	13.9689	11.2101	11.7461	12.1215
D3Z2H9	D3Z2H9	D3Z2H9_MOUSE	Tpm3-rs7	Tropomyosin 3, related sequence 7	0.847929	1.71306	2.85864	2.42393	-0.237985	0.776578	1.51533	1.27735	0.135312	0.219831		0.738875	0.188257	0.0209453	0.0599369			+		32	8	8	8	8	13.6928	15.9468	12.9719	11.7731	12.0748	14.9426	12.3757	12.6199	13.8385	11.9814	11.3168	13.6678	15.2121	14.7562	14.2448	13.284	14.417	14.7252	12.3614	11.375	12.025
D3Z5G7	D3Z5G7	D3Z5G7_MOUSE	Ces1b	Carboxylic ester hydrolase	1.37131	1.67561	1.01557	1.39266	0.455557	0.744683	0.0222828	0.47784	0.0262886	0.0968928		0.0760865	0.0962448	0.942961	0.183103					32	8	8	8	8	15.8225	16.0545	15.658	15.0544	15.4841	16.25	15.6653	14.4871	14.9503	14.9383	14.9724	15.1633	14.6361	15.1455	15.1139	15.9116	14.3417	14.7457	16.3309	15.4935	16.4639
E9PUL5	E9PUL5	PRRT2_MOUSE	Prrt2	Proline-rich transmembrane protein 2	0.737851	0.902428	1.822	1.34437	-0.438598	-0.148117	0.865524	0.426926	0.00707542	0.0485615	+	0.0503288	0.680859	0.0124411	0.111517			+		32	8	8	8	8	14.0792	14.2825	14.3474	14.267	14.2624	14.4979	14.8346	14.5907	14.2891	15.0913	15.0917	15.1384	15.1391	15.0528	13.7357	15.1327	12.3649	14.0791	14.3214	13.1869	14.1796
E9PV24	E9PV24	FIBA_MOUSE	Fga	Fibrinogen alpha chain	0.649573	1.30627	1.61901	1.05166	-0.622436	0.385456	0.695109	0.0726733	0.25531	0.376115		0.0101214	0.487099	0.106219	0.859253					32	8	8	8	8	17.2598	17.9122	17.2163	17.5657	18.2556	18.3082	17.5106	17.563	17.8289	18.3196	18.3377	18.0149	18.1973	19.0681	18.7968	18.0076	16.7475	17.5049	17.0233	17.8632	18.2208
E9PWQ3	E9PWQ3	E9PWQ3_MOUSE	Col6a3	Collagen, type VI, alpha 3	0.780691	1.04943	1.28376	1.00222	-0.357177	0.0696121	0.360375	0.00319815	0.0645152	0.224668		0.0371887	0.717596	0.0427348	0.98681			+		32	8	8	8	8	11.5516	12.6882	11.5655	11.9694	12.1667	12.1355	12.0461	11.7974	12.5566	11.9437	12.1297	12.2736	12.5995	12.59	12.2622	12.4225	11.792	12.2695	11.634	11.5001	12.2086
E9PXF0	E9PXF0	E9PXF0_MOUSE	Pcdh17	Protocadherin 17	0.775324	1.01998	1.24835	0.967875	-0.367129	0.0285372	0.320022	-0.0471069	0.0910484	0.276253		0.01084	0.882177	0.0330724	0.780941					32	8	8	8	8	11.6838	12.0168	11.6505	11.7291	11.3912	12.2408	11.6174	11.2537	12.1707	11.9352	11.9447	11.8696	12.2031	12.2822	11.9332	12.1817	11.5267	12.219	11.0664	11.5888	11.703
E9PXQ7	E9PXQ7	E9PXQ7_MOUSE	Pcdh10	Protocadherin 10	0.742762	1.05872	1.65466	1.22902	-0.429029	0.0823228	0.726539	0.29751	0.00147953	0.030233	+	0.00954173	0.729418	0.00224208	0.19656			+		32	8	8	8	8	11.7521	12.7708	12.1484	12.4092	12.133	12.7749	12.5811	12.3628	12.784	12.9511	12.6566	12.5546	12.6615	12.9748	12.6488	13.1331	11.6731	12.3452	12.3514	11.4423	12.4365
E9Q0F0	E9Q0F0	E9Q0F0_MOUSE	Krt78	Keratin 78	0.453699	1.1131	3.05188	1.38464	-1.14019	0.154585	1.6097	0.469507	0.181809	0.262772		0.0304348	0.881258	0.0669303	0.548144					32	8	8	8	8	17.6809	17.6933	15.8816	16.7261	18.3401	16.6266	17.4983	17.009	19.6431	18.2466	16.6285	18.9266	18.6676	19.4458	18.0955	16.9238	14.0144	15.06	15.7431	15.7179	18.0422
E9Q287	E9Q287	E9Q287_MOUSE	Adamts3	A disintegrin-like and metallopeptidase (reprolysin type) with thrombospondin type 1 motif, 3	0.953667	0.982047	1.24593	1.1882	-0.0684427	-0.0261354	0.317226	0.248783	0.101772	0.275638		0.469323	0.915572	0.126705	0.222936					32	8	8	8	8	14.2266	14.5177	14.3394	14.2456	14.3938	14.7413	14.18	14.4116	14.359	14.2098	14.2737	14.4169	14.6886	14.6466	14.362	14.6469	13.6478	13.9961	14.1585	13.7938	13.8036
E9Q557	E9Q557	DESP_MOUSE	Dsp	Desmoplakin	1.1616	1.51242	1.45961	1.69549	0.216119	0.596859	0.545586	0.761706	0.549933	0.616351		0.697262	0.433034	0.487542	0.311299					32	8	8	8	8	15.6837	15.7188	14.427	17.285	15.0276	14.7614	16.524	14.8708	13.9613	14.949	14.5124	17.6324	15.2791	16.1868	14.2987	15.7496	16.7101	15.1585	14.3363	13.5232	16.4789
E9Q616	E9Q616	E9Q616_MOUSE	Ahnak	AHNAK nucleoprotein (desmoyokin)	0.852448	1.5732	1.90218	1.62151	-0.230316	0.653702	0.927655	0.697339	0.470155	0.554638		0.727279	0.201674	0.0757516	0.267461			+		32	8	8	8	8	14.5178	17.0262	13.8961	13.6543	12.7022	15.7633	13.4871	12.8852	15.1115	13.1233	12.7804	14.7004	15.5192	15.3273	15.3369	13.8759	15.6414	15.7778	12.8777	13.7293	14.0186
E9Q6D8	E9Q6D8	E9Q6D8_MOUSE	C6	Complement component C6	0.490387	0.544131	1.87031	0.917173	-1.02801	-0.877974	0.903274	-0.124735	0.0532898	0.120603		0.103791	0.11756	0.0983686	0.825777					32	8	8	8	8	11.3676	14.6635	14.1927	14.2409	13.9603	12.246	14.3374	12.1505	11.7978	14.5423	14.3635	14.6675	15.1896	14.889	14.8355	15.0978	11.2678	14.0756	12.451	11.4272	11.874
E9Q6R7	E9Q6R7	E9Q6R7_MOUSE	Utrn	Utrophin	1.09486	0.751095	0.933143	1.02166	0.130748	-0.412933	-0.0998302	0.0309176	0.69234	0.741401		0.811646	0.328589	0.823972	0.944652					32	8	8	8	8	12.3632	14.5942	11.6363	12.3216	11.1529	13.2622	11.8293	12.6382	12.9239	11.8276	10.9619	11.8703	13.6547	13.2194	13.3494	10.9446	13.3994	13.3368	11.6571	12.129	10.5672
E9Q7X6	E9Q7X6	HEG1_MOUSE	Heg1	Protein HEG homolog 1	0.831435	1.53403	2.30572	1.91706	-0.266325	0.617329	1.20522	0.938895	6.22272e-05	0.00269919	+	0.252856	0.0646741	0.00078927	0.00694831			+	+	32	8	8	8	8	14.0317	14.2159	13.6773	12.8768	13.7816	14.4829	13.8764	13.5482	13.2631	13.9419	14.0454	14.3389	14.4392	14.5272	13.8382	14.2275	13.0885	12.9783	13.5562	12.6598	14.06
E9Q7X7	E9Q7X7	NRX2A_MOUSE	Nrxn2	Neurexin-2	0.862372	1.25522	1.55586	1.34173	-0.213618	0.327945	0.637713	0.424095	0.00213456	0.0385822	+	0.197796	0.140514	0.00341877	0.0571294			+		32	8	8	8	8	14.4709	15.2316	14.7225	14.5583	14.755	15.3296	14.6971	14.236	15.1403	14.695	14.8612	14.9536	15.1266	15.2775	14.535	15.1208	14.1207	14.6721	14.365	14.5603	14.9782
E9Q7X7;Q6P9K9	E9Q7X7;Q6P9K9	NRX2A_MOUSE;NRX3A_MOUSE	Nrxn2;Nrxn3	Neurexin-2	0.717458	1.08088	1.43974	1.03295	-0.479033	0.112204	0.525806	0.0467731	0.0213235	0.11958		0.0317211	0.511112	0.0100325	0.825041			+		32	8	8	8	8	12.6843	13.3757	13.1009	12.7659	13.4636	13.5091	12.7442	12.2133	13.4483	13.2731	13.359	13.3292	13.7102	14.1657	13.3428	13.0609	12.9617	13.2659	12.4096	12.9612	13.3311
E9Q7X7;Q9CS84	Q9CS84;E9Q7X7	NRX1A_MOUSE;NRX2A_MOUSE	Nrxn1;Nrxn2	Neurexin-2	0.702608	1.26224	1.38758	0.974928	-0.509208	0.33599	0.472576	-0.0366324	0.132928	0.282867		0.0500442	0.173763	0.0681633	0.870459					32	8	8	8	8	12.5972	13.3841	12.5872	13.1647	12.503	13.525	12.707	12.3741	14.0445	12.9898	12.8396	12.8288	13.2224	13.3872	14.155	13.4487	13.6348	13.4933	12.4295	13.4284	13.3577
E9Q8B5	E9Q8B5	E9Q8B5_MOUSE	Cfhr4	Complement factor H-related 4	0.717733	0.931964	1.63355	1.17246	-0.478481	-0.101654	0.708014	0.229534	0.184392	0.301872		0.170352	0.820124	0.0517682	0.543067					32	8	8	8	8	10.2494	12.3085	10.9648	10.7986	11.5435	11.4294	11.0826	10.0128	10.3466	11.028	12.0931	11.479	11.6468	11.7871	12.0273	11.8094	8.56982	10.9878	10.051	11.0032	11.2202
E9QA15	E9QA15	E9QA15_MOUSE	Cald1	Caldesmon 1	0.500466	1.3619	3.68025	1.84184	-0.998657	0.445616	1.8798	0.881146	0.18195	0.260826		0.32915	0.533905	0.0301155	0.320398			+		32	8	8	8	8	13.8304	15.8083	12.7961	9.8285	11.0885	15.1432	11.1649	11.868	14.3431	11.4053	10.9611	14.0247	16.0167	15.241	14.9444	12.581	14.6411	14.4868	11.0452	10.7073	11.771
F6TQW2	P01863;P01864;P01865;F6TQW2	F6TQW2_MOUSE	Ighg2c	Immunoglobulin heavy constant gamma 2C (Fragment)	1.46493	1.33497	1.3377	1.95964	0.550835	0.416804	0.419752	0.970587	0.158864	0.254517		0.12916	0.570802	0.397561	0.09041					32	8	8	8	8	19.4307	19.6881	19.0549	18.1624	18.211	20.7281	19.1978	18.9434	17.8549	18.9656	18.4774	18.233	18.3618	18.9437	18.7064	19.4669	16.2134	16.5923	18.3158	18.4581	20.3822
F7BAB2	F7BAB2	F7BAB2_MOUSE	Tmem132b	Transmembrane protein 132B	0.765211	1.37819	1.87852	1.43746	-0.386071	0.462775	0.909597	0.523526	0.000381682	0.01195	+	0.0548075	0.102721	0.00257155	0.07111			+		32	8	8	8	8	11.5572	12.469	11.8218	11.5654	12.1218	12.6005	12.1093	11.5358	12.1047	12.2685	12.3621	12.4433	12.1071	12.9332	12.0152	12.6352	11.3985	11.9894	11.2917	11.9004	12.3943
F8VPK8	F8VPK8	F8VPK8_MOUSE	Pcdh9	Protocadherin 9	0.682919	1.46489	1.8984	1.29646	-0.550213	0.550795	0.924785	0.374572	0.00184786	0.0285217	+	0.00538409	0.0704558	0.00431081	0.223463			+		32	8	8	8	8	11.984	11.6259	11.7584	11.2733	11.4493	12.4314	11.3925	11.2617	12.2252	11.8948	12.0106	12.1883	12.3006	12.6828	11.9745	12.3013	12.1306	12.0405	11.1168	11.7011	12.0718
F8VPN4	F8VPN4	F8VPN4_MOUSE	Agl	4-alpha-glucanotransferase	0.684663	1.17265	1.69494	1.16046	-0.546534	0.229777	0.761233	0.214699	0.609031	0.667804		0.425536	0.674135	0.128012	0.721418					32	8	8	8	8	10.5142	12.9477	10.473	10.7309	8.92893	12.2906	9.77859	8.56807	11.4685	9.40252	9.50035	10.962	12.3933	11.9313	12.0352	10.9109	12.1825	12.2179	9.82473	9.56207	10.5538
F8VQ07	F8VQ07	F8VQ07_MOUSE	Albfm1	Albumin superfamily member 1	0.63681	0.682237	1.05725	0.673265	-0.651066	-0.551656	0.0803125	-0.570754	0.182603	0.312289		0.0824055	0.0940099	0.754461	0.134875					32	8	8	8	8	11.0824	13.039	11.8661	12.5626	12.7294	11.4882	12.0291	10.5003	11.5103	12.4242	12.5979	12.7821	12.5424	12.7801	13.0819	12.7866	10.7374	12.7048	11.323	11.7266	12.2282
G3UW60	G3UW60	G3UW60_MOUSE	Susd5	Sushi domain-containing 5	0.842302	1.08399	1.28938	1.08605	-0.24759	0.116348	0.366681	0.119091	0.0535864	0.198557		0.136141	0.586678	0.110494	0.588674			+		32	8	8	8	8	13.2287	13.8169	13.1958	13.5529	13.6662	14.1419	13.7145	13.4434	13.9271	13.6048	13.9008	13.6192	13.8236	14.0629	13.3943	14.4083	13.1914	13.8824	13.4552	13.3482	13.9777
G3X8U3	G3X8U3	G3X8U3_MOUSE	2210016F16Rik	Queuosine salvage protein	0.945535	1.84032	2.05892	1.94678	-0.080797	0.87996	1.04188	0.961087	0.457906	0.53461		0.921619	0.187941	0.148907	0.142935					32	8	8	8	8	12.3372	14.7463	11.5839	10.7245	10.8155	13.9387	11.3683	11.0301	13.1396	11.0581	9.01919	12.2937	14.0637	13.4052	13.3837	10.8276	13.5043	13.6653	10.581	10.576	12.4866
G3X9D6	G3X9D6	G3X9D6_MOUSE	Apon	Apolipoprotein N	0.557338	1.28124	1.22205	0.681094	-0.843375	0.357546	0.289302	-0.554074	0.0621644	0.152795		0.0111848	0.424664	0.340881	0.0926491					32	8	8	8	8	12.5091	14.0249	12.7948	13.2202	13.4519	13.9912	12.8273	12.5524	14.1683	13.5444	13.5535	13.9195	13.9861	14.1704	15.2058	13.571	13.3775	14.1916	12.209	13.9022	14.5523
G5E895	G5E895	G5E895_MOUSE	Akr1b10	Aldo-keto reductase family 1, member B10 (aldose reductase)	0.797759	1.66204	4.92122	3.92594	-0.325976	0.732958	2.29902	1.97304	0.0103724	0.0398842	+	0.685267	0.294213	0.00463537	0.0106275			+	+	32	8	8	8	8	14.664	16.3732	13.9579	12.123	12.7496	15.7539	13.5583	12.4388	13.9349	13.0737	11.8703	15.409	16.5516	15.9922	14.1814	13.2135	12.4177	14.4315	12.6863	11.302	13.2844
G5E8G3	G5E8G3	G5E8G3_MOUSE	Opcml	Opioid-binding protein/cell adhesion molecule-like	1.04492	1.33604	1.11879	1.16905	0.0633976	0.41796	0.161935	0.225332	0.000319992	0.0239889	+	0.605332	0.0297571	0.374995	0.194446					32	8	8	8	8	16.2482	16.6564	16.4589	16.5643	16.7043	16.8949	16.5504	16.3497	16.3861	16.7128	16.7521	16.4922	16.271	16.6023	15.975	16.7283	16.5306	17.0252	16.6887	16.3971	17.0814
K7N6Z8	K7N6Z8	K7N6Z8_MOUSE	Vmn2r9	Vomeronasal 2, receptor 9	0.924175	0.630964	0.522338	0.482732	-0.113762	-0.664371	-0.936944	-1.05071	0.356735	0.449843		0.842883	0.324992	0.11523	0.0190935					32	8	8	8	8	12.4412	11.5599	13.1992	11.1613	12.9013	12.6239	11.5076	11.1937	13.4358	10.0861	11.2858	11.8402	12.2707	12.2717	14.638	11.6699	13.5927	12.98	12.6166	14.2929	11.5056
L7N222	L7N222	L7N222_MOUSE	Mup13	Major urinary protein 13	0.554789	2.3777	8.42802	4.67578	-0.849988	1.24956	3.07519	2.22521	0.000231846	0.00268852	+	0.245196	0.106773	0.00134701	0.00525992			+	+	32	8	8	8	8	12.2116	14.3875	14.4263	13.5864	12.7219	11.3432	13.9507	11.8985	10.7787	15.5626	13.8244	14.6388	15.3035	14.5956	12.4556	14.1668	11.0033	9.96926	11.4854	11.922	14.205
O08529	O08529	CAN2_MOUSE	Capn2	Calpain-2 catalytic subunit	0.670878	1.81222	3.82276	2.5646	-0.575877	0.857761	1.93461	1.35874	0.0663259	0.132828		0.468418	0.184823	0.00487031	0.0725977			+		32	8	8	8	8	12.6002	14.9708	12.1191	10.2307	10.7979	14.4851	11.9354	10.7641	13.2923	11.4209	10.8959	12.859	14.5138	14.1383	13.665	11.7251	13.2517	13.5905	10.6129	10.8272	11.1112
O08532	O08532	CA2D1_MOUSE	Cacna2d1	Voltage-dependent calcium channel subunit alpha-2/delta-1	0.99054	1.37756	1.36778	1.35484	-0.0137124	0.462119	0.45184	0.438128	0.00317569	0.0434741	+	0.926739	0.110097	0.0921034	0.0918461			+		32	8	8	8	8	15.0729	15.5241	15.2229	15.2021	15.4426	15.9134	15.4951	15.2357	15.2044	15.6113	15.4808	15.2858	15.3675	15.788	14.7915	15.6894	14.6806	15.5771	15.5467	14.9277	16.0206
O08532;Q6PHS9	O08532;Q6PHS9	CA2D1_MOUSE;CA2D2_MOUSE	Cacna2d1;Cacna2d2	Voltage-dependent calcium channel subunit alpha-2/delta-1	1.02208	1.23053	0.83273	0.851116	0.0315083	0.299279	-0.26408	-0.232572	0.0185697	0.10009		0.878005	0.249164	0.302644	0.31508					32	8	8	8	8	13.9165	13.6447	13.6106	13.757	13.4563	13.5934	13.8092	12.7989	13.1302	13.3775	13.8481	12.9247	13.8928	14.3296	13.4359	13.3958	13.7769	14.368	13.5581	14.2576	14.6752
O08539	O08539	BIN1_MOUSE	Bin1	Myc box-dependent-interacting protein 1	0.697559	1.1146	2.2702	1.5836	-0.519612	0.156524	1.18282	0.663208	0.0179737	0.0710214		0.260767	0.625248	0.00187774	0.144849			+		32	8	8	8	8	11.6167	14.0999	11.3026	11.2647	11.2614	12.9696	11.4258	11.1739	12.3726	11.2885	11.9158	12.0202	13.364	12.9583	12.7685	12.5834	11.504	12.5113	10.9599	10.3608	11.5692
O08545	O08545	EFNA3_MOUSE	Efna3	Ephrin-A3	0.710226	1.68951	1.06228	0.754462	-0.493649	0.756604	0.0871694	-0.40648	0.00418387	0.0348559	+	0.169958	0.0168531	0.750677	0.315632					32	8	8	8	8	10.0988	12.5589	10.1233	10.8722	11.0446	11.8408	10.2159	10.5342	12.0442	11.3713	11.301	11.3457	10.6758	11.55	11.3575	11.5925	12.071	11.3667	11.5294	12.3969	12.354
O08553	O08553	DPYL2_MOUSE	Dpysl2	Dihydropyrimidinase-related protein 2	0.500494	1.9702	4.88	2.44241	-0.998574	0.978345	2.28688	1.28831	0.0318257	0.0832049		0.238314	0.139404	0.00175202	0.119563			+		32	8	8	8	8	14.045	16.5172	13.3745	11.4504	11.7059	15.7555	12.8181	11.7371	14.7945	12.6979	12.7391	14.5179	16.2161	15.4583	15.2248	13.7436	14.6641	15.1189	11.8834	11.6752	12.9504
O08585	O08585	CLCA_MOUSE	Clta	Clathrin light chain A	0.692436	1.32137	2.95063	2.04312	-0.530246	0.40204	1.56102	1.03078	0.188575	0.27153		0.503318	0.570082	0.0404135	0.168037			+		32	8	8	8	8	13.0872	14.822	12.3771	10.7573	10.9179	14.5562	11.1834	12.1419	13.5932	11.3134	10.848	13.303	14.8538	14.5614	13.8348	11.7773	13.314	14.3506	10.6846	11.1449	9.93195
O08644	O08644	EPHB6_MOUSE	Ephb6	Ephrin type-B receptor 6	0.602826	1.03939	1.71208	1.03209	-0.730187	0.0557355	0.775753	0.0455658	0.00282837	0.0355983	+	0.0109944	0.790612	0.00351185	0.858598			+		32	8	8	8	8	11.0831	11.2706	10.4645	10.02	11.1399	11.8736	10.8588	11.0877	12.2546	11.1053	11.3329	11.2914	11.8544	12.0652	11.5753	12.1608	10.6503	11.3096	10.462	10.6391	11.3475
O08665	O08665	SEM3A_MOUSE	Sema3a	Semaphorin-3A	0.995254	0.993022	1.07731	1.0722	-0.00686359	-0.010102	0.107437	0.100573	0.928736	0.9428		0.982924	0.974829	0.671558	0.754857					32	8	8	8	8	10.7233	12.2388	9.92664	11.0703	11.3836	11.8168	10.9635	10.4475	11.2112	10.1563	10.9877	10.9082	11.5581	10.9431	11.0382	11.8224	11.1423	9.94627	11.4324	9.82961	11.2991
O08677	O08677	KNG1_MOUSE	Kng1	Kininogen-1	0.972619	1.29278	1.74869	1.70081	-0.0400538	0.370476	0.806277	0.766223	0.00514166	0.043796	+	0.76001	0.310772	0.00373705	0.00537158			+		32	8	8	8	8	18.7237	18.8417	18.4166	18.4345	18.8744	19.1481	18.6206	18.4465	18.1612	18.7738	18.8148	18.8857	18.9534	18.872	18.5767	18.7889	16.9347	17.8294	18.3766	17.4895	18.8723
O08709	O08709	PRDX6_MOUSE	Prdx6	Peroxiredoxin-6	0.918319	1.74685	1.93936	1.78095	-0.122932	0.804755	0.95558	0.832648	0.126549	0.233106		0.766357	0.0482419	0.00170651	0.0604049			+		32	8	8	8	8	15.8514	17.3909	15.3124	14.9219	14.7416	17.4018	16.3845	15.45	16.1318	15.5507	15.5008	16.078	16.8453	16.5715	16.1488	15.6109	16.1922	16.7207	15.403	15.1592	16.1495
O08746	O08746	MATN2_MOUSE	Matn2	Matrilin-2	0.756011	1.33452	2.22888	1.68506	-0.403521	0.416326	1.15632	0.752799	4.00557e-05	0.0025	+	0.0176815	0.143149	0.000255807	0.00747875			+		32	8	8	8	8	10.8135	11.5779	10.9586	10.7719	11.4187	11.1648	10.7779	10.892	11.7146	11.0505	11.0098	11.4573	11.73	11.7238	11.366	11.5514	10.6859	10.8949	10.1409	10.4816	10.1413
O08747	O08747	UNC5C_MOUSE	Unc5c	Netrin receptor UNC5C	0.505905	0.881436	1.7478	0.884221	-0.98306	-0.182072	0.805539	-0.177521	0.000120161	0.00593789	+	9.64798e-05	0.454866	2.56712e-06	0.373665			+		32	8	8	8	8	9.68399	11.31	10.2216	10.4024	10.7763	10.8745	10.7588	10.4724	11.6328	11.2692	11.4492	11.3861	11.5107	11.6668	11.7825	11.667	10.8423	10.4932	9.9543	9.81208	10.589
O08749	O08749	DLDH_MOUSE	Dld	Dihydrolipoyl dehydrogenase, mitochondrial	0.838131	1.2242	1.57519	1.32022	-0.254752	0.291842	0.655526	0.400774	0.257628	0.396147		0.518092	0.27659	0.0135734	0.305349			+		32	8	8	8	8	14.1952	15.1196	13.1475	13.0398	13.109	13.2811	12.5452	11.9636	13.7972	13.5879	13.4202	12.8306	13.9174	14.2987	12.9415	13.6455	13.9699	13.5254	13.006	13.3529	13.5437
O08788	O08788	DCTN1_MOUSE	Dctn1	Dynactin subunit 1	0.60696	1.01906	2.14228	1.30028	-0.720326	0.0272369	1.09915	0.378819	0.294278	0.387491		0.300956	0.964332	0.0558004	0.572618			+		32	8	8	8	8	11.4351	13.7338	10.2445	9.98413	9.69598	13.0887	10.017	10.2361	11.415	10.4829	10.7736	11.9336	13.53	12.838	12.4006	10.8243	12.0424	12.233	9.35181	11.2146	10.4299
O08795	O08795	GLU2B_MOUSE	Prkcsh	Glucosidase 2 subunit beta	0.848965	1.14148	1.66258	1.41147	-0.236223	0.190909	0.733421	0.497199	0.166278	0.28919		0.587091	0.449204	0.0163001	0.20385			+		32	8	8	8	8	13.271	15.7178	12.8668	13.1159	12.6883	14.3669	13.5334	13.2233	14.0477	13.2447	12.9004	13.2124	14.6962	14.6721	14.1227	13.7771	13.9742	14.1976	12.5015	13.0315	13.1028
O08797	Q80UK5;Q8VHQ1;O08797;O08806;F6V5V4;Q8BMT0	O08797_MOUSE	Serpinb9	SPI6	0.56127	2.02995	4.18459	2.34868	-0.833232	1.02144	2.06508	1.23185	0.0242744	0.0717713		0.260691	0.0710106	0.00128162	0.0791658			+		32	8	8	8	8	12.7395	14.9645	11.7569	10.7213	11.0415	14.3784	11.1503	11.154	13.5585	12.0308	11.2002	13.1006	14.7514	14.0847	13.6277	12.2184	12.4358	13.6796	11.3523	11.4777	12.4511
O08807	O08807	PRDX4_MOUSE	Prdx4	Peroxiredoxin-4	0.635151	1.85997	3.2976	2.09447	-0.65483	0.895276	1.72142	1.06659	0.147567	0.229901		0.417246	0.142949	0.0127584	0.177422			+		32	8	8	8	8	15.441	16.7972	13.4491	12.1538	12.1748	15.5721	12.4581	12.9415	15.2512	12.9433	12.4937	14.7356	16.0214	15.1296	15.7189	13.9326	14.8766	15.4847	12.69	12.7762	13.1911
O08807;P35700	P35700;O08807	PRDX1_MOUSE;PRDX4_MOUSE	Prdx1;Prdx4	Peroxiredoxin-4	0.650518	1.62787	4.03945	2.62774	-0.620339	0.702985	2.01416	1.39382	0.0676451	0.132787		0.437242	0.347353	0.0137429	0.101854			+		32	8	8	8	8	14.7873	17.0066	13.7895	14.5116	11.927	16.2783	13.5937	12.7619	15.608	13.4584	12.549	15.4137	16.4415	15.9682	15.9529	14.2269	15.7725	14.9839	12.1044	12.4006	13.2126
O08810;P58252	O08810;P58252	EF2_MOUSE;U5S1_MOUSE	Eef2;Eftud2	116 kDa U5 small nuclear ribonucleoprotein component	2.03037	0.938938	1.32633	2.69293	1.02174	-0.090898	0.407435	1.42918	0.0663316	0.137249		0.0856162	0.890063	0.458776	0.0163659					32	8	8	8	8	15.3564	15.0864	14.0058	14.2034	13.18	16.4011	13.3944	13.9915	13.3394	13.2069	11.8145	14.5912	14.8771	14.4116	13.0597	12.1446	13.7065	14.7901	13.4791	10.0302	13.1365
O08842	O08842	GFRA2_MOUSE	Gfra2	GDNF family receptor alpha-2	0.88671	1.01843	1.29124	1.14495	-0.173465	0.0263493	0.368754	0.195288	0.0272662	0.153515		0.137687	0.896516	0.0674733	0.336292			+		32	8	8	8	8	15.6598	16.0156	15.6797	15.5999	16.0305	16.3028	15.9842	15.6529	15.9617	15.9432	16.1359	16.0706	16.0642	16.2926	15.6833	16.1617	15.3077	15.9086	15.6934	15.7031	15.5498
O08912	O08912	GALT1_MOUSE	Galnt1	Polypeptide N-acetylgalactosaminyltransferase 1	0.920146	1.15417	1.56101	1.43636	-0.120065	0.206854	0.642483	0.522417	0.019151	0.0922366		0.495466	0.551854	0.0405685	0.089932			+		32	8	8	8	8	12.8192	13.3756	12.8382	12.626	13.2754	13.5389	13.1892	12.6446	13.0631	12.7472	13.2301	13.2426	12.9596	13.7082	12.7982	13.5186	11.6986	12.6909	12.66	12.3509	13.4299
O08997	O08997	ATOX1_MOUSE	Atox1	Copper transport protein ATOX1	0.909592	1.73569	1.95411	1.77744	-0.136709	0.795513	0.966509	0.8298	0.278274	0.376808		0.837582	0.131741	0.0478362	0.230461			+		32	8	8	8	8	12.8798	14.9113	12.0335	9.88706	10.7076	13.7814	12.2836	11.3164	11.2058	12.1024	12.0662	12.7827	13.9726	12.8259	11.4649	12.4737	12.4917	13.2348	10.9849	11.225	13.1501
O09010	O09010	LFNG_MOUSE	Lfng	Beta-1,3-N-acetylglucosaminyltransferase lunatic fringe	0.787963	1.1828	1.25135	0.986018	-0.3438	0.24221	0.323487	-0.0203136	0.0413422	0.165734		0.010895	0.361504	0.088567	0.9181			+		32	8	8	8	8	14.5021	15.2925	14.9008	14.6165	15.0417	15.2359	14.9396	14.7078	15.2017	15.1785	15.0858	15.5282	15.4517	15.2897	15.0251	15.2267	14.3976	14.8993	14.9783	14.9479	15.5233
O09061	O09061	PSB1_MOUSE	Psmb1	Proteasome subunit beta type-1	0.826194	1.55888	3.06382	2.53131	-0.275447	0.640509	1.61533	1.33988	0.00575237	0.0332205	+	0.552476	0.208382	0.00150797	0.00733607			+	+	32	8	8	8	8	13.3996	14.8134	12.3662	13.1411	12.444	14.3607	12.5185	12.5663	13.7975	12.3541	12.091	13.5797	14.5623	14.259	13.9266	13.2433	12.6627	14.506	12.2169	11.0453	12.5111
O09114	O09114	PTGDS_MOUSE	Ptgds	Prostaglandin-H2 D-isomerase	1.16438	1.53587	1.69784	1.97693	0.219565	0.619053	0.763699	0.983263	0.0023671	0.0277209	+	0.382563	0.0820911	0.0260268	0.00199616			+	+	32	8	8	8	8	20.0275	19.4749	19.3142	18.7687	19.5747	19.6636	19.501	19.2768	18.4246	19.5022	19.4196	19.5557	19.6257	19.7083	18.1723	19.4364	18.4474	18.8853	19.1904	18.445	20.1891
O09131	O09131	GSTO1_MOUSE	Gsto1	Glutathione S-transferase omega-1	0.919795	1.07009	1.81329	1.66785	-0.120616	0.0977265	0.85861	0.737994	0.161902	0.265849		0.778178	0.845502	0.0175275	0.0784988			+		32	8	8	8	8	13.2273	15.2151	13.3016	13.035	12.3445	14.6474	13.4882	12.8658	12.967	12.7664	13.2693	13.8978	14.9041	14.3014	13.6583	13.3255	13.2989	14.1515	12.7385	11.0734	13.903
O09159	O09159	MA2B1_MOUSE	Man2b1	Lysosomal alpha-mannosidase	0.523288	1.20652	2.71795	1.42227	-0.934323	0.270846	1.44252	0.508195	2.72063e-08	0	+	1.57163e-05	0.273906	3.76571e-06	0.0285889	+		+		32	8	8	8	8	15.2759	16.1188	15.5113	15.613	16.0848	15.8947	16.0085	15.4613	16.4125	16.8217	16.7538	16.6075	16.9013	16.9092	16.1972	16.8398	14.6602	15.5888	15.4458	15.2136	16.1976
O09164	O09164	SODE_MOUSE	Sod3	Extracellular superoxide dismutase [Cu-Zn]	0.738247	1.1172	1.74851	1.29083	-0.437825	0.159893	0.806127	0.368302	0.0037591	0.0403923	+	0.0211699	0.588074	0.005454	0.178967			+		32	8	8	8	8	15.6386	16.7344	15.8939	15.6209	16.0768	16.2355	16.3088	15.8103	16.4282	16.1143	16.1577	16.7524	16.5669	16.5976	16.2684	16.9362	14.8116	16.1024	15.58	15.6513	16.1778
O35103	O35103	OMD_MOUSE	Omd	Osteomodulin	0.8007	1.46889	2.04977	1.64125	-0.320665	0.554724	1.03546	0.714796	0.000570672	0.013214	+	0.0874479	0.0802015	0.000903779	0.0129808			+		32	8	8	8	8	11.7755	12.754	12.0571	11.9322	12.4907	12.2436	12.2175	11.6787	12.0789	12.1987	12.4908	12.7212	12.9273	12.5619	12.004	12.7317	11.9697	12.0364	11.3929	11.0054	12.2746
O35136	O35136	NCAM2_MOUSE	Ncam2	Neural cell adhesion molecule 2	0.768208	1.25094	1.82381	1.40107	-0.38043	0.32301	0.866956	0.486525	5.57547e-05	0.00514667	+	0.00630803	0.197977	0.000798119	0.0289482			+		32	8	8	8	8	14.5945	14.9988	14.6439	14.7538	14.9157	15.1577	14.9123	14.5005	15.0002	15.0536	15.1251	15.0829	15.1567	15.5396	14.9454	15.6172	14.0221	14.8001	14.3398	14.4059	15.0976
O35188	O35188	X3CL1_MOUSE	Cx3cl1	Fractalkine	0.796586	1.16713	1.69065	1.34675	-0.328097	0.22296	0.757576	0.429478	0.0104015	0.0650084		0.133282	0.490209	0.0260493	0.152805			+		32	8	8	8	8	14.6674	15.3801	14.7838	14.4133	14.9324	15.4521	15.0722	14.899	14.5828	15.2782	15.2385	15.4947	15.6061	15.801	14.5854	15.6384	14.3988	15.2201	14.7377	13.6853	14.9343
O35206	O35206	COFA1_MOUSE	Col15a1	Collagen alpha-1(XV) chain	0.703731	0.814077	1.27123	0.894605	-0.506905	-0.296762	0.346228	-0.160677	0.118948	0.260896		0.0750361	0.230975	0.194106	0.546215					32	8	8	8	8	10.6471	11.1146	10.114	10.0904	11.343	11.3349	10.5554	10.1413	11.5944	10.5548	10.9978	10.3703	11.7109	11.1961	11.2223	11.7494	10.3651	11.0565	9.78955	10.6721	10.6231
O35215	O35215	DOPD_MOUSE	Ddt	D-dopachrome decarboxylase	0.928258	2.11706	2.79227	2.59195	-0.107403	1.08206	1.48144	1.37404	0.0426324	0.107207		0.862019	0.0440767	0.00218757	0.022621			+		32	8	8	8	8	16.5136	17.725	14.9582	14.2357	14.3517	17.563	14.9099	14.9065	15.6912	15.7317	14.312	16.4558	17.4874	16.1516	14.9703	15.2229	15.9915	16.2384	13.7285	14.5429	16.1613
O35350	O35350	CAN1_MOUSE	Capn1	Calpain-1 catalytic subunit	0.774493	1.76452	3.11045	2.40902	-0.368676	0.819277	1.63712	1.26845	0.0470332	0.111437		0.561671	0.127263	0.00714042	0.0645315			+		32	8	8	8	8	11.4432	13.8077	10.5876	10.708	10.1387	13.4186	10.3828	10.5365	12.3646	10.1815	10.4907	11.688	13.0338	12.5584	12.2838	11.3716	12.1101	12.1853	9.79402	9.78216	10.7247
O35375	O35375	NRP2_MOUSE	Nrp2	Neuropilin-2	0.755534	1.00338	1.38595	1.04713	-0.404431	0.00486732	0.470873	0.0664425	0.134623	0.291158		0.122829	0.981946	0.0877302	0.816515					32	8	8	8	8	10.2668	11.3836	10.7113	10.9393	9.96481	11.6374	10.9289	10.7419	12.1044	10.5971	10.9785	10.9628	11.2989	11.2453	11.3879	11.2345	10.7767	10.8664	10.6681	10.6774	10.6423
O35381	O35381	AN32A_MOUSE	Anp32a	Acidic leucine-rich nuclear phosphoprotein 32 family member A	0.815198	1.94601	4.43425	3.61479	-0.294778	0.960518	2.14869	1.85391	0.0207712	0.0621928		0.693236	0.182786	0.00350785	0.0226985			+		32	8	8	8	8	13.477	15.2934	12.3598	10.3562	11.1937	14.3723	12.3882	11.654	13.1149	11.5841	11.3116	12.7065	14.7218	14.565	13.1467	12.3022	12.4256	13.3513	10.9664	9.99629	12.4737
O35393	O35393	EFNB3_MOUSE	Efnb3	Ephrin-B3	0.890877	1.08083	1.39811	1.24555	-0.166702	0.112144	0.483483	0.316781	0.0836404	0.226553		0.34639	0.674235	0.0290187	0.200265			+		32	8	8	8	8	14.9298	15.6387	14.973	14.7257	15.7207	15.4258	15.1342	14.5425	15.071	15.392	15.3802	15.2642	15.4745	15.5504	14.8616	15.4301	13.9909	15.198	15.1187	14.4543	15.5101
O35405	O35405	PLD3_MOUSE	Pld3	5'-3' exonuclease PLD3	0.671577	1.09454	1.89989	1.27592	-0.574376	0.130323	0.925912	0.351537	8.94905e-07	0.000625	+	0.000205654	0.45753	3.69444e-05	0.0467124			+		32	8	8	8	8	15.288	15.5712	15.0702	15.3284	15.3586	15.8638	15.4431	15.1895	15.6955	16.0733	15.9423	15.7251	16.1765	16.3253	15.8708	15.8993	14.8444	15.0921	14.9753	15.0479	15.3224
O35417	O35417	PDYN_MOUSE	Pdyn	Proenkephalin-B	0.903456	0.924659	0.616367	0.55686	-0.146473	-0.113007	-0.698139	-0.844612	0.00567464	0.0449159	+	0.593648	0.674187	0.0212086	0.00175342			+		32	8	8	8	8	12.3844	11.5117	12.3212	12.1601	12.7205	12.6809	11.6545	12.3029	12.0407	12.3654	12.4067	12.8729	12.5873	13.328	11.239	12.0681	13.264	13.2377	12.2633	12.9557	12.9776
O35451	O35451	ATF6B_MOUSE	Atf6b	Cyclic AMP-dependent transcription factor ATF-6 beta	0.564097	1.77495	2.17072	1.2245	-0.825985	0.827779	1.11818	0.292192	0.000756844	0.0132977	+	0.0122949	0.00682764	0.000661848	0.27344			+		32	8	8	8	8	9.67369	10.8093	9.34497	9.35503	9.91799	10.7802	10.0165	9.6703	11.0828	9.81808	10.6683	10.1237	11.0655	10.9032	10.8627	11.6517	9.58892	10.5094	9.79707	10.7151	11.4954
O35459	O35459	ECH1_MOUSE	Ech1	Delta(3,5)-Delta(2,4)-dienoyl-CoA isomerase, mitochondrial	1.28936	1.52283	0.745147	0.960759	0.36665	0.606755	-0.424403	-0.0577537	0.53655	0.607645		0.592839	0.291816	0.492554	0.928683					32	8	8	8	8	15.8335	13.367	11.7396	13.0961	12.5168	12.5367	12.6095	11.1377	15.4655	12.8545	12.2753	12.177	11.8913	12.188	11.6675	11.3847	15.2415	14.3708	13.1449	14.426	12.8747
O35464	O35464	SEM6A_MOUSE	Sema6a	Semaphorin-6A	1.00481	1.30495	1.52433	1.53167	0.00692785	0.383993	0.608179	0.615106	0.0774904	0.175959		0.97807	0.422881	0.136224	0.131663			+		32	8	8	8	8	13.1629	14.0583	13.429	12.9086	13.4703	14.2878	13.9463	13.1468	12.5015	13.3728	13.5859	13.65	13.878	14.1602	13.3791	13.827	11.9606	12.8114	13.3657	12.4888	14.141
O35464;Q76KF0	O35464;Q76KF0	SEM6A_MOUSE;SEM6D_MOUSE	Sema6a;Sema6d	Semaphorin-6A	0.803351	1.02212	1.31303	1.05483	-0.315898	0.0315645	0.392904	0.0770059	0.0921205	0.254471		0.129318	0.876065	0.0604483	0.762765			+		32	8	8	8	8	11.5108	12.6211	12.4544	12.6331	12.8953	13.1147	13.0284	12.3756	12.6996	12.7265	13.0548	12.49	13.0606	13.0604	12.9639	13.1047	12.0289	12.6974	12.3013	12.5981	12.5171
O35516	O35516	NOTC2_MOUSE	Notch2	Neurogenic locus notch homolog protein 2	0.710634	0.919736	1.39472	0.991137	-0.49282	-0.120709	0.479977	-0.0128434	0.162772	0.304506		0.0539058	0.712341	0.0859123	0.966516			+		32	8	8	8	8	10.4986	11.5037	10.592	10.8418	11.0645	12.1923	11.1702	10.7379	11.1098	11.4969	11.2752	11.3984	12.0068	11.7448	11.3866	12.1252	10.3425	11.4503	10.5606	9.81206	11.4641
O35598	O35598	ADA10_MOUSE	Adam10	Disintegrin and metalloproteinase domain-containing protein 10	0.592035	0.987271	1.61378	0.955413	-0.756244	-0.0184813	0.690441	-0.0658032	0.0383662	0.125626		0.00346245	0.958523	0.0119266	0.823916					32	8	8	8	8	11.0728	11.1603	10.7577	10.721	10.7265	12.1491	11.5024	10.4695	11.8981	11.3649	11.7297	11.4732	12.1076	12.011	11.9539	12.0708	10.9491	10.6872	11.1315	9.69853	11.6426
O35604	O35604	NPC1_MOUSE	Npc1	NPC intracellular cholesterol transporter 1	0.857494	1.71106	1.90009	1.62931	-0.221801	0.774886	0.926067	0.704265	0.00456469	0.0403365	+	0.130979	0.0408075	0.00409987	0.0237556			+		32	8	8	8	8	10.5307	11.1718	11.0991	10.9372	11.1938	11.0641	11.4516	10.6261	11.1178	10.9583	11.3493	10.9177	11.1335	11.6566	11.3639	11.3516	10.0511	10.9504	11.1725	11.046	11.7967
O35639	O35639	ANXA3_MOUSE	Anxa3	Annexin A3	0.687196	1.43769	3.51773	2.41737	-0.541207	0.523757	1.81465	1.27344	0.0952348	0.167307		0.505786	0.44979	0.0157628	0.0885207			+		32	8	8	8	8	13.6078	15.8603	13.5866	11.6342	11.6777	15.4571	12.2419	12.3019	14.7552	12.2395	11.4258	13.9653	15.5699	15.1492	14.8702	12.7221	14.2612	14.7925	11.1044	10.6864	11.5248
O35643	O35643	AP1B1_MOUSE	Ap1b1	AP-1 complex subunit beta-1	0.70219	1.77927	3.41579	2.39853	-0.510066	0.831285	1.77222	1.26215	0.010625	0.0471874	+	0.314575	0.0845949	0.00134895	0.0265252			+		32	8	8	8	8	11.9838	13.4814	11.3092	10.9056	10.6041	12.7479	10.9154	10.4104	11.293	11.4065	11.121	12.4764	13.4933	12.7186	12.4069	11.5227	12.1785	12.1581	10.4008	10.6598	10.2244
O35643;Q9DBG3	Q9DBG3;O35643	AP1B1_MOUSE;AP2B1_MOUSE	Ap1b1;Ap2b1	AP-1 complex subunit beta-1	0.552188	2.1237	5.12111	2.82782	-0.856769	1.08658	2.35646	1.49969	0.0102536	0.0404318	+	0.267884	0.0830082	0.00116969	0.0644376			+		32	8	8	8	8	12.7254	15.3451	11.7211	10.6728	11.5259	14.7419	11.5253	10.8504	13.3648	11.9554	11.644	13.447	14.9445	14.3853	13.7157	12.5053	13.0619	13.788	11.6472	10.7875	11.6994
O35664	O35664	INAR2_MOUSE	Ifnar2	Interferon alpha/beta receptor 2	0.904145	1.0239	1.15474	1.04405	-0.145375	0.0340815	0.207564	0.0621898	0.580881	0.716657		0.475937	0.866766	0.357534	0.780195					32	8	8	8	8	13.7755	13.7654	13.89	14.2767	13.9121	14.366	13.2541	14.4754	14.3054	14.0326	13.8367	13.6584	14.4923	14.1595	13.6439	14.7495	13.9263	14.0621	14.1633	14.0565	13.3991
O35684	O35684	NEUS_MOUSE	Serpini1	Neuroserpin	1.04805	1.34228	1.13388	1.18836	0.0677025	0.424685	0.181266	0.248969	0.0159973	0.109201		0.711568	0.0460627	0.306472	0.230981					32	8	8	8	8	15.4317	16.451	15.389	15.6269	15.7749	16.2752	15.6275	15.347	15.5206	15.6227	15.7818	15.6091	15.8089	16.0085	15.0743	15.9559	15.6197	15.9774	15.6895	15.4752	16.3468
O35685	O35685	NUDC_MOUSE	Nudc	Nuclear migration protein nudC	0.637117	1.58847	3.16482	2.01636	-0.65037	0.667642	1.66212	1.01175	0.0158846	0.0591118		0.237374	0.134081	0.00119642	0.0623502			+		32	8	8	8	8	12.3109	14.2765	11.8088	11.7115	11.1391	14.0878	11.7546	11.4581	13.1326	11.6517	11.8492	12.9741	14.1505	13.6431	13.7002	12.6487	12.4232	13.4267	10.6198	11.6257	11.6973
O35887	O35887	CALU_MOUSE	Calu	Calumenin	0.850117	1.50924	1.82372	1.55038	-0.234266	0.593821	0.866884	0.632618	0.251889	0.361405		0.692276	0.103153	0.050335	0.262797			+		32	8	8	8	8	12.5211	15.1594	11.6542	11.0954	11.7326	13.8804	12.0262	11.7394	13.2116	12.2001	11.3045	12.0541	13.8378	13.6705	13.2758	12.1284	13.2866	13.4384	12.2488	12.0346	11.6566
O35945;P24549	P24549;O35945	AL1A1_MOUSE;AL1A7_MOUSE	Aldh1a1;Aldh1a7	Aldehyde dehydrogenase, cytosolic 1	0.757931	2.01891	6.101	4.62414	-0.399861	1.01358	2.60905	2.20918	0.0598445	0.115947		0.681814	0.352858	0.00936764	0.0347081			+		32	8	8	8	8	17.6582	19.9665	17.0496	14.2073	15.3118	19.4013	15.5964	15.5645	17.778	15.877	14.0439	17.8651	19.3462	18.8614	18.0225	16.1605	17.5766	18.9129	14.4586	12.2296	14.7231
O35945;P24549;P47738;Q62148;Q9JHW9	Q62148;P24549;Q9JHW9;O35945;Q9CZS1;P47738	AL1A1_MOUSE;AL1A2_MOUSE;AL1A3_MOUSE;AL1A7_MOUSE;ALDH2_MOUSE	Aldh1a1;Aldh1a2;Aldh1a3;Aldh1a7;Aldh2	Aldehyde dehydrogenase, cytosolic 1	0.726223	1.85108	4.77354	3.46666	-0.461516	0.888367	2.25506	1.79354	0.130789	0.199987		0.605765	0.414207	0.027045	0.0848991			+		32	8	8	8	8	16.8439	18.6518	16.2305	14.1291	14.4406	18.3452	13.9531	15.0925	17.3852	14.8252	13.7466	16.8248	18.1513	17.7897	17.5277	15.1284	17.6361	18.2602	13.6752	13.0855	13.4197
O35988	O35988	SDC4_MOUSE	Sdc4	Syndecan-4	1.0184	1.43158	1.65686	1.68734	0.0263003	0.517606	0.728452	0.754753	0.0592429	0.146708		0.943555	0.24261	0.0448871	0.0817254			+		32	8	8	8	8	11.3958	13.0854	11.1418	11.1313	11.8706	13.2652	12.6836	12.4628	11.1163	12.2643	11.8923	11.9999	12.9962	12.6454	11.7742	12.1374	11.3782	12.107	11.5991	11.1843	12.0746
O54782	O54782	MA2B2_MOUSE	Man2b2	Epididymis-specific alpha-mannosidase	0.649898	1.49333	2.36507	1.53706	-0.621715	0.57853	1.24189	0.620171	0.000149421	0.0052549	+	0.0060724	0.104725	0.000286317	0.0444292			+		32	8	8	8	8	14.1402	15.2314	14.3047	14.1128	14.8808	15.1645	14.6677	14.4188	14.9585	15.3398	15.3204	15.1058	15.4157	15.5747	14.6382	15.5415	13.5311	14.0252	14.634	14.1581	15.5277
O54819	O54819	TFPI1_MOUSE	Tfpi	Tissue factor pathway inhibitor	0.550511	0.883272	1.86345	1.02585	-0.861156	-0.17907	0.89798	0.0368243	0.000493621	0.0117155	+	0.000508595	0.528927	0.00259061	0.898338			+		32	8	8	8	8	11.7295	12.7999	11.9898	12.1622	12.8831	12.8045	12.6882	11.8715	13.4908	13.052	12.7442	13.2368	13.1245	13.2962	13.2977	13.5757	11.6258	12.6862	11.5805	11.7547	12.4245
O54901	O54901	OX2G_MOUSE	Cd200	OX-2 membrane glycoprotein	0.494874	0.647711	1.38617	0.685977	-1.01487	-0.626578	0.4711	-0.543768	0.000803246	0.0148777	+	6.43977e-05	0.0444521	0.0234222	0.0194456	+		+		32	8	8	8	8	12.0802	12.8974	12.6555	12.8405	13.1218	12.6903	13.0727	12.0784	13.3687	13.6783	13.9392	13.436	13.6526	14.0114	13.3165	14.153	12.0838	12.4368	12.0702	12.1024	11.9894
O54951	O54951	SEM6B_MOUSE	Sema6b	Semaphorin-6B	0.737168	1.28973	1.42087	1.04742	-0.439934	0.367072	0.506772	0.0668384	0.157243	0.269937		0.274957	0.416259	0.24052	0.874399			+		32	8	8	8	8	10.4469	12.1278	10.3484	9.85265	10.843	11.1142	10.1091	9.76407	10.7695	10.862	11.2007	11.4578	11.8285	11.0761	9.33098	11.6	9.67844	10.9106	11.2141	10.0152	11.6829
O54962	O54962	BAF_MOUSE	Banf1	Barrier-to-autointegration factor	1.3769	2.59755	1.88392	2.59397	0.461424	1.37715	0.913739	1.37516	0.0704819	0.150518		0.392101	0.0054929	0.0750416	0.0123728					32	8	8	8	8	13.192	14.3839	12.482	12.6288	11.7111	13.8428	11.4927	11.759	11.4942	11.9721	11.0201	13.0052	13.8039	13.3692	11.2443	11.8918	12.9869	13.3029	11.8279	12.3356	13.1623
O55022	O55022	PGRC1_MOUSE	Pgrmc1	Membrane-associated progesterone receptor component 1	0.826578	1.20964	1.82162	1.50571	-0.274777	0.274572	0.865225	0.590448	0.0134953	0.0715338		0.417934	0.229625	0.00264394	0.0705681			+		32	8	8	8	8	13.0288	14.5928	12.6278	12.3317	12.739	13.9365	13.2816	12.7452	13.6951	12.9292	12.8086	13.1791	13.8583	14.284	13.7945	12.9326	13.3178	13.3347	11.8339	12.5949	12.9292
O55023	O55023	IMPA1_MOUSE	Impa1	Inositol monophosphatase 1	0.854874	1.51153	3.02442	2.58549	-0.226217	0.596011	1.59666	1.37044	0.0169379	0.0597372		0.683701	0.244422	0.0014333	0.0157095			+		32	8	8	8	8	14.1825	15.7866	13.6005	12.7894	12.5803	15.6514	13.4153	13.076	14.1525	13.48	12.5637	14.0892	15.3423	15.1558	14.5368	13.5715	13.767	14.867	12.4691	11.5186	12.809
O55029	O55029	COPB2_MOUSE	Copb2	Coatomer subunit beta'	0.664434	1.65663	3.32153	2.20694	-0.589803	0.728254	1.73185	1.14205	0.0324787	0.0895711		0.371295	0.174503	0.00538536	0.0784365			+		32	8	8	8	8	12.7862	15.0403	11.7257	12.2408	11.4525	14.2933	11.6372	11.2567	13.4596	11.6109	11.7796	13.4101	14.68	14.0274	13.9643	12.2191	13.2698	13.7797	11.1529	11.1509	12.12
O55098	O55098	STK10_MOUSE	Stk10	Serine/threonine-protein kinase 10	0.979969	0.935145	1.18825	1.16445	-0.0291913	-0.0967383	0.248842	0.219651	0.242593	0.443372		0.693094	0.713498	0.156615	0.215925					32	8	8	8	8	15.3148	15.2507	15.496	15.3713	15.4957	15.4189	15.3594	15.0043	15.1414	15.4155	15.5375	15.5148	15.4068	15.2871	15.3274	15.3141	13.9887	14.9695	15.4356	14.5214	15.581
O55111	O55111	DSG2_MOUSE	Dsg2	Desmoglein-2	1.023	1.06272	0.789633	0.807793	0.0328025	0.0877659	-0.340745	-0.307943	0.109919	0.266773		0.857175	0.723029	0.178685	0.248708					32	8	8	8	8	15.1719	15.0612	14.375	15.2982	14.8953	15.7628	15.1701	15.3444	15.1969	14.8863	15.2973	14.9078	15.2737	14.6689	15.6562	14.9293	15.4973	15.4219	15.4555	15.5387	15.2299
O55137;Q9QYR9	Q9QYR9;O55137	ACOT1_MOUSE;ACOT2_MOUSE	Acot1;Acot2	Acyl-coenzyme A thioesterase 1	0.646557	1.87534	3.66225	2.36785	-0.629152	0.907151	1.87273	1.24358	0.0974779	0.170696		0.431116	0.180729	0.00944144	0.107051			+		32	8	8	8	8	11.3978	14.296	10.8518	9.47451	10.0364	13.1057	10.6264	9.59862	12.2493	10.3832	9.80983	11.9371	13.4912	13.0644	12.8559	10.6295	12.3344	12.9623	10.3026	9.26139	9.93664
O55186	O55186	CD59A_MOUSE	Cd59a	CD59A glycoprotein	1.02617	1.3178	2.15075	2.20703	0.0372679	0.398134	1.10484	1.1421	0.0198227	0.0696842		0.907803	0.522799	0.0535412	0.0338756			+	+	32	8	8	8	8	12.9447	13.2792	12.8719	12.4278	13.9338	13.3457	13.7395	12.9047	11.3868	13.1721	13.2953	13.3035	13.4582	13.5657	13.1386	13.8289	11.4336	10.6787	13.1659	11.4308	13.9036
O55188	O55188	DMP1_MOUSE	Dmp1	Dentin matrix acidic phosphoprotein 1	1.216	0.98418	0.943531	1.14734	0.282148	-0.0230066	-0.0838577	0.198291	0.552689	0.670603		0.140771	0.946387	0.783561	0.524069					32	8	8	8	8	11.6636	12.0758	11.9725	12.5188	12.4719	11.9522	12.6089	11.673	12.1705	11.2522	11.6557	11.5344	12.0637	11.8342	11.8658	12.3031	11.3069	12.6589	11.9146	11.579	11.2886
O55234	O55234	PSB5_MOUSE	Psmb5	Proteasome subunit beta type-5	0.944118	1.53901	2.64028	2.49273	-0.0829608	0.621999	1.40069	1.31773	0.000778868	0.0106425	+	0.813382	0.141927	0.00196661	0.00198481			+	+	32	8	8	8	8	12.2017	13.4699	11.9907	12.245	11.8499	13.3829	12.192	11.9381	11.5696	12.2899	12.3547	12.461	13.6783	13.2736	11.6052	12.7016	11.9246	11.9753	11.5494	10.8459	12.4766
O55241	O55241	OREX_MOUSE	Hcrt	Orexin	1.44066	1.63971	1.72966	2.49185	0.526731	0.713439	0.790485	1.31722	0.263838	0.350243		0.39055	0.419296	0.218923	0.0312192					32	8	8	8	8	14.0502	14.0708	13.8802	13.1615	14.6078	16.4654	14.6138	15.6812	12.1736	15.0661	13.9943	15.6854	15.2163	13.9486	12.2119	14.0206	12.5215	12.4482	13.9009	11.396	16.9983
O70165	O70165	FCN1_MOUSE	Fcn1	Ficolin-1	0.761933	0.989208	1.02102	0.777949	-0.392264	-0.0156544	0.0300102	-0.362253	0.485281	0.613515		0.225558	0.954061	0.878533	0.278009					32	8	8	8	8	12.2115	13.4332	12.3442	11.3623	13.278	12.9906	13.0104	11.4298	12.5316	13.0787	12.6694	12.5641	13.3527	12.6773	13.3982	12.9262	13.1148	11.8598	11.9836	13.3892	13.5756
O70250	O70250	PGAM2_MOUSE	Pgam2	Phosphoglycerate mutase 2	1.94272	1.42777	0.756489	1.46965	0.958078	0.513762	-0.402609	0.555468	0.283303	0.388514		0.0815525	0.322794	0.48661	0.214313					32	8	8	8	8	15.8201	17.1821	17.3907	16.9534	16.0406	15.5928	15.7631	16.0667	13.7749	16.3491	15.5894	14.4889	15.141	14.5523	15.4233	17.8262	17.465	16.8254	15.7612	15.6543	17.3431
O70250;Q9DBJ1	Q9DBJ1;O70250	PGAM1_MOUSE;PGAM2_MOUSE	Pgam1;Pgam2	Phosphoglycerate mutase 2	0.88432	1.97658	5.24429	4.63763	-0.177359	0.983008	2.39075	2.21339	0.00107184	0.00936634	+	0.668268	0.232559	0.000821886	0.00134999			+	+	32	8	8	8	8	15.8869	17.1976	16.3676	15.1669	15.2977	16.2905	14.9572	15.1337	14.9103	15.7713	15.0733	16.2778	17.271	16.8024	15.3792	16.2317	13.8636	15.6835	14.7467	11.7012	16.3056
O70258	O70258	SGCE_MOUSE	Sgce	Epsilon-sarcoglycan	0.563045	0.959115	1.6359	0.921086	-0.828679	-0.0602238	0.710087	-0.118592	0.00232929	0.0324018	+	0.000383057	0.817733	0.00093882	0.54009			+		32	8	8	8	8	13.1158	13.5996	12.6175	12.9292	13.135	13.4685	12.8558	12.4504	14.0458	13.2829	13.7195	14.1057	14.1814	13.6027	14.1306	13.7325	11.9964	13.4611	13.3057	12.9513	12.4139
O70318	O70318	E41L2_MOUSE	Epb41l2	Band 4.1-like protein 2	0.901078	1.51574	2.29952	2.07205	-0.150276	0.600018	1.20133	1.05106	0.1931	0.285956		0.817282	0.255425	0.030451	0.0997053			+		32	8	8	8	8	13.4826	15.5899	12.9826	11.6005	11.5502	14.5494	12.6567	12.0546	13.58	12.0639	11.8285	12.6608	14.5845	14.6056	13.8547	12.4908	14.2876	14.2073	11.6197	11.9601	12.253
O70325	O70325	GPX4_MOUSE	Gpx4	Phospholipid hydroperoxide glutathione peroxidase	0.819792	1.46992	2.22749	1.82608	-0.286669	0.555736	1.15542	0.868748	0.343479	0.438546		0.691444	0.285938	0.0613825	0.194419			+		32	8	8	8	8	11.3548	13.8122	10.927	9.93998	9.67019	13.1138	10.6842	9.94444	11.6516	9.95951	9.90372	11.448	13.4063	12.6958	12.2376	10.4375	11.5305	12.4621	10.1712	10.0704	10.6495
O70340	O70340	NPTX2_MOUSE	Nptx2	Neuronal pentraxin-2	0.803796	1.26418	1.49413	1.20098	-0.315099	0.338198	0.579307	0.264208	0.0331348	0.126174		0.161227	0.280527	0.0430432	0.398722			+		32	8	8	8	8	12.1342	13.8427	12.3868	12.6737	12.8344	13.0994	12.8809	12.4272	13.432	12.5443	13.0238	12.9275	13.0729	13.2926	13.0959	13.4112	12.5106	13.1881	12.1436	12.3506	13.2742
O70354	O70354	CAH11_MOUSE	Ca11	Carbonic anhydrase-related protein 11	0.838388	0.983993	0.877001	0.735268	-0.254309	-0.0232803	-0.189349	-0.443658	0.657227	0.719316		0.578885	0.951559	0.624507	0.195656					32	8	8	8	8	7.84478	9.51828	8.8882	9.40195	9.39379	10.0108	9.94434	8.06149	10.1861	9.00854	8.93223	9.40767	8.73674	7.84754	10.947	10.0322	9.3322	9.47151	7.60939	10.3282	9.506
O70362	O70362	PHLD_MOUSE	Gpld1	Phosphatidylinositol-glycan-specific phospholipase D	0.674845	1.3528	2.38638	1.61044	-0.567372	0.435953	1.25482	0.687451	2.75351e-05	0.00205941	+	0.00439955	0.183884	0.000258233	0.0241612			+		32	8	8	8	8	15.3936	15.8846	15.0928	15.0613	15.5802	15.8733	15.1243	14.9399	15.5659	15.6489	15.7592	15.9736	16.2727	16.3722	15.8211	16.0754	14.0845	14.7964	15.0978	14.6891	15.7325
O70370	O70370	CATS_MOUSE	Ctss	Cathepsin S	0.563131	1.2464	2.2761	1.28175	-0.828457	0.317767	1.18657	0.35811	3.17769e-07	0.000266667	+	4.97736e-05	0.129728	4.55588e-06	0.0353659			+		32	8	8	8	8	17.3971	17.7396	17.0864	16.9655	17.4079	17.2021	17.4354	17.0076	17.9378	18.1966	17.9305	18.0853	18.2726	18.675	17.6011	18.1703	16.6975	17.0339	17.0186	17.1469	17.8656
O70400	O70400	PDLI1_MOUSE	Pdlim1	PDZ and LIM domain protein 1	0.791722	1.2607	1.54658	1.22447	-0.336933	0.334226	0.629086	0.292152	0.684313	0.733142		0.573963	0.364862	0.0993777	0.589876					32	8	8	8	8	10.8602	12.7888	9.99495	9.74172	9.45192	12.4748	10.1208	8.90012	10.7163	9.7066	9.86208	11.5788	12.2178	11.5151	10.9619	10.4702	12.1006	11.0581	10.3705	9.19252	9.75619
O70435	O70435	PSA3_MOUSE	Psma3	Proteasome subunit alpha type-3	0.818647	1.28931	2.36768	1.9383	-0.288687	0.366601	1.24348	0.954789	0.109796	0.19649		0.596945	0.494384	0.0128227	0.100619			+		32	8	8	8	8	13.5161	15.0924	12.3689	13.0222	11.6928	14.236	12.1441	11.62	13.2791	12.4215	11.8592	13.2986	14.5331	14.039	13.55	13.0216	13.7215	13.9691	11.2593	11.4337	11.9772
O70456;P61982;P62259;P63101;P68254;P68510;Q9CQV8	Q9CQV8;P61982;P68254;P68510;P63101;P62259;O70456	1433B_MOUSE;1433E_MOUSE;1433F_MOUSE;1433G_MOUSE;1433S_MOUSE;1433T_MOUSE;1433Z_MOUSE	Sfn;Ywhab;Ywhae;Ywhag;Ywhah;Ywhaq;Ywhaz	14-3-3 protein sigma	0.697197	2.156	5.33004	3.71609	-0.520361	1.10836	2.41415	1.89379	0.00119683	0.0103303	+	0.403554	0.0782248	0.000296572	0.0109825			+	+	32	8	8	8	8	17.0936	18.4863	15.9027	14.3675	15.4304	17.879	16.4299	14.8192	16.2175	16.6832	15.7861	17.8954	18.0318	17.6382	15.9871	16.332	15.9861	16.1662	15.0429	14.1313	16.1152
O70460	O70460	CCL19_MOUSE	Ccl19	C-C motif chemokine 19	0.494299	1.40155	2.56452	1.26764	-1.01654	0.487027	1.35869	0.342147	0.00101616	0.0136929	+	0.00559841	0.169705	0.00080027	0.347367			+		32	8	8	8	8	11.8644	13.2954	12.5099	12.0335	12.1596	12.7841	10.9925	11.9121	13.7507	12.0994	12.8757	13.2945	13.352	13.5009	13.0378	13.7728	12.2751	12.9635	11.7607	11.639	12.4207
O70493	O70493	SNX12_MOUSE	Snx12	Sorting nexin-12	0.617024	1.35155	4.02063	2.48083	-0.696601	0.434611	2.00742	1.31082	0.0161872	0.0550533		0.338392	0.450732	0.00174411	0.06641			+		32	8	8	8	8	11.7523	14.0772	10.9312	9.97371	9.9171	13.7125	10.7293	10.4735	12.508	10.5997	10.8923	12.4574	13.8599	13.3426	12.1773	11.3024	11.5064	12.5058	10.3926	9.63239	10.1738
O70570	O70570	PIGR_MOUSE	Pigr	Polymeric immunoglobulin receptor	1.11244	1.1785	1.05723	1.17611	0.153733	0.236955	0.0802908	0.234024	0.92142	0.931769		0.731532	0.636324	0.885161	0.575246					32	8	8	8	8	12.3351	12.7632	13.004	11.7771	12.4813	13.0062	12.7195	11.7642	10.9132	11.5809	11.1426	14.2538	12.5738	13.4293	12.1023	12.6247	12.2469	12.673	12.1442	12.3011	12.63
O70624	O70624	MYOC_MOUSE	Myoc	Myocilin	0.956022	1.04954	1.19454	1.14201	-0.064885	0.0697575	0.256455	0.19157	0.188555	0.420988		0.682611	0.66429	0.0915773	0.302582					32	8	8	8	8	15.0674	15.8078	15.1797	14.905	15.3784	15.7874	15.0881	14.7897	15.3417	14.9638	15.3394	15.2189	15.4987	15.5462	15.0629	15.551	15.3825	15.2125	14.8368	14.7192	15.3492
O88188	O88188	LY86_MOUSE	Ly86	Lymphocyte antigen 86	0.379669	1.63039	10.0469	3.81449	-1.39718	0.705219	3.32868	1.93149	4.83959e-07	0	+	6.58113e-05	0.331945	1.57409e-05	0.00215071	+		+	+	32	8	8	8	8	15.4053	16.262	15.5147	14.8246	15.777	15.797	15.4752	14.824	16.3278	16.9594	17.1809	17.0912	17.3286	17.0784	15.8701	17.221	11.6829	13.8571	15.3704	13.3499	15.5165
O88207	O88207	CO5A1_MOUSE	Col5a1	Collagen alpha-1(V) chain	0.770603	0.875543	1.16525	0.897948	-0.375941	-0.19175	0.220645	-0.155296	0.366599	0.536025		0.143886	0.390313	0.202889	0.467139					32	8	8	8	8	11.0138	12.3932	10.9857	10.9947	11.4787	11.7664	11.6774	10.7605	12.5065	11.3717	11.3142	11.6585	11.8738	11.4031	12.1431	11.807	10.7579	11.1266	10.84	11.099	11.1539
O88307	O88307	SORL_MOUSE	Sorl1	Sortilin-related receptor	0.583503	1.20514	1.73127	1.0102	-0.777188	0.269201	0.791833	0.0146447	0.00492434	0.0453405	+	0.0025535	0.32639	0.00107297	0.954056			+		32	8	8	8	8	11.6288	12.3197	11.8395	11.8719	11.9674	13.1769	12.3324	12.8118	12.9755	12.7995	12.802	13.1565	13.1776	13.2089	12.5874	13.4582	12.2532	11.9749	12.0945	12.0055	13.4288
O88322	O88322	NID2_MOUSE	Nid2	Nidogen-2	0.772281	1.24334	1.73702	1.34147	-0.372802	0.314219	0.796614	0.423813	0.000565618	0.0171842	+	0.0500361	0.181021	0.000620103	0.0837847			+		32	8	8	8	8	12.6929	13.5306	12.7821	12.3729	13.1213	13.6316	13.2049	12.6806	13.2653	12.988	13.3668	13.5925	13.6257	13.5533	13.2571	13.3505	12.5728	12.3891	12.8255	12.3213	13.2971
O88324	O88324	CD83_MOUSE	Cd83	CD83 antigen	0.543756	0.612758	3.08628	1.67818	-0.87897	-0.70661	1.62587	0.746898	0.0157163	0.053209		0.00215161	0.450257	0.0126396	0.185891			+		32	8	8	8	8	12.6434	13.0666	12.7293	12.2957	12.5558	12.8957	12.6764	12.2307	12.8103	13.0216	13.6249	13.7659	13.9905	14.168	12.6587	14.0854	6.62683	10.9402	12.388	9.85517	12.6582
O88325	O88325	O88325_MOUSE	Naglu	Alpha-N-acetylglucosaminidase	0.381579	1.35077	3.77047	1.43873	-1.38995	0.433782	1.91474	0.524798	1.01634e-07	0	+	4.79893e-05	0.171776	4.5724e-06	0.114614	+		+		32	8	8	8	8	11.3701	12.5478	11.0645	10.9766	11.7819	12.1563	12.039	11.1394	12.8275	13.2661	12.8563	12.988	13.3922	13.5317	12.4398	12.8937	10.7137	11.5589	11.4135	11.8204	12.2406
O88342	O88342	WDR1_MOUSE	Wdr1	WD repeat-containing protein 1	0.888238	1.92857	2.87441	2.55316	-0.170982	0.947533	1.52326	1.35228	0.011639	0.049479	+	0.746851	0.0617707	0.00508486	0.028631			+		32	8	8	8	8	14.4188	16.2741	13.9138	12.7962	13.4484	15.4382	13.7069	12.9497	13.1914	14.1237	13.5181	14.4828	15.6667	15.2278	13.8346	14.2687	13.4718	13.7899	13.6868	13.1235	14.5232
O88393	O88393	TGBR3_MOUSE	Tgfbr3	Transforming growth factor beta receptor type 3	0.765205	1.21693	2.29355	1.75504	-0.386081	0.283243	1.19758	0.811502	0.000249614	0.00708046	+	0.16996	0.335232	0.000325955	0.0145537			+	+	32	8	8	8	8	13.866	14.8046	13.8216	13.0966	13.9141	14.8833	13.7774	13.5197	14.009	14.0555	13.9992	14.3291	15.0495	15.057	14.0585	14.2141	12.8082	13.8231	13.2821	13.1651	13.8032
O88456	O88456;Q9D7J7	CPNS1_MOUSE	Capns1	Calpain small subunit 1	0.767478	1.23632	2.24837	1.72557	-0.381803	0.30605	1.16888	0.787077	0.0450417	0.119612		0.442818	0.381624	0.00650301	0.0859333			+		32	8	8	8	8	13.4962	15.1324	12.8103	12.9121	11.8992	14.48	12.9021	12.5368	13.5358	12.755	12.2578	14.0457	14.8118	14.4414	14.0904	13.2855	13.2459	13.8595	11.4871	12.4404	12.78
O88487	O88487	DC1I2_MOUSE	Dync1i2	Cytoplasmic dynein 1 intermediate chain 2	0.539093	1.26711	3.48273	1.87752	-0.891394	0.34154	1.80022	0.908824	0.107305	0.180242		0.258776	0.650401	0.013235	0.237575			+		32	8	8	8	8	12.7649	15.082	11.5746	10.3533	11.262	14.3656	10.9397	11.578	13.7082	11.8142	10.9103	13.5615	14.7971	13.912	14.0634	12.2847	14.0766	13.8568	10.807	10.1494	10.3975
O88492	O88492	PLIN4_MOUSE	Plin4	Perilipin-4	0.712116	1.04161	1.29942	0.925338	-0.489816	0.058812	0.377868	-0.111948	0.492661	0.601195		0.267807	0.845364	0.351108	0.776084					32	8	8	8	8	11.0596	12.881	10.8746	11.1597	10.6909	12.5177	11.0567	10.7576	12.3959	10.3686	11.7575	10.9723	13.0377	12.2998	12.3671	11.7177	11.6805	12.1004	11.2657	10.9097	11.6793
O88507	O88507	CNTFR_MOUSE	Cntfr	Ciliary neurotrophic factor receptor subunit alpha	0.739245	1.55152	2.45993	1.81849	-0.435875	0.633686	1.29862	0.862743	0.00135837	0.0156934	+	0.137465	0.177603	0.00501742	0.0384668			+	+	32	8	8	8	8	13.5915	14.246	13.8338	12.9809	14.2387	14.2351	13.9313	13.0517	13.4734	14.4642	14.2467	14.2586	14.6554	14.9723	13.1998	14.3256	12.5289	13.9733	13.3883	13.1039	14.6881
O88531	O88531	PPT1_MOUSE	Ppt1	Palmitoyl-protein thioesterase 1	0.84782	1.71556	4.51208	3.82543	-0.238171	0.778676	2.17379	1.93562	0.00153424	0.0119835	+	0.625448	0.340032	0.00496646	0.00600661			+	+	32	8	8	8	8	13.1249	14.5108	12.6769	11.8994	13.4084	13.833	13.4442	12.6725	11.5043	13.7722	14.0016	14.0463	13.8932	14.4823	11.9289	13.8467	9.33895	11.6953	12.8829	10.9313	13.8096
O88569	O88569	ROA2_MOUSE	Hnrnpa2b1	Heterogeneous nuclear ribonucleoproteins A2/B1	0.691499	1.73791	3.46774	2.39794	-0.5322	0.797357	1.79399	1.26179	0.0388416	0.0987789		0.449062	0.108367	0.00791774	0.0740567			+		32	8	8	8	8	13.2757	16.9875	13.3219	12.6541	12.6254	14.8225	13.2215	12.8275	14.8703	13.369	12.2657	13.9546	15.2414	15.8656	15.1469	13.2801	13.9254	14.0644	12.3299	12.3383	13.1475
O88593	O88593	PGRP1_MOUSE	Pglyrp1	Peptidoglycan recognition protein 1	1.01402	1.29968	2.23871	2.27009	0.0200824	0.378158	1.16266	1.18275	0.0849527	0.160884		0.953156	0.653321	0.0612648	0.0445853			+	+	32	8	8	8	8	16.6847	16.8289	16.1065	15.7343	17.2118	16.5523	17.1325	17.2408	14.9844	17.0859	16.7817	17.0286	16.7536	17.2934	16.1108	17.2927	12.7526	14.8436	17.3153	14.3084	17.8692
O88632	O88632	SEM3F_MOUSE	Sema3f	Semaphorin-3F	0.916658	1.10519	1.09828	1.00675	-0.125544	0.144297	0.135249	0.00970471	0.416447	0.57892		0.583373	0.580391	0.583169	0.972742					32	8	8	8	8	10.3416	12.017	10.777	10.6612	11.4435	11.3213	11.1768	10.821	11.061	10.961	11.5485	10.8785	10.6698	11.5335	11.5544	11.357	10.5328	11.218	10.6813	11.4994	11.101
O88668	O88668	CREG1_MOUSE	Creg1	Protein CREG1	0.458084	1.87021	4.26066	1.95174	-1.12631	0.9032	2.09108	0.964762	2.93697e-07	0	+	7.00559e-05	0.0510056	3.44302e-05	0.0198362	+		+	+	32	8	8	8	8	11.4956	12.4067	11.8496	11.2607	11.8736	12.5303	11.9943	11.3869	12.5647	13.0766	12.7033	12.7578	13.289	13.5586	12.7394	13.1188	10.8182	11.3039	11.4406	11.3905	12.8381
O88737	O88737	BSN_MOUSE	Bsn	Protein bassoon	1.24263	0.707938	0.356031	0.442415	0.313396	-0.498306	-1.48992	-1.17653	0.0206085	0.0699461		0.461046	0.386132	0.0043488	0.00782889			+	+	32	8	8	8	8	12.3178	12.6614	11.5511	13.356	11.346	12.905	12.1957	12.9596	13.3063	11.8867	11.0706	11.6004	12.0003	10.9604	13.4681	12.4927	13.6171	14.1485	12.666	14.5514	10.756
O88745	O88745	SCRG1_MOUSE	Scrg1	Scrapie-responsive protein 1	0.542876	1.17875	1.85057	1.00463	-0.881305	0.237261	0.887967	0.00666142	0.000137809	0.0071236	+	0.00100014	0.226393	0.000824392	0.976245			+		32	8	8	8	8	15.1314	15.8156	15.3878	15.0997	15.0468	16.1307	14.8288	15.6709	16.3193	15.4339	16.1415	16.2222	16.5169	16.7773	16.171	16.5802	15.7549	15.7931	15.1831	15.4839	15.5404
O88783	O88783	FA5_MOUSE	F5	Coagulation factor V	0.752345	0.997895	1.62163	1.22003	-0.410533	-0.00304043	0.697444	0.286911	0.00835619	0.0621149		0.0465157	0.990951	0.00940936	0.278889			+		32	8	8	8	8	14.4937	15.5315	14.9482	14.5308	15.0634	14.921	14.4768	14.1697	14.6522	14.9886	15.2234	15.3531	15.5316	15.5528	14.9169	15.2009	13.9156	14.4929	14.4394	14.0926	14.6798
O88803	O88803	LECT2_MOUSE	Lect2	Leukocyte cell-derived chemotaxin-2	0.678274	1.10398	1.69277	1.14816	-0.56006	0.142714	0.759389	0.199329	0.162287	0.278611		0.00316146	0.781271	0.0106868	0.481784			+		32	8	8	8	8	10.4268	10.9438	9.90221	10.4101	10.255	10.9248	10.8891	10.6439	10.8955	11.4795	10.9643	11.0913	10.8495	11.3316	11.3626	10.9021	10.2168	8.43372	12.4518	9.5421	9.79304
O88844	O88844	IDHC_MOUSE	Idh1	Isocitrate dehydrogenase [NADP] cytoplasmic	0.83201	1.67315	2.85633	2.37649	-0.265327	0.742563	1.51416	1.24883	0.0775013	0.153268		0.680101	0.18558	0.00735144	0.0515209			+		32	8	8	8	8	16.4431	18.3559	15.7685	14.6493	14.8764	17.6121	15.1011	14.5999	16.3093	15.1842	14.584	16.4242	17.7264	17.3423	16.5215	15.4368	16.1703	16.8697	14.7587	14.171	15.7206
O88844;P54071	O88844;P54071	IDHC_MOUSE;IDHP_MOUSE	Idh1;Idh2	Isocitrate dehydrogenase [NADP] cytoplasmic	0.833814	1.53433	2.16852	1.80814	-0.262202	0.617609	1.11671	0.854506	0.296025	0.393981		0.666984	0.285129	0.0260852	0.152733			+		32	8	8	8	8	15.1034	17.4071	14.4202	14.2198	13.5741	16.2714	13.7937	13.6985	15.3695	14.1626	13.581	15.055	16.5919	15.8592	15.5224	14.4441	15.8999	16.0967	13.784	13.3892	15.2739
O88851	O88851	RBBP9_MOUSE	Rbbp9	Putative hydrolase RBBP9	0.836442	1.73631	3.55379	2.97254	-0.257662	0.796027	1.82936	1.5717	0.0279	0.0782937		0.723578	0.193568	0.00421683	0.0298924			+		32	8	8	8	8	13.406	15.0042	12.4639	10.6764	11.2432	14.6133	11.983	11.319	12.4363	12.0525	11.0401	13.3157	14.5599	14.3451	13.1408	11.8801	12.5099	12.9774	11.1898	10.0512	11.7569
O88935	O88935	SYN1_MOUSE	Syn1	Synapsin-1	0.370663	1.23465	2.98887	1.10787	-1.43182	0.304098	1.5796	0.147783	1.03003e-06	0.000181818	+	0.000143733	0.183293	6.31354e-05	0.551593	+		+		32	8	8	8	8	12.2934	13.2129	12.8947	12.6098	12.8975	13.4745	12.5413	13.6712	13.5512	14.6696	14.2287	15.185	14.8844	13.9751	13.6298	14.9262	12.8648	12.775	12.9547	12.8653	13.672
O88947	O88947	FA10_MOUSE	F10	Coagulation factor X	0.616071	1.2486	1.71358	1.05569	-0.698831	0.320308	0.777013	0.0781823	0.084776	0.189112		0.0138636	0.461372	0.0500406	0.830561					32	8	8	8	8	12.3897	13.5538	12.8547	13.2131	13.4698	13.7162	13.5748	12.6743	13.3984	13.67	13.7642	13.4714	13.6736	13.884	14.9782	14.1971	12.4839	12.7886	12.6566	13.1651	14.153
O88958	O88958	GNPI1_MOUSE	Gnpda1	Glucosamine-6-phosphate isomerase 1	0.681709	1.7601	3.03349	2.06796	-0.552771	0.815657	1.60098	1.04821	0.151258	0.2366		0.448008	0.188207	0.0121475	0.159191			+		32	8	8	8	8	13.1722	15.2854	12.2023	11.2138	10.7468	14.5824	11.5496	11.4846	13.3438	12.1082	11.7422	13.2308	14.8385	14.2951	13.1948	11.9058	13.1934	13.799	10.9169	11.3776	11.9899
O88968	O88968	TCO2_MOUSE	Tcn2	Transcobalamin-2	0.616634	1.28214	2.80161	1.72757	-0.697514	0.35855	1.48625	0.788741	1.78536e-05	0.00112195	+	0.00603827	0.289295	3.22994e-05	0.0115192			+	+	32	8	8	8	8	15.0777	15.8785	15.1459	14.6304	15.626	15.6914	15.2062	14.5424	15.5646	15.6542	15.9885	16.0631	16.3383	16.1919	15.3138	16.2643	13.9144	14.9306	14.6629	14.1082	15.5964
O88998	O88998	NOE1_MOUSE	Olfm1	Noelin	0.734015	1.26257	1.90641	1.39933	-0.446118	0.336368	0.930857	0.484738	0.000272057	0.00970335	+	0.0154577	0.240801	0.00135752	0.0697752			+		32	8	8	8	8	14.4969	15.3072	14.6806	14.4934	14.9604	15.315	14.8866	14.4018	15.2762	14.6773	15.1901	15.3029	15.3156	15.3856	15.2672	15.696	13.7274	15.0822	14.436	14.2011	14.9598
O89001	O89001	CBPD_MOUSE	Cpd	Carboxypeptidase D	0.562701	1.00486	1.86255	1.04806	-0.829559	0.00699639	0.897282	0.0677232	9.15818e-06	0.00164211	+	5.95027e-05	0.971095	6.70346e-05	0.734063			+		32	8	8	8	8	10.8645	11.619	11.1096	11.1539	11.5166	11.9287	11.5579	10.9757	12.5281	12.1062	12.2653	12.1715	11.9984	12.2408	11.8871	12.165	10.9961	11.2017	10.757	11.1645	11.6508
O89017	O89017	LGMN_MOUSE	Lgmn	Legumain	0.917879	1.49942	2.40414	2.20671	-0.123623	0.584406	1.26552	1.14189	0.00178447	0.018241	+	0.668953	0.226079	0.00496653	0.00190641			+	+	32	8	8	8	8	12.5793	12.7231	12.1838	11.9277	12.5713	12.5404	12.3841	11.8747	11.9291	12.6035	12.6419	12.8887	12.9492	13.1491	10.8871	12.7249	10.2382	11.703	11.7147	11.2791	13.1145
O89020	O89020	AFAM_MOUSE	Afm	Afamin	1.13435	1.17773	1.11159	1.26093	0.181862	0.236011	0.152624	0.334486	0.179697	0.345119		0.297725	0.455649	0.514779	0.2341					32	8	8	8	8	16.4352	16.9416	16.4093	16.3362	17.0985	17.3991	16.975	16.1597	16.2585	16.6014	16.7604	16.4868	16.4888	16.4194	16.4785	16.8057	15.4952	16.1054	16.973	16.3144	17.3579
O89023	O89023	TPP1_MOUSE	Tpp1	Tripeptidyl-peptidase 1	0.573971	1.55429	3.12296	1.79249	-0.80095	0.636253	1.64291	0.841963	0.00645766	0.0359575	+	0.0479414	0.274969	0.00401202	0.0535105			+		32	8	8	8	8	11.9092	12.7078	11.4551	11.4183	12.2256	12.5474	11.7493	11.3861	12.1586	12.8485	12.9108	13.049	13.1216	13.4697	10.7369	13.5113	12.2153	10.3577	11.0928	10.6062	12.9573
O89026	O89026	ROBO1_MOUSE	Robo1	Roundabout homolog 1	0.671739	1.0901	1.59242	1.06969	-0.574028	0.124457	0.67122	0.0971918	0.00522438	0.0543544		0.00558121	0.58438	0.00322669	0.646206			+		32	8	8	8	8	12.4145	13.0061	12.4202	12.3684	12.7686	13.2531	12.5197	12.0391	12.9221	12.7717	13.1289	13.0058	13.4183	13.6612	13.0095	13.4643	12.2219	12.7693	12.2429	11.9658	13.0872
O89026;Q7TPD3	Q7TPD3;O89026	ROBO1_MOUSE;ROBO2_MOUSE	Robo1;Robo2	Roundabout homolog 1	0.71388	0.867359	0.914217	0.652641	-0.486246	-0.205299	-0.129392	-0.615638	0.437804	0.553623		0.220453	0.577267	0.781271	0.0488167					32	8	8	8	8	10.5173	10.9711	11.056	11.3473	10.6716	10.7862	10.925	10.7816	12.9977	10.2294	10.3513	10.5576	10.7009	11.9911	12.3453	11.7727	12.5881	11.2732	11.1186	11.4644	11.0215
O89051	O89051	ITM2B_MOUSE	Itm2b	Integral membrane protein 2B	0.609086	1.20344	2.20096	1.34057	-0.715282	0.267169	1.13813	0.422849	0.00217297	0.0244286	+	0.00964523	0.469218	0.00105305	0.165034			+		32	8	8	8	8	12.8966	13.8227	12.8705	12.343	13.0052	13.6166	12.8285	12.5074	13.9292	12.7991	13.4264	14.0813	13.9827	14.1073	13.4556	13.8313	12.3257	12.7065	12.5104	11.3422	13.7338
O89053	O89053	COR1A_MOUSE	Coro1a	Coronin-1A	0.530056	1.08495	2.94895	1.56311	-0.915783	0.117624	1.5602	0.644419	0.00106437	0.0123563	+	0.0638716	0.704445	0.00188847	0.158686			+		32	8	8	8	8	10.4713	13.068	10.6519	11.1529	10.6562	12.5898	11.0974	11.1646	11.7645	11.4914	11.4459	11.9408	13.1201	12.6586	11.8857	13.8714	10.6906	10.7868	10.5558	11.0267	10.8402
O89098	O89098	CYTF_MOUSE	Cst7	Cystatin-F	0.18447	0.787432	7.29971	1.34658	-2.43854	-0.344774	2.86784	0.429298	3.50643e-14	0	+	3.98327e-09	0.166339	8.05726e-12	0.0435249	+		+		32	8	8	8	8	12.543	12.4884	12.1551	12.542	11.663	13.3007	12.4745	12.1904	14.8543	14.402	14.8905	14.6998	15.0426	15.0435	14.6575	15.2751	10.5779	11.4094	11.6564	11.3193	12.1777
O89103	O89103	C1QR1_MOUSE	Cd93	Complement component C1q receptor	0.855939	1.12123	1.22584	1.04924	-0.224421	0.16508	0.29377	0.0693488	0.555408	0.671909		0.289394	0.616352	0.228426	0.759869					32	8	8	8	8	10.5844	11.5864	10.9405	10.533	11.4034	10.9755	11.3786	10.9891	11.03	11.3528	10.583	11.3763	10.8018	11.5792	11.8071	11.656	10.4801	11.1496	12.2007	11.2538	10.2373
P00329	P00329	ADH1_MOUSE	Adh1	Alcohol dehydrogenase 1	1.13085	1.4368	1.24543	1.40839	0.177402	0.522862	0.316643	0.494045	0.92704	0.935802		0.71784	0.229097	0.360562	0.357892					32	8	8	8	8	11.0079	13.8736	11.0127	10.3985	11.0772	12.6474	10.6755	10.2608	11.597	10.8768	10.4248	11.0005	11.8116	11.9876	10.9701	10.8657	12.36	11.8694	10.3265	10.2339	10.7456
P00493	P00493	HPRT_MOUSE	Hprt1	Hypoxanthine-guanine phosphoribosyltransferase	0.718718	1.80905	3.41414	2.4538	-0.476503	0.855231	1.77152	1.29502	0.034906	0.0919362		0.474464	0.159753	0.00264862	0.0584463			+		32	8	8	8	8	12.3412	14.4764	11.1005	10.8425	10.4603	13.7873	11.6568	10.5096	12.1263	11.3698	10.7629	12.7232	13.782	13.6106	12.3814	12.2305	12.1762	13.2647	10.6785	9.65139	11.4557
P00687	P00687	AMY1_MOUSE	Amy1	Alpha-amylase 1	0.833154	1.31357	1.61703	1.34723	-0.263345	0.393492	0.693342	0.429997	0.0479626	0.146242		0.366608	0.204154	0.0226515	0.159567			+		32	8	8	8	8	13.9535	15.1969	14.1641	13.684	14.5193	14.281	14.7681	13.3169	13.4235	14.8887	14.5209	15.0444	14.5077	14.7067	14.0731	14.8255	13.5196	13.6995	14.0097	13.6882	15.1569
P00687;P00688	P00687;P00688;E9PV85	AMY1_MOUSE;AMYP_MOUSE	Amy1;Amy2	Alpha-amylase 1	0.847052	1.05177	1.13367	0.960275	-0.239478	0.0728127	0.180998	-0.0584803	0.330221	0.544882		0.166068	0.69651	0.341813	0.77795					32	8	8	8	8	13.0083	13.8438	12.8561	13.7363	13.5352	13.537	13.8487	13.3669	13.2354	13.6764	13.5042	14.1754	13.8411	13.6319	13.6943	13.8894	13.1971	13.6859	13.518	13.4597	14.1055
P00688	P00688	AMYP_MOUSE	Amy2	Pancreatic alpha-amylase	0.786143	1.15811	1.23612	0.971768	-0.347136	0.211777	0.305819	-0.0413166	0.460001	0.585121		0.277906	0.531996	0.354127	0.889771					32	8	8	8	8	10.8981	11.4677	10.7869	10.8383	10.9414	11.5669	12.0976	10.3147	10.6798	11.5232	10.7566	12.3224	12.3161	10.7954	11.6855	11.6099	11.3752	10.324	11.2091	10.5574	12.5848
P00920	P00920	CAH2_MOUSE	Ca2	Carbonic anhydrase 2	2.21423	2.08811	0.902285	1.99787	1.14681	1.0622	-0.148345	0.998462	0.0186555	0.0691374		0.00898622	0.0356343	0.669217	0.0158297					32	8	8	8	8	16.4856	16.9787	17.783	17.4464	15.4517	16.3334	15.7747	17.0042	15.0144	15.8495	15.8587	15.209	15.5557	16.1465	14.1305	16.3188	16.4809	16.702	17.6487	16.486	17.4718
P01027	P01027	CO3_MOUSE	C3	Complement C3	0.647726	1.43868	2.54276	1.64701	-0.626545	0.524742	1.3464	0.719851	0.000702798	0.0114701	+	0.00323723	0.227269	9.59575e-05	0.0144922			+		32	8	8	8	8	18.6958	19.295	18.6158	18.3105	19.2021	19.0637	18.4397	18.4646	19.059	19.5355	19.3742	19.3287	19.5936	19.7833	18.7852	19.6402	17.0903	17.9404	18.6749	17.7123	19.1831
P01029	P01029	CO4B_MOUSE	C4b	Complement C4-B	0.478958	1.30182	3.93003	1.88232	-1.06203	0.380533	1.97454	0.912511	4.25024e-08	0	+	7.96437e-05	0.25793	1.85944e-06	0.00270481	+		+	+	32	8	8	8	8	18.3713	19.0511	18.3809	17.8823	18.5414	18.8291	18.2067	18.1109	19.0707	19.5732	19.4974	19.6036	19.8022	19.872	18.7241	19.7267	16.742	17.6361	18.1093	17.3597	18.7006
P01592	P01592	IGJ_MOUSE	Jchain	Immunoglobulin J chain	0.292742	0.6397	1.75237	0.512993	-1.7723	-0.644533	0.809308	-0.962989	0.0781699	0.149874		0.0064195	0.415304	0.293638	0.178983					32	8	8	8	8	15.012	17.1036	14.3948	16.1179	16.9536	16.0143	15.1772	15.8399	17.9535	16.4227	15.8181	16.6409	18.1857	17.5756	18.5569	19.6383	15.8828	16.4603	14.5579	16.1687	16.7509
P01633	P01633;P01634;A0A140T8N9;A0A075B5N7;A0A140T8P2	KV5A1_MOUSE	Igk-V19-17	Ig kappa chain V19-17	1.30358	0.965637	0.755547	0.984916	0.382479	-0.0504469	-0.404406	-0.0219271	0.739096	0.78162		0.298127	0.921427	0.29798	0.961041					32	8	8	8	8	17.559	15.8801	16.9157	17.3159	15.9795	17.3998	15.4388	17.4838	15.6664	17.2608	16.7987	16.0434	16.6147	15.8401	16.1682	16.5205	15.2369	16.822	16.5312	16.8484	18.1569
P01639	P01639	KV5A7_MOUSE	Gm5571	Ig kappa chain V-V region MOPC 41	0.882377	1.43068	1.78236	1.57272	-0.180533	0.516697	0.833792	0.653259	0.531704	0.596043		0.684704	0.608895	0.200414	0.33482					32	8	8	8	8	13.3225	10.953	12.7154	11.1089	11.9609	12.49	13.3544	11.3187	12.5251	11.9431	10.891	12.7188	12.669	11.8643	12.5833	13.4734	7.30613	10.8684	11.0885	12.4808	14.9606
P01654;P01656	P01656;P01654	KV3A1_MOUSE;KV3A3_MOUSE		Ig kappa chain V-III region PC 2880/PC 1229	0.467846	1.14244	0.896377	0.419366	-1.09589	0.192124	-0.157822	-1.25372	0.254332	0.339695		0.119466	0.825807	0.849485	0.168952					32	8	8	8	8	14.757	14.5806	11.3254	14.4869	12.6106	15.0431	12.2506	12.3398	14.2494	14.5721	13.4114	14.8146	13.0873	14.6057	14.353	17.0677	15.2864	12.8875	14.9908	16.1169	16.1458
P01831	P01831	THY1_MOUSE	Thy1	Thy-1 membrane glycoprotein	1.3808	1.18983	1.9597	2.70596	0.465508	0.250759	0.970632	1.43614	0.0893853	0.163826		0.166532	0.783229	0.123042	0.0156042			+	+	32	8	8	8	8	17.4845	17.3093	17.4604	16.8649	17.6866	17.9275	17.5686	17.3031	15.7879	17.4787	17.3903	17.3349	17.2792	17.7859	15.4991	17.3248	12.9206	16.0979	17.4787	13.9484	18.3357
P01837	P01837	IGKC_MOUSE	Igkc	Immunoglobulin kappa constant	0.804897	0.976263	1.53294	1.23386	-0.313123	-0.0346587	0.616301	0.303177	0.319861	0.441645		0.250641	0.946452	0.0770645	0.318117					32	8	8	8	8	18.7751	18.5834	18.1576	17.8629	18.2943	19.2768	18.4063	18.0862	18.4849	19.151	18.2442	18.2212	19.1738	18.8498	18.068	19.7546	16.0549	16.6689	17.7997	18.666	19.3599
P01844	P01844	LAC2_MOUSE	Iglc2	Ig lambda-2 chain C region	0.873803	1.14519	1.4727	1.28685	-0.194619	0.195584	0.558465	0.363845	0.435259	0.521938		0.695406	0.791854	0.37332	0.527107					32	8	8	8	8	13.3914	14.8913	14.3255	12.6285	13.7593	15.0281	13.0438	14.1462	13.9361	15.5966	15.247	13.3354	12.1819	13.7168	14.4195	14.3377	14.1196	11.3927	14.2058	13.0581	16.4033
P01867	P01867	IGG2B_MOUSE	Igh-3	Ig gamma-2B chain C region	0.939361	1.24388	0.90547	0.850564	-0.0902481	0.314849	-0.143261	-0.233509	0.516416	0.602852		0.755074	0.623467	0.724952	0.559099					32	8	8	8	8	20.055	19.8561	19.3659	19.337	19.3347	20.9186	20.1357	19.6756	19.6688	20.5441	19.9694	18.9933	19.8793	19.5634	19.8607	20.9216	19.1816	18.476	19.3465	21.6049	21.5331
P01869	P01869	IGH1M_MOUSE	Ighg1	Ig gamma-1 chain C region, membrane-bound form	0.793937	1.72588	1.27467	1.012	-0.332904	0.787334	0.350119	0.0172145	0.1471	0.243757		0.331935	0.271984	0.500147	0.975499					32	8	8	8	8	16.0889	16.4445	17.2876	16.3606	16.1823	17.8169	15.2372	16.0671	16.0815	17.0195	17.6636	16.4631	16.5216	16.4828	17.1864	16.7299	14.716	16.1054	16.4372	17.2853	18.8714
P01872	P01872	IGHM_MOUSE	Ighm	Immunoglobulin heavy constant mu	0.308065	0.808898	2.58435	0.796146	-1.69869	-0.305971	1.3698	-0.328894	0.0395719	0.0982795		0.0115389	0.655063	0.0751505	0.578134					32	8	8	8	8	17.592	18.6999	16.6356	17.7452	18.4668	17.2042	17.0185	16.4042	19.2427	18.7215	17.6435	18.6536	20.3715	19.8596	17.2419	21.6217	16.9774	15.9874	16.503	17.0011	19.1714
P01887	P01887	B2MG_MOUSE	B2m	Beta-2-microglobulin	0.696597	1.42774	4.37292	3.04616	-0.521604	0.513735	2.1286	1.60699	0.00172479	0.0132355	+	0.242192	0.497249	0.00298353	0.00884394			+	+	32	8	8	8	8	19.4585	19.3094	19.6715	17.6847	19.5585	19.4354	19.6548	18.9119	17.9003	20.2571	20.2189	20.452	20.3405	20.0289	18.3352	20.3245	15.4069	17.2901	19.2278	16.6224	19.6942
P01897	P01897	HA1L_MOUSE	H2-L	H-2 class I histocompatibility antigen, L-D alpha chain	0.460321	1.10934	2.18197	1.00441	-1.11929	0.149703	1.12563	0.00634122	0.00941688	0.0501538		0.0148977	0.628799	0.00314352	0.989093			+		32	8	8	8	8	10.1418	12.8066	11.4544	9.74024	10.3972	11.8842	10.5671	10.2884	12.3603	11.7382	11.4973	11.5495	12.5848	11.6099	12.4162	12.4781	11.3554	10.918	11.0397	10.6754	10.5574
P01897;P01898;P01901	Q8HWB2;P01901;P14429;G3UXE9;P14430;P01898;P01897;P79568;P01896;O19441	HA10_MOUSE;HA1B_MOUSE;HA1L_MOUSE	H2-K1;H2-L;H2-Q10	H-2 class I histocompatibility antigen, L-D alpha chain	0.556535	1.12012	1.08658	0.604719	-0.845455	0.163651	0.119791	-0.725664	0.118193	0.221906		0.0554461	0.685726	0.799698	0.0577598					32	8	8	8	8	11.8853	13.552	11.9412	12.5542	12.6475	12.9041	12.8768	12.7239	14.3948	13.2678	12.0261	12.5861	13.1799	13.2754	15.2249	13.8936	13.5256	13.369	13.1697	13.6755	13.0029
P01897;P01901	Q8HWB2;P14427;P01901;P14429;P14431;P14430;P01897;P79568;Q4KN81;P06339	HA1B_MOUSE;HA1L_MOUSE	H2-K1;H2-L	H-2 class I histocompatibility antigen, L-D alpha chain	0.74167	1.12289	2.94604	2.18499	-0.431151	0.167219	1.55878	1.12763	0.000473191	0.00724862	+	0.194937	0.720968	0.000612967	0.013124			+	+	32	8	8	8	8	14.2195	14.5772	13.8185	12.386	14.1703	14.4476	14.607	14.3533	13.507	14.529	14.6319	14.7177	14.7077	15.1634	13.9635	14.8085	12.5182	12.0318	14.1908	11.5473	13.9812
P01898	P01898	HA10_MOUSE	H2-Q10	H-2 class I histocompatibility antigen, Q10 alpha chain	0.645132	1.13842	1.18574	0.76496	-0.632334	0.187032	0.245791	-0.386543	0.151232	0.278891		0.0471925	0.598879	0.481525	0.262802					32	8	8	8	8	13.4005	14.9237	13.5113	13.4521	14.1401	14.5372	14.1537	13.6441	14.6994	13.9466	14.1842	14.2319	14.5233	14.4468	15.8894	14.8998	14.0076	14.209	14.3399	14.6782	14.6125
P01942	P06467;P01942	HBA_MOUSE	Hba	Hemoglobin subunit alpha	3.25946	2.73283	0.699882	2.28124	1.70463	1.4504	-0.514817	1.18982	0.0102496	0.042364	+	0.0191328	0.0148976	0.397149	0.0592914					32	8	8	8	8	20.1243	20.7652	21.1195	20.2727	17.2187	19.0057	18.6684	19.6779	16.3235	16.8232	18.298	16.7376	18.0684	19.5596	17.5397	19.8653	19.6089	19.8176	20.6642	19.2091	20.9842
P02104	P02104	HBE_MOUSE	Hbb-y	Hemoglobin subunit epsilon-Y2	3.42932	1.81958	0.267481	0.917277	1.77792	0.863603	-1.90249	-0.12457	0.00101166	0.00915423	+	0.0275295	0.0382517	0.00632988	0.838323			+		32	8	8	8	8	19.262	20.5608	20.4956	20.9018	16.4885	19.2054	18.7013	20.4494	17.6447	16.2178	17.8987	15.6196	17.111	18.371	18.9121	20.0666	21.2535	20.8584	20.8481	20.6602	20.3802
P02301;P68433;P84228;P84244	P02301;P68433;P84228;P84244	H31_MOUSE;H32_MOUSE;H33_MOUSE;H3C_MOUSE	H3-3b;H3-5;H3c11;H3c15	Histone H3.3C	0.547304	0.894381	2.97761	1.62966	-0.869585	-0.161039	1.57415	0.704568	0.0526648	0.115421		0.172487	0.82698	0.0455929	0.393747			+		32	8	8	8	8	14.5802	15.2743	11.2931	12.2291	14.6918	14.8857	13.9834	14.3903	14.4649	13.588	14.8752	15.85	15.2169	15.3428	13.1824	15.7643	12.4352	14.3587	13.2606	12.8063	12.3142
P02468	P02468	LAMC1_MOUSE	Lamc1	Laminin subunit gamma-1	0.922259	1.0833	1.6117	1.48641	-0.116756	0.115438	0.688584	0.571828	0.000260484	0.0126056	+	0.441789	0.568864	0.000456228	0.00406896			+	+	32	8	8	8	8	13.6404	14.6011	14.0223	13.9745	14.3941	14.2469	14.1893	13.7188	14.0661	13.9074	14.2755	14.302	14.3984	14.4969	13.8063	14.4688	13.2055	13.9199	13.3936	13.0918	13.935
P02469	P02469	LAMB1_MOUSE	Lamb1	Laminin subunit beta-1	0.798146	1.14634	1.53097	1.22193	-0.325276	0.197039	0.614442	0.289166	0.041925	0.159099		0.129983	0.349898	0.0123091	0.206243					32	8	8	8	8	11.5728	12.6493	11.613	11.642	12.2621	12.2755	11.8957	11.5606	12.637	11.7094	12.1734	11.8451	12.2709	12.546	12.8445	12.0471	11.409	11.9517	11.5124	11.9605	11.4821
P02535	P02535	K1C10_MOUSE	Krt10	Keratin, type I cytoskeletal 10	1.02128	1.28549	1.41912	1.44932	0.0303783	0.362324	0.504997	0.535375	0.34431	0.46822		0.923254	0.437097	0.184575	0.229817					32	8	8	8	8	18.453	18.6724	17.2926	19.9785	19.3569	18.6237	18.7032	18.7005	19.4152	18.3181	18.7938	18.5096	19.2197	18.6211	18.2617	18.3986	19.1695	18.0359	18.4443	16.9191	19.5206
P02535;P05784;P08730;P19001;Q497I4;Q61414;Q61765;Q61781;Q6IFX2;Q9QWL7;Q9Z2K1	A1L317;Q9Z2K1;A6BLY7;P02535;Q6IFX2;Q61414;Q61897;B1AQ75;P05784;Q9QWL7;Q61781;P19001;Q62168;Q497I4;Q61765;Q6IFX3;P08730	K1C10_MOUSE;K1C13_MOUSE;K1C14_MOUSE;K1C15_MOUSE;K1C16_MOUSE;K1C17_MOUSE;K1C18_MOUSE;K1C19_MOUSE;K1C42_MOUSE;K1H1_MOUSE;KRT35_MOUSE	Krt10;Krt13;Krt14;Krt15;Krt16;Krt17;Krt18;Krt19;Krt31;Krt35;Krt42	Keratin, type I cytoskeletal 10	4.19781	0.981842	0.382502	1.60567	2.06964	-0.0264369	-1.38646	0.683175	0.0185302	0.0595263		0.00547404	0.965879	0.0318273	0.304906			+		32	8	8	8	8	16.8839	14.5757	16.378	18.5004	18.1394	16.1011	17.5423	18.5237	13.8246	16.3678	15.5669	16.2472	14.7174	15.0853	13.0444	15.2338	17.8034	14.6994	17.1175	15.0877	17.6714
P02535;P08730	P02535;P08730	K1C10_MOUSE;K1C13_MOUSE	Krt10;Krt13	Keratin, type I cytoskeletal 10	1.10128	1.97942	5.07018	5.5837	0.139183	0.985074	2.34204	2.48122	0.00184568	0.0125714	+	0.759037	0.318313	0.00777615	0.00315791			+	+	32	8	8	8	8	17.9615	17.9455	16.6636	18.4121	18.9515	18.0949	18.5684	17.7862	17.1417	18.3599	17.7261	19.1776	18.7911	18.2936	15.789	17.9912	16.4095	15.4828	17.0801	13.0354	19.1015
P02535;Q61414;Q61781;Q9Z2K1	Q9Z2K1;Q9Z320;P02535;Q61414;Q8VCW2;Q61781	K1C10_MOUSE;K1C14_MOUSE;K1C15_MOUSE;K1C16_MOUSE	Krt10;Krt14;Krt15;Krt16	Keratin, type I cytoskeletal 10	1.33966	1.24663	1.10835	1.48481	0.42187	0.318031	0.148408	0.570279	0.450037	0.560067		0.132268	0.536168	0.728671	0.230077					32	8	8	8	8	18.2267	18.9685	17.8684	19.8743	19.4006	18.593	18.9872	18.935	18.378	18.3756	18.296	18.3658	19.0717	18.7528	17.6985	18.5404	19.6322	18.0932	18.041	17.2592	19.5616
P03953	P03953	CFAD_MOUSE	Cfd	Complement factor D	0.961927	1.10321	1.07905	1.03797	-0.0560012	0.141702	0.109767	0.0537658	0.863685	0.889913		0.828563	0.731073	0.66908	0.858022					32	8	8	8	8	18.581	17.9755	17.2757	16.8977	18.1439	17.1781	18.086	17.2738	17.0766	18.0875	18.0059	18.1337	18.035	17.7544	17.4485	17.3181	16.9111	17.2095	17.6199	16.8998	18.4531
P03977	P03977	KV3A4_MOUSE		Ig kappa chain V-III region 50S10.1	0.679345	1.82195	0.666082	0.4525	-0.557784	0.865485	-0.586227	-1.14401	0.0280144	0.0801604		0.264562	0.222187	0.380886	0.155347					32	8	8	8	8	13.9309	13.9957	12.5889	12.7451	13.1277	13.6535	10.1252	13.4048	13.9454	13.5943	13.4365	12.6013	12.9365	13.7661	14.2414	13.5126	15.0968	13.6238	15.3512	15.1935	15.8464
P03995;P20152	P03995;P20152	GFAP_MOUSE;VIME_MOUSE	Gfap;Vim	Glial fibrillary acidic protein	1.35422	2.30689	3.13476	4.24514	0.437457	1.20595	1.64835	2.08581	0.0300863	0.0810461		0.479298	0.142422	0.0215121	0.0109568			+	+	32	8	8	8	8	15.6792	16.9199	15.4348	12.722	13.6651	15.7556	15.4601	14.0621	14.0879	13.8891	14.2536	14.1832	15.7998	16.3847	14.2515	13.3494	14.761	15.4524	14.6661	11.9983	14.7229
P03995;Q6NXH9	Q9Z2T6;P03995;Q9DCV7;Q6NXH9;E9Q1Z0	GFAP_MOUSE;K2C73_MOUSE	Gfap;Krt73	Glial fibrillary acidic protein	1.30855	1.8707	1.02839	1.3457	0.387968	0.903579	0.0403877	0.428356	0.289888	0.38559		0.429387	0.230363	0.949398	0.541886					32	8	8	8	8	14.5537	15.2689	12.8061	16.3967	14.9503	13.7426	15.2106	13.9366	13.961	13.7132	13.7642	14.4322	14.5101	15.8104	13.2406	14.33	16.3046	15.0504	13.4931	12.9407	16.6342
P04104	P04104	K2C1_MOUSE	Krt1	Keratin, type II cytoskeletal 1	0.826018	1.71159	4.06947	3.36146	-0.275755	0.775339	2.02484	1.74909	0.00981757	0.0396094	+	0.659	0.332197	0.00536107	0.00842666			+	+	32	8	8	8	8	17.8295	16.6529	16.3395	15.5831	17.9267	15.9009	17.2796	14.6706	15.5074	17.0885	16.7775	17.4928	18.08	18.6915	14.9073	15.8439	15.5829	13.0862	14.96	13.6415	18.4037
P04104;P07744;P11679;P50446;Q3TTY5;Q3UV17;Q6IFZ6;Q6IME9;Q6NXH9;Q8BGZ7;Q8VED5;Q922U2	Q8BGZ7;P11679;P50446;Q3UV17;Q6IFZ9;Q6IFZ6;Q3TTY5;P07744;Q99M73;Q9Z331;Q8VED5;Q9DCV7;Q6IME9;Q6NXH9;Q9R0H5;E9Q1Z0;Q922U2;P04104	K22E_MOUSE;K22O_MOUSE;K2C1B_MOUSE;K2C1_MOUSE;K2C4_MOUSE;K2C5_MOUSE;K2C6A_MOUSE;K2C72_MOUSE;K2C73_MOUSE;K2C75_MOUSE;K2C79_MOUSE;K2C8_MOUSE	Krt1;Krt2;Krt4;Krt5;Krt6a;Krt72;Krt73;Krt75;Krt76;Krt77;Krt79;Krt8	Keratin, type II cytoskeletal 1	0.599676	0.972772	2.40042	1.43948	-0.737744	-0.0398263	1.26329	0.525544	0.0574627	0.129864		0.066799	0.950056	0.0329783	0.278844			+		32	8	8	8	8	17.6354	17.9582	16.853	17.0687	18.4246	17.7357	18.0313	17.2621	19.1059	18.2623	16.9381	19.5178	19.1314	18.689	17.6644	17.5624	17.296	16.5205	15.4865	14.9274	17.9855
P04104;P11679;P50446;Q3TTY5;Q6IFZ6;Q8BGZ7;Q8VED5;Q922U2	Q8BGZ7;P11679;P50446;Q6IFZ6;A0A2R8VHP3;Q3TTY5;Q9Z331;Q8VED5;Q922U2;P04104	K22E_MOUSE;K2C1B_MOUSE;K2C1_MOUSE;K2C5_MOUSE;K2C6A_MOUSE;K2C75_MOUSE;K2C79_MOUSE;K2C8_MOUSE	Krt1;Krt2;Krt5;Krt6a;Krt75;Krt77;Krt79;Krt8	Keratin, type II cytoskeletal 1	1.38953	1.98182	2.31913	3.2225	0.474597	0.986829	1.21358	1.68818	0.0350459	0.0916526		0.306764	0.232138	0.097255	0.0195399			+		32	8	8	8	8	18.1805	16.5468	16.1337	16.7852	17.2816	16.1089	17.5661	16.2161	15.2001	16.6965	15.8988	17.0098	17.1186	17.9901	15.0259	16.0822	16.3047	15.3492	15.6034	13.6268	18.5152
P04104;Q6IFZ6;Q6NXH9	Q6IFZ9;Q6IFZ6;Q6NXH9;Q9R0H5;P04104	K2C1B_MOUSE;K2C1_MOUSE;K2C73_MOUSE	Krt1;Krt73;Krt77	Keratin, type II cytoskeletal 1	0.611653	0.957119	1.84413	1.12797	-0.709215	-0.0632299	0.882938	0.173723	0.210676	0.316972		0.0556083	0.917081	0.0837234	0.711623					32	8	8	8	8	18.0127	18.1991	17.1579	16.2565	18.0174	17.3042	17.8131	17.8068	19.1207	17.6529	17.4596	18.9845	19.0869	18.4945	17.7306	17.7118	16.8114	16.4554	17.262	14.9173	17.9203
P04117	P04117	FABP4_MOUSE	Fabp4	Fatty acid-binding protein, adipocyte	1.45414	1.57006	0.809766	1.17751	0.540167	0.650817	-0.304424	0.235743	0.0627347	0.155168		0.173737	0.0678557	0.336512	0.583568					32	8	8	8	8	15.6019	15.7324	14.5404	14.2694	14.7306	16.2267	13.4134	15.7549	15.3134	14.6087	14.4828	14.2622	14.5776	13.5975	14.7757	14.3306	16.3711	15.0246	14.4611	15.1932	16.0672
P04186	P04186	CFAB_MOUSE	Cfb	Complement factor B	0.851879	1.15146	1.45336	1.23808	-0.23128	0.203466	0.539391	0.30811	0.136024	0.278747		0.196037	0.550166	0.00545564	0.135071			+		32	8	8	8	8	16.2988	17.5662	16.7658	16.9205	17.4044	16.9912	16.7483	17.1281	16.9536	17.6134	17.0315	16.941	17.1062	17.2183	17.1896	17.62	15.0646	16.8023	16.9246	16.2939	17.3908
P04247	P04247	MYG_MOUSE	Mb	Myoglobin	2.11297	1.29112	0.903129	1.90829	1.07927	0.368622	-0.146996	0.932278	0.438216	0.517103		0.0935933	0.652449	0.817557	0.1617					32	8	8	8	8	18.7477	19.2138	19.9401	16.5583	18.4943	17.4445	17.5652	16.691	15.1566	17.3765	16.7784	17.1214	17.5428	16.9658	15.8972	19.182	16.3605	17.6159	16.7931	16.1124	20.6214
P04370	P04370	MBP_MOUSE	Mbp	Myelin basic protein	0.453584	1.28795	1.68812	0.765704	-1.14056	0.365082	0.755419	-0.38514	0.00421558	0.0340264	+	0.00582385	0.261244	0.0702545	0.25847					32	8	8	8	8	9.78171	9.97371	9.00867	10.4964	10.1227	10.7248	10.3719	10.71	12.5218	10.3372	10.5776	11.1138	11.0936	10.8583	11.327	12.485	10.5043	10.0806	10.9717	10.6961	10.8792
P04925	P04925	PRIO_MOUSE	Prnp	Major prion protein	0.778996	1.14176	1.41813	1.10472	-0.360313	0.191257	0.503993	0.14368	0.0137263	0.101023		0.00176307	0.435353	0.0135818	0.429606			+		32	8	8	8	8	16.8929	17.2132	17.1481	16.7507	16.9069	17.2834	17.0016	16.9918	17.241	17.1352	17.4598	17.6657	17.4283	17.5143	17.1287	17.498	16.8033	16.7563	16.8979	16.8112	17.1381
P04939	Q80YX8;P04939;A2AV72	MUP3_MOUSE	Mup3	Major urinary protein 3	0.571248	0.527859	2.53945	1.45066	-0.80781	-0.921776	1.34452	0.536705	0.0476744	0.107415		0.281233	0.201056	0.0649265	0.522415			+		32	8	8	8	8	14.1611	17.6323	16.6906	17.0664	17.19	13.3702	16.8885	13.9968	14.0519	17.4939	16.9372	17.0148	17.2105	16.7442	16.702	17.3039	13.3373	15.6036	13.7464	14.2141	13.8157
P05017	P05017	IGF1_MOUSE	Igf1	Insulin-like growth factor I	0.626327	1.59427	2.37683	1.48868	-0.675011	0.672894	1.24904	0.57403	0.00345706	0.0302579	+	0.0248647	0.116886	0.00110613	0.0692829			+		32	8	8	8	8	11.5801	11.5953	12.1626	11.2237	12.3335	12.8069	12.0756	12.2345	12.0436	12.4733	12.4771	13.1339	13.0685	12.9128	11.8304	13.4728	11.674	11.6196	11.0292	11.2682	12.9806
P05063	P05063	ALDOC_MOUSE	Aldoc	Fructose-bisphosphate aldolase C	0.818507	1.40792	2.0311	1.66247	-0.288933	0.493566	1.02226	0.733326	0.0254012	0.0919544		0.314512	0.263879	0.00530968	0.0534958			+		32	8	8	8	8	15.0545	15.6432	14.838	14.2612	15.1608	15.9101	16.2222	14.9159	15.2342	15.7907	15.5724	15.7028	15.9152	15.8367	14.5368	15.7285	14.45	14.8309	15.1668	14.2556	15.6681
P05063;P05064	P05064;P05063	ALDOA_MOUSE;ALDOC_MOUSE	Aldoa;Aldoc	Fructose-bisphosphate aldolase C	0.959665	1.52806	1.82721	1.75351	-0.0593969	0.6117	0.869645	0.810248	0.26709	0.376967		0.898155	0.231588	0.0462431	0.149011			+		32	8	8	8	8	15.1582	17.2608	15.4673	15.9797	13.5611	16.4196	14.6494	14.75	15.2322	14.9691	14.8138	15.604	16.2795	16.2507	14.9164	15.6557	15.8601	15.8553	14.6733	14.4449	16.0404
P05064	P05064	ALDOA_MOUSE	Aldoa	Fructose-bisphosphate aldolase A	0.888178	1.31774	2.16293	1.92107	-0.171079	0.398067	1.11299	0.941907	0.112555	0.202973		0.696929	0.497893	0.0352208	0.106748			+		32	8	8	8	8	17.3574	19.0746	18.0045	17.4889	16.2952	18.3974	16.4895	16.4251	17.0135	17.1929	16.8469	17.5956	18.8233	18.1933	17.2414	17.9941	17.3205	17.4999	16.44	15.26	18.0202
P05201	P05201	AATC_MOUSE	Got1	Aspartate aminotransferase, cytoplasmic	0.776786	1.43615	2.06327	1.60272	-0.36441	0.522204	1.04493	0.68052	0.00138682	0.0200994	+	0.091539	0.160619	0.00410875	0.0372039			+		32	8	8	8	8	17.013	17.7323	17.1066	16.8003	17.1101	17.5584	16.8593	16.6448	16.9856	17.5595	17.512	17.5077	17.9278	17.8816	16.6811	17.6847	16.1882	17.1029	16.9788	16.2399	17.9482
P05202	P05202	AATM_MOUSE	Got2	Aspartate aminotransferase, mitochondrial	1.08821	1.52186	1.50121	1.63363	0.121953	0.60584	0.586125	0.708079	0.364557	0.474481		0.80977	0.161831	0.0733862	0.199258			+		32	8	8	8	8	12.5628	15.9842	13.4637	12.9821	12.1802	13.7004	12.3524	11.8449	12.8525	12.8317	12.3255	12.6472	13.7675	13.7229	12.893	13.0549	13.3412	13.7147	12.4116	12.1778	14.4962
P05208	P05208	CEL2A_MOUSE	Cela2a	Chymotrypsin-like elastase family member 2A	0.776588	1.24643	1.97303	1.53223	-0.364778	0.3178	0.980413	0.615635	0.036512	0.113236		0.241771	0.43269	0.00855008	0.115679			+		32	8	8	8	8	11.2618	12.6986	12.65	12.0255	11.9526	12.2783	12.5068	10.7379	11.2689	12.4146	12.3895	12.7852	12.5717	12.5223	12.7577	12.3199	10.4207	10.6165	11.9104	11.7499	12.353
P05532	P05532	KIT_MOUSE	Kit	Mast/stem cell growth factor receptor Kit	0.934154	1.20626	1.19701	1.11819	-0.0982673	0.270546	0.259432	0.161164	0.230976	0.395042		0.654533	0.391778	0.347605	0.602793					32	8	8	8	8	10.1752	11.6915	10.4896	11.0538	10.7247	11.567	11.2063	10.924	11.0101	10.6026	11.0645	11.1337	11.272	11.5478	10.6647	11.3226	10.0093	10.9733	11.0797	10.9996	11.8669
P05622	P05622	PGFRB_MOUSE	Pdgfrb	Platelet-derived growth factor receptor beta	0.646508	1.21316	1.72545	1.11552	-0.629259	0.278769	0.786972	0.157712	0.040091	0.128933		0.0446108	0.368168	0.00581026	0.628355			+		32	8	8	8	8	10.0648	11.2977	9.55964	9.5805	9.84268	10.8635	9.31408	9.5723	10.9269	10.1401	10.0022	10.6391	10.8486	11.1525	10.6061	10.8138	10.706	10.7153	9.93282	9.41481	10.0312
P05784;P19001	P05784;P19001	K1C18_MOUSE;K1C19_MOUSE	Krt18;Krt19	Keratin, type I cytoskeletal 18	2.0091	0.927387	0.51391	1.0325	1.00655	-0.108756	-0.960412	0.0461349	0.202769	0.30282		0.0122369	0.869446	0.134009	0.935868					32	8	8	8	8	15.492	16.4805	15.4507	16.574	16.4064	15.9426	17.0416	16.1116	14.2947	14.753	16.2604	15.1002	14.4298	14.6309	15.5163	16.4617	16.8008	16.4873	15.8426	14.2958	16.6885
P05977	P05977	MYL1_MOUSE	Myl1	Myosin light chain 1/3, skeletal muscle isoform	1.22915	1.21881	1.16732	1.4348	0.297657	0.285468	0.223196	0.520854	0.937541	0.940182		0.706371	0.638472	0.756433	0.494189					32	8	8	8	8	12.2758	13.6479	15.7908	13.5795	12.2816	11.7147	11.1957	10.8434	11.9661	11.3094	11.127	13.2661	11.806	10.7059	13.8976	14.8697	13.5176	14.1044	12.3013	12.1627	12.359
P06151	P06151	LDHA_MOUSE	Ldha	L-lactate dehydrogenase A chain	0.816674	1.53211	1.99392	1.62838	-0.292167	0.615524	0.995604	0.703437	0.402645	0.495742		0.62937	0.29133	0.0719567	0.253266			+		32	8	8	8	8	17.1484	19.1776	17.0116	16.0326	15.4438	18.426	15.9493	15.9598	17.5144	16.2512	15.4078	17.0765	18.7043	18.0304	17.5683	16.9335	18.1674	18.2701	15.9305	15.6814	16.978
P06151;P16125	P00342;P16125;P06151	LDHA_MOUSE;LDHB_MOUSE	Ldha;Ldhb	L-lactate dehydrogenase A chain	0.841462	1.3099	2.89173	2.43328	-0.24903	0.389451	1.53193	1.2829	0.0060934	0.0345098	+	0.556708	0.46528	0.00161119	0.0144178			+	+	32	8	8	8	8	16.6355	17.8636	16.4637	15.4755	15.4856	17.6566	15.8619	15.6142	16.4762	16.1206	15.6682	16.6348	17.7901	17.3952	16.5792	16.3844	15.3717	16.693	15.484	13.5312	16.149
P06281	P00796;P06281	RENI1_MOUSE	Ren1	Renin-1	1.13174	1.23829	0.750979	0.849909	0.178536	0.308344	-0.413155	-0.234619	0.653142	0.707532		0.773569	0.51864	0.44212	0.670444					32	8	8	8	8	15.0231	12.109	12.0855	12.8714	11.7318	11.8872	11.8158	10.7696	14.4101	12.9792	12.4458	12.2543	11.3883	10.9381	10.8999	11.5494	14.4315	13.4988	12.2938	13.7091	12.3446
P06683	P06683	CO9_MOUSE	C9	Complement component C9	0.635596	0.868514	1.91624	1.21795	-0.653817	-0.203379	0.938278	0.28446	0.0599448	0.142426		0.0233563	0.705786	0.0029175	0.361625			+		32	8	8	8	8	13.4766	15.4526	14.6541	14.9655	14.9048	14.1968	14.4743	14.2612	14.4532	15.2803	15.1798	14.7129	15.4227	15.353	15.6064	15.6081	12.8062	14.768	13.6965	13.5199	11.7982
P06684	P06684	CO5_MOUSE	C5	Complement C5	0.683423	1.17976	1.74984	1.19588	-0.54915	0.238497	0.807221	0.258071	0.10104	0.212612		0.032063	0.580808	0.00938783	0.383587					32	8	8	8	8	13.6174	15.0571	14.1346	14.6121	14.9114	14.4703	14.4227	13.8027	14.1235	15.2261	15.0303	14.6824	14.9513	14.944	15.5551	14.9087	12.6623	14.2486	13.6451	13.7566	14.7118
P06728	P06728	APOA4_MOUSE	Apoa4	Apolipoprotein A-IV	0.759923	1.45767	1.61639	1.22833	-0.396076	0.543667	0.692776	0.296701	0.0252446	0.0958064		0.0567429	0.239271	0.0528411	0.411614			+		32	8	8	8	8	17.1024	17.756	16.9887	16.8684	17.2521	17.8111	17.3882	16.4441	17.1956	17.3656	17.6539	17.8529	17.8012	17.6472	17.2771	17.9861	16.1181	17.1499	17.3166	16.6236	17.9832
P06745	P06745	G6PI_MOUSE	Gpi	Glucose-6-phosphate isomerase	0.985289	1.80056	2.90621	2.86345	-0.0213809	0.848445	1.53914	1.51776	0.0376433	0.0970437		0.971125	0.179981	0.00973717	0.0187317			+		32	8	8	8	8	17.0583	18.773	16.6855	15.7223	15.761	18.2387	15.6606	15.504	16.1748	15.9532	15.2207	16.936	18.5027	17.832	16.5364	16.4187	16.4641	17.3142	15.5769	14.5208	16.9361
P06797	P06797	CATL1_MOUSE	Ctsl	Procathepsin L	0.611207	1.27344	2.67527	1.63514	-0.710267	0.348726	1.41968	0.709418	6.53899e-05	0.00238655	+	0.0178214	0.253451	0.000300828	0.00725207			+	+	32	8	8	8	8	16.8222	17.1555	16.7638	16.0675	17.0067	16.9353	17.0598	16.4579	16.4667	17.7792	17.731	17.6213	17.8463	18.4325	16.5993	17.4745	15.611	15.8831	16.425	16.0137	17.4145
P06801	P06801	MAOX_MOUSE	Me1	NADP-dependent malic enzyme	0.801041	1.94629	1.59093	1.2744	-0.320053	0.960729	0.669871	0.349818	0.164041	0.276454		0.469683	0.014056	0.0224595	0.424275					32	8	8	8	8	12.0843	13.5229	11.0927	11.5565	10.4337	13.2534	11.1526	11.2206	12.4618	11.4666	11.4763	11.8549	13.1077	12.1791	12.034	12.2966	13.0106	12.7289	11.0094	11.3932	12.887
P06802	P06802	ENPP1_MOUSE	Enpp1	Ectonucleotide pyrophosphatase/phosphodiesterase family member 1	0.798912	1.76108	2.05938	1.64526	-0.323891	0.816459	1.04221	0.718319	0.0628474	0.148883		0.495168	0.0332797	0.0132057	0.171935			+		32	8	8	8	8	9.07309	11.6038	9.13796	8.05459	10.0491	11.0594	9.53714	9.31658	10.0615	9.61138	9.89554	8.88226	11.0114	10.4848	10.3704	10.1054	8.84542	9.47658	9.76563	9.94666	9.58921
P06837	P06837	NEUM_MOUSE	Gap43	Neuromodulin	0.443162	1.28101	3.24739	1.43912	-1.17409	0.357287	1.69928	0.525187	1.94355e-06	0.00032	+	0.00197414	0.14412	0.000288225	0.0516781			+		32	8	8	8	8	13.0704	12.8504	13.4156	12.5115	12.8025	13.4015	13.4766	13.2831	12.8346	14.2632	14.4792	14.584	14.7827	14.9682	13.2757	15.0166	12.8468	12.755	12.6255	12.9821	13.3214
P06909	P06909	CFAH_MOUSE	Cfh	Complement factor H	0.790388	1.05434	2.04444	1.6159	-0.339367	0.0763378	1.0317	0.692337	0.000397053	0.00970048	+	0.0687513	0.816102	0.000708917	0.0136226			+		32	8	8	8	8	17.8264	18.771	18.1689	17.9199	18.782	18.5375	18.4011	18.1758	18.1545	18.6572	18.7477	18.7376	18.9123	18.9445	18.1771	18.9667	16.3631	17.7043	17.7937	16.9848	18.2622
P07091	P07091	S10A4_MOUSE	S100a4	Protein S100-A4	0.715056	1.44455	1.45657	1.04153	-0.483873	0.530624	0.542574	0.0587014	0.69597	0.737836		0.2601	0.450632	0.456838	0.935931					32	8	8	8	8	10.1668	11.1587	9.99519	10.0907	9.8161	11.1584	10.6137	8.50373	10.6826	10.2374	9.73154	11.6875	10.7746	10.2776	10.0027	11.9804	11.477	10.4504	10.5809	9.98148	10.9265
P07141	P07141	CSF1_MOUSE	Csf1	Macrophage colony-stimulating factor 1	0.5749	1.38744	2.36263	1.35827	-0.798617	0.472421	1.24039	0.441774	4.20175e-05	0.00235714	+	0.00730778	0.0877793	0.000133789	0.204287			+		32	8	8	8	8	12.4269	13.6339	12.0294	11.9163	12.8724	13.3789	12.7219	11.7509	13.4372	12.9863	13.3453	13.2122	13.6757	13.5278	13.3816	13.5535	12.5488	12.7849	11.8777	12.4432	12.9579
P07214	P07214	SPRC_MOUSE	Sparc	SPARC	0.97136	1.10433	1.45126	1.4097	-0.0419226	0.143171	0.53731	0.495387	0.00937652	0.0736406		0.802976	0.565145	0.0216846	0.0365956			+		32	8	8	8	8	16.7531	17.4521	17.1338	16.788	17.457	17.7131	17.3833	17.008	16.9254	17.0383	17.3701	17.4092	17.3831	17.6163	16.7405	17.5407	16.2777	16.9088	16.9358	16.2628	17.2798
P07309	P07309	TTHY_MOUSE	Ttr	Transthyretin	1.10299	1.1848	1.03275	1.13911	0.141424	0.244648	0.0464876	0.187912	0.203484	0.392603		0.518551	0.266756	0.858236	0.335109					32	8	8	8	8	20.5644	20.6797	20.4935	20.7901	21.0701	20.8469	21.0585	21.1811	19.55	20.6995	20.7428	21.0978	21.2592	21.1264	20.3341	20.7431	20.1588	20.9193	20.5851	21.0326	21.0609
P07310	P07310	KCRM_MOUSE	Ckm	Creatine kinase M-type	2.31037	1.4235	0.535205	1.23652	1.20813	0.509442	-0.901837	0.306288	0.0859875	0.165772		0.0430137	0.364693	0.161431	0.561337					32	8	8	8	8	17.9604	19.6434	19.842	19.5919	18.7666	17.9607	17.7492	18.1861	15.6809	18.3542	17.8056	16.8308	17.743	16.2069	17.7	19.7138	19.6137	19.4296	18.469	18.2115	20.535
P07310;Q04447	P07310;Q04447	KCRB_MOUSE;KCRM_MOUSE	Ckb;Ckm	Creatine kinase M-type	1.51268	2.00297	1.41946	2.14718	0.597103	1.00214	0.505341	1.10244	0.204142	0.304128		0.147586	0.128284	0.342628	0.0519334					32	8	8	8	8	15.834	17.6275	16.8124	15.6807	16.3508	17.1656	16.2125	15.2832	14.7581	16.0959	15.4	15.2145	16.7949	16.5197	15.0246	16.3821	16.7189	16.0875	15.6062	14.9261	17.9818
P07356	P07356	ANXA2_MOUSE	Anxa2	Annexin A2	1.22603	1.33951	1.72679	2.11709	0.293993	0.421703	0.788091	1.08208	0.101683	0.193825		0.526302	0.385686	0.125077	0.0492731					32	8	8	8	8	14.2991	16.3214	14.2037	14.9745	13.4369	15.0079	14.2704	13.4226	13.8828	13.7455	12.6606	15.3426	14.9469	14.948	14.1534	13.9046	14.6792	14.3762	12.3651	12.8544	14.1176
P07361	P07361	A1AG2_MOUSE	Orm2	Alpha-1-acid glycoprotein 2	0.544273	2.97529	3.10872	1.69199	-0.877597	1.57303	1.63632	0.758723	0.22065	0.298799		0.330415	0.0959006	0.00985933	0.372356					32	8	8	8	8	13.0091	12.2722	11.051	14.0067	12.1914	14.6902	11.7703	17.7252	14.822	16.7228	13.6919	14.1918	13.3791	14.7947	13.227	12.9075	10.7963	12.3019	15.5657	13.0826	14.1341
P07361;Q60590	P07361;Q60590	A1AG1_MOUSE;A1AG2_MOUSE	Orm1;Orm2	Alpha-1-acid glycoprotein 2	0.854837	2.30653	5.19332	4.43944	-0.226279	1.20572	2.37666	2.15038	0.00432593	0.0230541	+	0.671661	0.22753	0.00582344	0.00379581			+	+	32	8	8	8	8	16.1215	16.0387	15.5158	14.9047	16.2838	16.7164	16.4184	17.1888	14.1879	17.7349	16.6355	16.7608	16.972	17.6058	14.6119	16.4895	11.7421	13.6879	16.4894	13.3024	17.1958
P07361;Q60590;Q63805	P07361;Q60590;Q63805	A1AG1_MOUSE;A1AG2_MOUSE;A1AG3_MOUSE	Orm1;Orm2;Orm3	Alpha-1-acid glycoprotein 2	0.859998	2.59133	2.7656	2.37841	-0.217594	1.37369	1.46759	1.25	0.046637	0.108559		0.682493	0.103177	0.0227666	0.0213367			+		32	8	8	8	8	14.8615	15.2023	14.5304	13.3674	15.3848	15.8891	15.7913	15.6677	13.4767	16.9053	15.1592	15.7703	15.2048	16.8513	14.0008	15.0669	12.961	12.9405	15.1042	14.6783	17.2158
P07724	P07724	ALBU_MOUSE	Alb	Albumin	1.00311	1.16855	1.46576	1.47032	0.00448132	0.224722	0.551651	0.556132	0.0587737	0.168237		0.981103	0.513156	0.0418059	0.0467666			+		32	8	8	8	8	22.2417	22.2066	22.0188	21.2813	22.2169	21.9787	22.088	21.3138	21.4759	22.0164	21.9775	22.1998	22.2103	22.116	21.2731	22.041	20.5597	21.1888	21.7591	21.0381	22.7038
P07744;P19246;P50446;Q3TTY5;Q3UV17;Q6NXH9;Q8BGZ7;Q922U2	Q8BGZ7;P50446;Q3UV17;P19246;Q3TTY5;P07744;Q9Z331;Q6NXH9;E9Q1Z0;Q922U2	K22E_MOUSE;K22O_MOUSE;K2C4_MOUSE;K2C5_MOUSE;K2C6A_MOUSE;K2C73_MOUSE;K2C75_MOUSE;NFH_MOUSE	Krt2;Krt4;Krt5;Krt6a;Krt73;Krt75;Krt76;Nefh	Keratin, type II cytoskeletal 4	1.00777	2.22306	2.26463	2.28223	0.0111661	1.15255	1.17928	1.19044	0.268419	0.358758		0.987618	0.0800389	0.0622333	0.129641			+		32	8	8	8	8	15.25	18.0386	13.4898	17.8267	13.968	14.7023	14.99	14.6331	14.0712	15.6634	13.8336	15.9866	14.7847	15.3529	16.0634	17.0536	17.1823	16.6653	14.9236	13.6695	16.0958
P07744;P50446;Q3UV17;Q8BGZ7;Q922U2	Q8BGZ7;P50446;Q3UV17;P07744;Q9Z331;Q922U2	K22O_MOUSE;K2C4_MOUSE;K2C5_MOUSE;K2C6A_MOUSE;K2C75_MOUSE	Krt4;Krt5;Krt6a;Krt75;Krt76	Keratin, type II cytoskeletal 4	0.977752	1.78781	1.69021	1.65261	-0.0324593	0.838192	0.757204	0.724744	0.197171	0.298631		0.946942	0.160877	0.212363	0.172681					32	8	8	8	8	14.1269	15.663	13.5777	15.3414	14.8852	14.8086	14.8977	13.6068	13.3109	14.9018	14.3459	16.468	15.0994	14.7318	12.9813	15.3279	16.1196	14.4985	13.1901	13.6742	15.7962
P07758;P22599;Q00896;Q00897	P22599;P07758;Q00896;Q00897	A1AT1_MOUSE;A1AT2_MOUSE;A1AT3_MOUSE;A1AT4_MOUSE	Serpina1a;Serpina1b;Serpina1c;Serpina1d	Alpha-1-antitrypsin 1-1	0.925302	1.64241	2.42699	2.2457	-0.112003	0.715815	1.27917	1.16716	0.00938696	0.0446032	+	0.69275	0.267202	0.0133113	0.0169484			+	+	32	8	8	8	8	20.792	21.4939	21.0001	20.3594	21.1995	21.2018	21.101	20.0308	19.9539	21.375	21.2637	21.2847	21.4482	21.366	20.0736	21.3094	18.082	20.085	20.8883	19.1047	21.9232
P07758;P22599;Q00896;Q00897;Q00898	P22599;Q00898;P07758;Q00896;Q00897	A1AT1_MOUSE;A1AT2_MOUSE;A1AT3_MOUSE;A1AT4_MOUSE;A1AT5_MOUSE	Serpina1a;Serpina1b;Serpina1c;Serpina1d;Serpina1e	Alpha-1-antitrypsin 1-1	1.00875	1.18875	1.11402	1.12376	0.0125668	0.249445	0.155773	0.16834	0.414894	0.565467		0.951906	0.441444	0.518541	0.443732					32	8	8	8	8	18.1668	18.7778	18.4238	18.1346	18.9044	19.0486	18.874	18.8966	17.7349	18.7098	18.5943	19.0021	19.093	18.8301	18.2354	18.9267	17.4564	18.4417	18.2336	18.3828	19.3139
P07758;P22599;Q00896;Q00898	P22599;Q00898;P07758;Q00896	A1AT1_MOUSE;A1AT2_MOUSE;A1AT3_MOUSE;A1AT5_MOUSE	Serpina1a;Serpina1b;Serpina1c;Serpina1e	Alpha-1-antitrypsin 1-1	0.796852	2.33296	7.74432	6.17108	-0.327616	1.22216	2.95314	2.62552	0.00111826	0.00840609	+	0.614565	0.250688	0.00429747	0.0080677			+	+	32	8	8	8	8	17.8524	19.0407	18.0779	16.4033	18.444	17.4518	18.0044	15.1866	15.4142	18.574	18.2267	18.4702	18.8038	19.1344	16.2682	18.1905	13.3708	14.8076	16.5212	14.3743	18.685
P07758;Q00896	P07758;Q00896	A1AT1_MOUSE;A1AT3_MOUSE	Serpina1a;Serpina1c	Alpha-1-antitrypsin 1-1	0.669164	1.40175	3.38586	2.26569	-0.579568	0.487229	1.75952	1.17995	0.00484273	0.0289624	+	0.068005	0.494094	0.00221899	0.0228544			+	+	32	8	8	8	8	18.6821	19.8826	19.2568	18.6403	19.5518	18.9071	19.2006	18.141	18.3709	19.7436	19.7315	19.7896	20.1193	20.2562	19.0442	19.8435	15.5167	18.0677	18.5633	16.7194	19.8557
P07758;Q00896;Q00897	P07758;Q00896;Q00897	A1AT1_MOUSE;A1AT3_MOUSE;A1AT4_MOUSE	Serpina1a;Serpina1c;Serpina1d	Alpha-1-antitrypsin 1-1	0.728596	1.56548	1.58709	1.15634	-0.45681	0.646608	0.66638	0.20957	0.0496235	0.149301		0.146093	0.0271253	0.00615291	0.463066			+		32	8	8	8	8	13.7313	15.2136	14.2927	14.1266	13.9164	12.7517	13.9882	13.505	13.3924	14.6593	14.776	14.3443	14.7165	14.3619	14.1753	14.7544	13.2214	13.9739	13.9031	14.4835	14.9138
P07759	P07759	SPA3K_MOUSE	Serpina3k	Serine protease inhibitor A3K	0.685226	1.45478	3.34111	2.28941	-0.545349	0.540801	1.74033	1.19498	0.0328936	0.0872399		0.387268	0.472897	0.0178741	0.0615501			+		32	8	8	8	8	18.1821	19.5784	19.4205	17.2817	19.3946	17.976	19.3425	16.7771	16.1943	19.6608	19.3356	19.5809	19.8527	20.1182	17.8511	19.722	15.8213	16.5907	17.5789	16.8789	19.034
P07759;Q03734	Q03734;P07759	SPA3K_MOUSE;SPA3M_MOUSE	Serpina3k;Serpina3m	Serine protease inhibitor A3K	0.518576	1.74245	5.28627	2.74134	-0.947372	0.80112	2.40225	1.45488	0.0178479	0.0557076		0.269751	0.287138	0.00274072	0.0643617			+		32	8	8	8	8	18.5418	21.0309	20.8426	18.969	20.2859	17.6669	19.3187	15.803	16.8161	20.896	20.2605	20.971	21.3386	21.2219	18.8837	19.65	16.9381	18.6981	16.7193	17.1404	19.6459
P07759;Q03734;Q5I2A0;Q91WP6	P29621;Q91WP6;Q03734;Q5I2A0;P07759	SPA3G_MOUSE;SPA3K_MOUSE;SPA3M_MOUSE;SPA3N_MOUSE	Serpina3g;Serpina3k;Serpina3m;Serpina3n	Serine protease inhibitor A3K	0.769539	1.73306	21.8349	16.8029	-0.377933	0.793325	4.44857	4.07063	0.00686981	0.0268842	+	0.797595	0.631325	0.0144164	0.00660164			+	+	32	8	8	8	8	17.4504	18.3556	18.6903	13.2375	18.5982	16.6337	18.0539	13.7644	11.2709	19.0979	18.8978	19.3137	19.5178	19.5882	12.0943	18.027	9.79628	10.6165	14.9974	11.2476	17.1313
P07759;Q03734;Q91WP6	Q91WP6;Q03734;P07759;Q80X76	SPA3K_MOUSE;SPA3M_MOUSE;SPA3N_MOUSE	Serpina3k;Serpina3m;Serpina3n	Serine protease inhibitor A3K	0.224878	2.92777	5.24539	1.17957	-2.15278	1.5498	2.39105	0.238266	4.05142e-05	0.00102564	+	0.000388104	0.0203619	0.000594327	0.697899	+		+		32	8	8	8	8	10.0552	10.23	10.0959	8.01515	8.69593	11.1443	8.5594	8.94308	11.785	11.6258	11.6898	11.7782	12.0722	12.288	9.78904	11.9333	8.84179	10.3613	10.2581	10.6487	11.378
P07901	P07901	HS90A_MOUSE	Hsp90aa1	Heat shock protein HSP 90-alpha	0.568614	1.90005	6.08834	3.46191	-0.814479	0.926037	2.60605	1.79157	0.0121174	0.0436923	+	0.310612	0.236356	0.00104584	0.0318517			+		32	8	8	8	8	15.0111	16.8847	14.0437	12.0448	12.7641	16.4187	13.432	13.0706	15.1636	13.7022	13.0672	15.4336	16.8723	16.4525	15.3826	14.1115	14.7409	15.5254	11.98	11.9785	13.2972
P07901;P11499	P11499;P07901	HS90A_MOUSE;HS90B_MOUSE	Hsp90aa1;Hsp90ab1	Heat shock protein HSP 90-alpha	0.642766	1.64325	4.3423	2.79109	-0.637634	0.716548	2.11846	1.48083	0.0452888	0.103718		0.394797	0.349024	0.00563267	0.0542322			+		32	8	8	8	8	17.3347	19.0253	16.4082	14.8988	15.281	18.7688	16.0258	15.6933	17.8238	15.9207	15.1362	17.5462	19.0442	18.5134	18.0538	16.4987	17.7861	18.1895	14.6859	14.4235	15.1915
P08003	P08003	PDIA4_MOUSE	Pdia4	Protein disulfide-isomerase A4	0.673617	1.39468	2.16455	1.45808	-0.57	0.479934	1.11407	0.54407	0.161311	0.263007		0.349448	0.176161	0.00477413	0.339957			+		32	8	8	8	8	12.2921	15.2676	11.6836	11.0386	11.5253	13.8604	11.8859	11.2344	13.1665	12.2319	11.8399	12.4248	13.9877	13.9403	13.1817	12.5753	13.2275	13.385	11.8812	11.5954	12.2
P08030	P08030	APT_MOUSE	Aprt	Adenine phosphoribosyltransferase	0.641736	2.17203	4.10812	2.63633	-0.639948	1.11905	2.03848	1.39853	0.120792	0.194266		0.446754	0.163225	0.0104055	0.0923468			+		32	8	8	8	8	13.2787	15.3385	11.926	11.3393	10.99	14.9843	11.1345	11.2625	13.9321	12.1986	10.2939	13.2828	14.9328	13.9694	14.2752	12.4885	14.3318	14.7754	11.5294	10.9516	11.1738
P08071	P08071	TRFL_MOUSE	Ltf	Lactotransferrin	0.802363	1.28494	1.08865	0.873493	-0.317674	0.361697	0.122541	-0.195133	0.312107	0.430153		0.17828	0.548563	0.689373	0.576649					32	8	8	8	8	19.4738	20.0732	19.3147	19.8754	19.4035	19.6657	19.7565	21.0455	19.6718	20.4037	20.2824	20.2152	20.1953	19.6491	20.4269	20.3053	19.6177	20.0461	19.988	19.4095	20.0161
P08113	P08113	ENPL_MOUSE	Hsp90b1	Endoplasmin	0.677977	1.42439	2.51639	1.70606	-0.560693	0.510347	1.33136	0.770665	0.0231371	0.080785		0.293234	0.115824	0.00130652	0.140731			+		32	8	8	8	8	13.6995	16.6213	13.2658	12.8429	13.5128	15.1768	13.8778	13.2039	14.9097	13.8492	13.5483	14.3426	15.6106	15.4487	14.6611	14.3162	14.4677	14.7893	13.3436	13.2748	13.5913
P08113;P11499	P11499;P08113	ENPL_MOUSE;HS90B_MOUSE	Hsp90ab1;Hsp90b1	Endoplasmin	0.601484	1.72527	5.01282	3.01513	-0.733401	0.786826	2.32562	1.59222	0.00492529	0.0271728	+	0.298416	0.179198	0.000773529	0.0262476			+		32	8	8	8	8	15.0678	17.232	14.3711	13.0488	13.6305	16.7226	14.5193	13.4763	15.7123	14.3148	13.6444	15.4536	17.0507	16.8456	16.0023	14.9122	14.6083	15.5901	13.1324	12.887	13.873
P08121	P08121	CO3A1_MOUSE	Col3a1	Collagen alpha-1(III) chain	0.814784	0.999051	1.26469	1.03045	-0.29551	-0.00136948	0.338781	0.0432705	0.0280248	0.179387		0.0167996	0.992451	0.0153152	0.758544					32	8	8	8	8	14.0433	14.5699	14.121	14.3561	14.6166	14.7711	14.5819	14.434	14.758	14.6509	14.9029	14.5928	14.7394	14.4972	14.6619	15.0548	14.0252	14.5683	14.2334	14.207	14.5635
P08122	P08122	CO4A2_MOUSE	Col4a2	Collagen alpha-2(IV) chain	0.875593	1.09051	1.29649	1.1352	-0.191668	0.124997	0.374612	0.182944	0.0716644	0.259712		0.204512	0.421971	0.016653	0.278226					32	8	8	8	8	11.1877	11.8122	11.1744	11.385	11.6752	12.1034	11.8654	11.7243	11.7395	11.724	11.4913	11.7481	12.1388	12.1764	11.7063	11.7365	11.4638	11.7889	11.2036	11.4909	11.6019
P08207	P08207	S10AA_MOUSE	S100a10	Protein S100-A10	1.04053	1.5493	1.94084	2.01949	0.0573126	0.631617	0.95668	1.01399	0.268635	0.362106		0.93977	0.232178	0.158977	0.149242					32	8	8	8	8	11.6657	14.5675	11.2695	10.2154	10.9481	13.4697	11.6255	10.2743	12.5849	8.57313	10.4944	12.7599	12.403	12.3411	12.5225	11.8981	11.2972	12.9278	10.3564	10.6439	11.4463
P08226	P08226	APOE_MOUSE	Apoe	Apolipoprotein E	0.534397	1.38629	3.75524	2.00679	-0.904017	0.471232	1.9089	1.00489	1.2425e-05	0.000647059	+	0.0112448	0.231162	0.00013499	0.0162109			+	+	32	8	8	8	8	20.9177	20.775	20.8549	19.2524	20.7869	20.8398	20.2416	19.7619	20.4698	21.5137	21.5974	21.5888	21.8382	21.9958	20.3	21.3586	18.7813	19.9601	20.079	19.1893	20.8137
P08228	P08228	SODC_MOUSE	Sod1	Superoxide dismutase [Cu-Zn]	0.763549	1.17271	1.85251	1.41449	-0.389206	0.22984	0.889484	0.500278	2.7243e-06	0.0011	+	0.0172008	0.160072	5.96991e-06	0.0057555			+	+	32	8	8	8	8	18.339	18.5791	18.079	17.7991	17.9368	18.5483	17.9737	17.6813	18.2068	18.6457	18.3894	18.5091	18.775	18.7788	18.195	18.5499	17.79	18.4432	17.8083	17.4632	17.9857
P08249	P08249	MDHM_MOUSE	Mdh2	Malate dehydrogenase, mitochondrial	1.47594	1.51267	1.41632	2.09041	0.561635	0.597098	0.502149	1.06378	0.168901	0.276337		0.245047	0.140605	0.12836	0.0314693					32	8	8	8	8	14.3253	16.9899	14.7277	14.4009	13.5991	14.7482	13.5281	13.6437	14.197	13.8847	12.4977	13.7164	14.2831	14.6298	13.7503	14.5107	14.7958	14.7839	13.404	13.0321	15.0328
P08551	P08551	NFL_MOUSE	Nefl	Neurofilament light polypeptide	0.138607	1.13595	6.62781	0.918661	-2.85093	0.183895	2.72853	-0.122395	8.79974e-13	0	+	1.95022e-09	0.528458	3.51934e-08	0.653997	+		+		32	8	8	8	8	12.6637	12.2246	12.0129	12.4426	13.3069	12.9443	12.6194	13.2111	15.2998	15.0603	15.3176	15.43	15.6898	15.7278	15.3953	16.3125	13.0852	12.395	12.5619	12.7247	13.7009
P08553	P08553	NFM_MOUSE	Nefm	Neurofilament medium polypeptide	0.148472	1.11168	6.00309	0.891292	-2.75174	0.152735	2.58571	-0.16603	1.90685e-11	0	+	2.60767e-08	0.613197	4.24015e-07	0.614319	+		+		32	8	8	8	8	11.989	12.5527	11.559	12.0492	12.8304	13.187	12.5327	13.0556	15.1783	14.6803	14.9726	15.1161	15.3909	15.2145	15.0955	16.1215	12.8724	12.2597	12.6828	12.855	13.4872
P08607	P08607	C4BPA_MOUSE	C4bpa	C4b-binding protein	0.647016	0.788443	1.29427	0.837415	-0.628127	-0.342921	0.372142	-0.255985	0.367986	0.486777		0.0591186	0.479787	0.364641	0.536465					32	8	8	8	8	12.9931	14.8042	13.9239	14.66	14.7676	14.0797	14.404	13.6578	14.2629	14.3841	14.6601	14.0857	14.8889	15.3101	15.8986	14.825	12.9284	14.0156	13.7381	13.6398	13.4679
P08730;P19001;Q61414;Q61781;Q6IFX2;Q9QWL7;Q9Z2K1	Q9Z2K1;Q6IFX2;Q61414;Q9QWL7;Q9D312;Q8CCX5;Q61781;P19001;P08730	K1C13_MOUSE;K1C14_MOUSE;K1C15_MOUSE;K1C16_MOUSE;K1C17_MOUSE;K1C19_MOUSE;K1C42_MOUSE	Krt13;Krt14;Krt15;Krt16;Krt17;Krt19;Krt42	Keratin, type I cytoskeletal 13	1.19036	1.46518	0.945657	1.12567	0.251394	0.551074	-0.0806113	0.170783	0.817342	0.830455		0.719115	0.544765	0.933908	0.838808					32	8	8	8	8	15.6456	17.9699	14.814	16.7045	15.3466	15.7126	16.427	15.7755	13.9865	17.0247	14.9303	18.9636	14.7421	14.8413	14.9453	16.9507	17.1454	17.4472	13.8811	15.565	17.1788
P08730;P19001;Q61414;Q9QWL7	Q61414;Q9QWL7;P19001;P08730	K1C13_MOUSE;K1C15_MOUSE;K1C17_MOUSE;K1C19_MOUSE	Krt13;Krt15;Krt17;Krt19	Keratin, type I cytoskeletal 13	0.215695	0.777228	2.77362	0.598256	-2.21294	-0.363591	1.47177	-0.741164	0.0784733	0.143357		0.0185658	0.684078	0.121273	0.325906					32	8	8	8	8	12.903	12.2765	10.4248	12.0647	14.1585	10.7692	10.4559	12.1752	17.2821	13.6177	11.9094	13.9901	15.6507	14.9858	14.2931	11.2023	13.0311	11.6395	10.0657	9.47538	12.6667
P08905	P08905	LYZ2_MOUSE	Lyz2	Lysozyme C-2	0.481308	1.33917	7.03781	3.38736	-1.05497	0.421336	2.81513	1.76016	0.000116667	0.00215686	+	0.0200695	0.580442	0.000308465	0.00421876			+	+	32	8	8	8	8	18.9535	19.7405	19.2286	18.1666	19.3438	19.5261	19.2308	18.3271	18.9308	20.7135	20.6427	20.6698	20.5384	20.7349	18.1684	20.5581	14.5368	17.4288	19.028	17.2432	19.5655
P08905;P17897	P08905;P17897	LYZ1_MOUSE;LYZ2_MOUSE	Lyz1;Lyz2	Lysozyme C-2	0.476893	0.848639	3.52482	1.68096	-1.06826	-0.236777	1.81755	0.749289	3.43402e-08	0	+	2.26896e-05	0.462974	2.04204e-06	0.00423141	+		+	+	32	8	8	8	8	19.0359	18.9068	18.9675	18.9492	19.4553	19.6761	19.0771	19.5083	20.1779	20.6797	20.3412	20.175	20.4731	20.3157	19.422	20.5379	17.0244	18.7644	19.1127	17.467	18.4008
P09036	P09036	ISK1_MOUSE	Spink1	Serine protease inhibitor Kazal-type 1	1.11921	1.00891	0.972002	1.08787	0.162478	0.012796	-0.0409695	0.121508	0.97668	0.97614		0.868734	0.990226	0.974303	0.89654					32	8	8	8	8	10.8278	12.2276	11.4735	11.1037	12.5768	12.7838	13.5518	12.4797	6.97959	12.6915	12.3955	14.7322	13.1012	11.0372	10.1058	14.682	10.2017	12.0293	12.3266	9.91001	12.7731
P09041;P09411	P09041;P09411	PGK1_MOUSE;PGK2_MOUSE	Pgk1;Pgk2	Phosphoglycerate kinase 2	1.06815	1.42305	1.75227	1.87169	0.095118	0.50899	0.809224	0.904342	0.248579	0.359923		0.824053	0.312664	0.0600744	0.0453781			+		32	8	8	8	8	16.8271	18.2498	17.1079	16.2118	16.2207	17.7669	15.9239	15.9513	16.7737	15.9974	15.5548	16.8707	18.0095	17.534	16.6225	16.1359	17.1183	17.5806	15.8071	15.135	17.3211
P09055	P09055	ITB1_MOUSE	Itgb1	Integrin beta-1	0.815836	1.13938	1.59476	1.30106	-0.293649	0.188247	0.673338	0.379689	0.0991718	0.227332		0.335789	0.454135	0.00716745	0.208947			+		32	8	8	8	8	10.7086	12.1042	10.0047	10.5422	10.4092	10.8962	9.94539	10.061	11.2193	10.6469	10.347	10.2393	11.3704	10.908	11.4108	10.8788	10.6286	10.7085	10.0014	10.6048	9.19978
P09103	P09103	PDIA1_MOUSE	P4hb	Protein disulfide-isomerase	0.736839	1.63432	2.22597	1.64018	-0.440578	0.708687	1.15444	0.713858	0.169531	0.268871		0.467608	0.0865966	0.0148665	0.212482			+		32	8	8	8	8	14.0691	16.9192	13.6722	12.975	13.1916	15.5343	13.7297	13.1644	14.9881	13.8191	13.0944	14.9869	15.6474	15.5927	14.9661	13.6854	15.1895	15.3646	13.5872	13.4082	14.1407
P09405	P09405	NUCL_MOUSE	Ncl	Nucleolin	0.583452	1.64586	3.90367	2.27761	-0.777314	0.718846	1.96483	1.18752	0.0888817	0.159701		0.373632	0.265337	0.0112883	0.136057			+		32	8	8	8	8	12.5719	15.1991	12.1907	9.9241	10.2687	13.719	11.5224	10.582	13.4917	11.3485	10.2775	12.3123	14.4747	14.6304	13.7315	11.9298	13.3325	13.5479	10.4764	10.4172	11.2979
P09411	P09411	PGK1_MOUSE	Pgk1	Phosphoglycerate kinase 1	1.01879	1.67162	1.90761	1.94345	0.0268567	0.741246	0.931765	0.958622	0.25408	0.357289		0.956927	0.196931	0.0495607	0.0767489			+		32	8	8	8	8	16.6174	18.7165	16.7627	16.0443	15.8083	17.8485	15.8889	15.6044	16.4428	15.9535	15.3294	16.529	18.0275	17.471	16.5272	16.7957	17.2213	17.556	15.8309	15.0998	17.5747
P09470	P09470	ACE_MOUSE	Ace	Angiotensin-converting enzyme	0.883263	1.36768	1.26383	1.11629	-0.179085	0.451729	0.337803	0.158718	0.00411844	0.052282		0.256397	0.0927676	0.13801	0.52619			+		32	8	8	8	8	15.1911	15.8556	15.355	15.349	15.6814	16.1614	15.1993	15.0576	15.322	15.6251	15.6993	15.6237	15.8305	15.8717	15.4671	15.8438	15.2777	15.4782	15.7095	15.4744	16.2453
P09528	P09528	FRIH_MOUSE	Fth1	Ferritin heavy chain	0.9188	1.48783	1.64097	1.50772	-0.122178	0.573213	0.714546	0.592368	0.223616	0.351219		0.758468	0.100906	0.0722222	0.16287					32	8	8	8	8	17.3323	15.7191	14.9593	15.4286	15.281	15.5225	15.14	14.4415	16.8533	15.739	15.3556	15.3051	15.6841	16.0865	14.3829	15.3951	16.2541	15.891	14.9826	15.5085	15.5969
P09535	P09535	IGF2_MOUSE	Igf2	Insulin-like growth factor II	1.11287	1.88671	4.84531	5.39221	0.154288	0.915871	2.27659	2.43088	0.0125465	0.0433247	+	0.842851	0.393972	0.0388734	0.0113585			+	+	32	8	8	8	8	18.247	18.932	18.6531	15.719	18.6059	18.7105	18.2856	17.35	14.8091	18.5864	18.7865	19.1251	19.0186	19.1873	14.9453	18.8105	15.9479	14.7926	17.3343	14.1449	19.0221
P09581	P09581	CSF1R_MOUSE	Csf1r	Macrophage colony-stimulating factor 1 receptor	0.72276	1.17132	1.78859	1.29272	-0.468412	0.22813	0.838821	0.370409	3.93226e-05	0.0046069	+	0.0144338	0.22298	0.00108434	0.0278132			+		32	8	8	8	8	16.6372	17.1855	16.6557	16.822	16.8579	17.0194	17.0122	16.7742	16.8929	17.5338	17.3718	17.4048	17.5974	17.8348	16.4961	17.5799	16.1948	16.8117	16.7562	16.4367	17.1732
P09602	P09602	HMGN2_MOUSE	Hmgn2	Non-histone chromosomal protein HMG-17	0.993629	1.72118	1.08505	1.07814	-0.0092206	0.783396	0.117765	0.108544	0.487299	0.571709		0.987554	0.14265	0.841855	0.813353					32	8	8	8	8	10.8039	12.9745	10.1858	10.871	10.2705	11.4069	10.3965	10.7216	12.1317	9.16954	9.82216	9.65724	11.6665	11.8665	12.9536	10.4372	13.1915	12.214	10.0257	11.6268	10.9167
P09671	P09671	SODM_MOUSE	Sod2	Superoxide dismutase [Mn], mitochondrial	1.21282	1.62291	1.16748	1.41594	0.278368	0.698579	0.223392	0.50176	0.378882	0.494779		0.549143	0.084417	0.596643	0.290305					32	8	8	8	8	16.2784	15.8762	14.1593	14.4777	13.7904	14.6726	14.1548	13.4528	15.6872	14.512	14.3514	13.9163	14.3739	14.5895	12.7333	14.4715	16.105	15.0872	13.9271	15.1573	14.8236
P09803	P09803	CADH1_MOUSE	Cdh1	Cadherin-1	0.786683	1.06336	1.31002	1.03057	-0.346146	0.0886344	0.389589	0.0434438	0.346653	0.518453		0.110348	0.732835	0.0602524	0.841627					32	8	8	8	8	12.6289	13.5132	13.1074	13.358	13.7459	12.805	13.5014	12.5446	13.0606	13.1577	13.6605	13.5849	13.4559	13.3598	14.2284	13.4657	12.7564	13.4223	13.3308	13.2377	13.0348
P0C192	P0C192	LRC4B_MOUSE	Lrrc4b	Leucine-rich repeat-containing protein 4B	0.971128	1.48643	2.03597	1.97718	-0.0422665	0.57185	1.02571	0.983448	0.010616	0.0528117		0.887367	0.251823	0.0236567	0.0126375			+	+	32	8	8	8	8	13.7655	14.5622	13.7794	13.8174	14.2161	14.3933	14.3277	13.3748	13.026	14.3256	14.3705	14.3609	14.5912	14.7747	12.8382	14.2874	12.1406	13.4344	13.8556	12.5998	14.6114
P0C192;Q99PH1	Q8C031;Q99PH1;P0C192	LRC4B_MOUSE;LRRC4_MOUSE	Lrrc4;Lrrc4b	Leucine-rich repeat-containing protein 4B	0.882667	1.80459	1.66087	1.466	-0.180059	0.851671	0.73194	0.551881	0.0108197	0.0568246		0.488398	0.0727276	0.0586168	0.173046			+		32	8	8	8	8	12.6022	13.6011	12.3329	12.254	12.5416	12.4108	12.7632	11.4996	12.1607	12.8945	12.4512	12.564	12.6007	13.0555	12.3114	13.4078	11.8747	11.8362	12.7464	12.1966	13.6576
P0DP26;P0DP27;P0DP28	P0DP26;P0DP28;P0DP27	CALM1_MOUSE;CALM2_MOUSE;CALM3_MOUSE	Calm1;Calm2;Calm3	Calmodulin-1	0.724219	1.78768	4.24143	3.07172	-0.465503	0.838085	2.08455	1.61905	0.000194506	0.00309774	+	0.334105	0.0523178	8.80531e-05	0.00629311			+		32	8	8	8	8	16.8908	17.3103	16.1394	14.5071	14.5328	15.8796	15.4705	14.2734	15.3056	15.554	15.989	16.6287	16.7379	17.1267	15.5385	15.8474	14.6303	15.0955	14.8207	13.7163	15.3273
P10107	P10107	ANXA1_MOUSE	Anxa1	Annexin A1	0.777745	1.17325	1.73134	1.34654	-0.36263	0.230506	0.79189	0.42926	0.800727	0.815056		0.70343	0.738865	0.407399	0.624232					32	8	8	8	8	14.329	14.3337	11.188	10.1152	10.578	13.786	13.5693	11.9737	11.3281	13.9569	11.0138	17.2281	12.3459	12.498	11.6597	12.7434	12.6457	13.7703	11.1057	12.918	11.1311
P10126	P10126	EF1A1_MOUSE	Eef1a1	Elongation factor 1-alpha 1	0.666162	2.26542	5.00787	3.33605	-0.586056	1.17978	2.3242	1.73814	0.0743345	0.137898		0.522294	0.165613	0.0127471	0.0561572			+		32	8	8	8	8	16.3385	18.458	15.3504	14.1265	13.5684	17.9915	14.5076	14.4657	16.9842	14.478	13.192	17.062	18.3215	17.4484	16.9738	15.0351	17.0539	17.2737	13.5062	13.7388	14.3284
P10126;P62631	P62631;P10126	EF1A1_MOUSE;EF1A2_MOUSE	Eef1a1;Eef1a2	Elongation factor 1-alpha 1	0.786707	1.1798	2.52652	1.98763	-0.346101	0.238548	1.33715	0.991051	0.226942	0.314837		0.647642	0.72699	0.0589713	0.168134			+		32	8	8	8	8	17.5926	19.6618	16.9832	16.4147	15.446	19.2446	16.2293	15.9887	17.8664	15.9755	15.1687	18.3294	19.3683	18.7089	18.0403	16.8722	18.1524	18.485	15.4327	15.5068	16.0787
P10493	P10493	NID1_MOUSE	Nid1	Nidogen-1	0.808427	1.11165	1.85523	1.49982	-0.306811	0.152699	0.891597	0.584786	0.000261178	0.00967308	+	0.156077	0.497762	0.000298121	0.0291715			+		32	8	8	8	8	14.256	15.6553	14.6011	14.4122	15.1784	15.3909	14.8885	14.4491	14.9812	14.7187	15.1416	15.1189	15.3863	15.5478	14.9773	15.4143	14.008	14.7344	14.1249	13.8026	14.8005
P10605	P10605	CATB_MOUSE	Ctsb	Cathepsin B	0.544124	1.57353	5.27451	2.86999	-0.877991	0.654002	2.39904	1.52105	1.86811e-05	0.000656716	+	0.0262251	0.235583	0.000149529	0.000637753			+	+	32	8	8	8	8	18.8988	18.9779	18.7912	18.1138	19.0113	18.9109	18.9616	18.3363	18.5312	20.1646	20.1652	19.91	20.2053	20.2709	17.7703	20.0082	16.5335	17.1948	18.5566	16.8547	19.2661
P10630;P60843	P10630;P60843	IF4A1_MOUSE;IF4A2_MOUSE	Eif4a1;Eif4a2	Eukaryotic initiation factor 4A-II	0.832365	1.4419	3.53836	2.9452	-0.264712	0.527967	1.82308	1.55837	0.0880896	0.157965		0.73489	0.507722	0.0266812	0.0469267			+		32	8	8	8	8	14.3525	16.1897	13.4366	13.4822	11.9674	15.6634	13.2975	12.2962	14.2704	12.8302	11.2497	15.0515	16.0759	15.4662	14.5616	13.2977	14.5364	15.1833	11.6572	11.6518	12.2541
P10637	P10637	TAU_MOUSE	Mapt	Microtubule-associated protein tau	0.252539	1.1825	4.7459	1.19853	-1.98542	0.241839	2.24668	0.261262	1.48535e-11	0	+	5.24118e-07	0.230654	2.79236e-08	0.333083	+		+		32	8	8	8	8	11.7712	11.9266	10.7384	11.1512	11.3924	12.5738	11.9552	11.5015	13.4754	13.228	13.3187	13.567	13.9062	13.5416	13.6255	14.2311	11.4791	11.3061	11.6129	11.6745	12.0616
P10639	P10639	THIO_MOUSE	Txn	Thioredoxin	0.746071	1.40539	2.59141	1.93337	-0.422616	0.490974	1.37374	0.951121	0.010295	0.049742	+	0.393845	0.137405	0.000754308	0.0482303			+		32	8	8	8	8	14.914	16.3832	14.2524	13.5988	13.8878	16.089	14.1826	13.2972	14.719	14.4109	13.9768	15.4453	16.1799	15.8261	14.8161	14.612	14.4407	14.6555	13.8264	13.1303	14.539
P10649	P10649	GSTM1_MOUSE	Gstm1	Glutathione S-transferase Mu 1	0.811111	1.59936	3.1553	2.5593	-0.302029	0.677491	1.65778	1.35575	0.13024	0.208236		0.708002	0.327867	0.0205751	0.06534			+		32	8	8	8	8	18.2918	19.5147	17.2092	15.3272	15.9905	19.4411	15.9926	16.1667	17.956	16.3657	14.9729	18.1886	19.5474	18.707	18.2655	16.347	17.9034	18.6487	15.7076	14.694	16.3927
P10649;P19639	P19639;P10649	GSTM1_MOUSE;GSTM3_MOUSE	Gstm1;Gstm3	Glutathione S-transferase Mu 1	0.760537	2.00162	3.20172	2.43502	-0.39491	1.00116	1.67885	1.28394	0.256974	0.33986		0.63551	0.238463	0.0302696	0.0985647			+		32	8	8	8	8	15.6252	17.8643	14.9603	13.2918	13.4944	16.8547	13.8438	13.9041	16.2168	14.5595	12.7575	16.3929	17.3768	16.5771	15.395	13.7221	16.6965	17.014	13.426	12.3261	14.7645
P10649;P19639;Q80W21	P19639;P10649;Q80W21	GSTM1_MOUSE;GSTM3_MOUSE;GSTM7_MOUSE	Gstm1;Gstm3;Gstm7	Glutathione S-transferase Mu 1	0.657713	1.94285	2.94396	1.93628	-0.60447	0.958178	1.55776	0.953288	0.235946	0.321186		0.466005	0.203568	0.0370029	0.218865			+		32	8	8	8	8	15.7687	17.3381	14.639	12.9715	13.4508	17.2618	13.4309	14.2214	16.3921	14.2729	12.8122	15.6241	17.1512	16.5374	16.6361	14.492	16.6456	17.1305	13.5607	13.0281	14.7257
P10810	P10810	CD14_MOUSE	Cd14	Monocyte differentiation antigen CD14	0.36648	1.4362	4.85924	1.78081	-1.44819	0.522255	2.28073	0.832536	2.71732e-09	0	+	5.12177e-06	0.158245	2.94648e-06	0.0176846	+		+	+	32	8	8	8	8	14.5408	15.4001	14.4445	14.2359	14.4898	15.2407	14.59	14.3698	16.0208	15.7345	16.1125	16.0351	16.471	16.5635	15.458	16.5018	13.3817	14.1892	13.9459	14.1172	15.2808
P10852	P10852	4F2_MOUSE	Slc3a2	4F2 cell-surface antigen heavy chain	0.838091	1.31093	2.64695	2.21838	-0.254822	0.390595	1.40433	1.14951	0.00114235	0.0134848	+	0.56294	0.180304	0.000265534	0.0137673			+		32	8	8	8	8	13.3394	15.2254	13.2336	11.7925	12.8097	14.3055	13.1924	12.8036	13.5024	13.5946	12.644	13.2956	14.3492	14.6432	13.567	13.1447	13.0686	13.5514	11.93	12.0368	12.3434
P10853;P10854;Q64475;Q64478;Q64524;Q64525;Q6ZWY9;Q8CGP0;Q8CGP1;Q8CGP2;Q9D2U9	Q64524;Q64525;Q9D2U9;Q8CGP2;P10854;P10853;P70696;Q8CGP1;Q64475;Q64478;Q6ZWY9;Q8CGP0	H2B1B_MOUSE;H2B1C_MOUSE;H2B1F_MOUSE;H2B1H_MOUSE;H2B1K_MOUSE;H2B1M_MOUSE;H2B1P_MOUSE;H2B2B_MOUSE;H2B2E_MOUSE;H2B3A_MOUSE;H2B3B_MOUSE	H2bc12;H2bc14;H2bc15;H2bc21;H2bc3;H2bc8;H2bc9;H2bu1;Hist1h2bp;Hist2h2bb;Hist3h2ba	Histone H2B type 1-F/J/L	0.545069	1.20237	3.53516	1.9269	-0.875489	0.265884	1.82177	0.946285	0.0855617	0.15374		0.226178	0.769725	0.0358513	0.310777			+		32	8	8	8	8	16.4033	17.3208	12.4203	13.961	16.1797	16.3833	16.3625	14.5676	15.412	15.0621	16.4301	17.6273	17.178	17.1489	14.8698	16.8743	14.7937	15.1556	14.8637	13.8897	13.4046
P10853;P10854;Q64475;Q64478;Q64525;Q6ZWY9;Q8CGP1;Q8CGP2	Q64525;Q8CGP2;P10854;P10853;Q8CGP1;Q64475;Q64478;Q6ZWY9	H2B1B_MOUSE;H2B1C_MOUSE;H2B1F_MOUSE;H2B1H_MOUSE;H2B1K_MOUSE;H2B1M_MOUSE;H2B1P_MOUSE;H2B2B_MOUSE	H2bc12;H2bc14;H2bc15;H2bc3;H2bc8;H2bc9;Hist1h2bp;Hist2h2bb	Histone H2B type 1-F/J/L	0.399827	0.992716	3.93465	1.57318	-1.32255	-0.0105475	1.97624	0.653683	0.0486569	0.107183		0.0763216	0.990608	0.0279732	0.488808			+		32	8	8	8	8	12.5356	14.7548	9.48499	10.8114	13.0394	13.5628	12.8955	11.8879	12.9433	12.3122	13.509	14.967	14.5565	14.5177	12.3384	14.4088	12.2989	13.1394	11.0435	11.4442	9.82504
P10923	P10923	OSTP_MOUSE	Spp1	Osteopontin	0.833555	1.13032	6.05511	5.04726	-0.262651	0.176732	2.59815	2.3355	0.0069103	0.029922	+	0.601802	0.884729	0.00535646	0.00420247			+	+	32	8	8	8	8	16.5577	16.8031	17.1046	15.5744	17.2541	16.7477	16.5804	15.7896	14.8308	16.9742	16.8662	17.6263	17.9822	17.7351	14.8993	17.5988	8.89367	15.3247	15.722	12.3158	16.5151
P11087	P11087	CO1A1_MOUSE	Col1a1	Collagen alpha-1(I) chain	0.915695	1.15025	1.39596	1.27827	-0.127061	0.201952	0.481253	0.354192	0.0456223	0.171799		0.310677	0.43931	0.0231268	0.070656					32	8	8	8	8	15.1277	15.3394	15.2162	15.0995	15.5921	15.7007	15.3623	15.4867	15.305	15.4714	15.7173	15.5232	15.7646	15.5413	14.9502	15.6681	14.3373	14.8596	15.2461	14.7524	15.8387
P11276	P11276	FINC_MOUSE	Fn1	Fibronectin	0.780272	1.05452	2.05171	1.60089	-0.35795	0.0765851	1.03682	0.678874	5.89971e-05	0.0029697	+	0.0576067	0.776524	0.000133847	0.0114171			+		32	8	8	8	8	17.5015	18.4732	17.7628	17.3948	18.431	18.0277	17.9178	17.4553	18.1259	17.8781	18.3642	18.3068	18.3363	18.4513	17.8639	18.5013	16.5251	17.6004	16.7814	16.572	17.6766
P11352	P11352	GPX1_MOUSE	Gpx1	Glutathione peroxidase 1	0.86051	2.03338	2.13478	1.837	-0.216736	1.02388	1.09409	0.877353	0.162558	0.260586		0.717138	0.0405153	0.0364179	0.116528			+		32	8	8	8	8	14.0199	15.9609	13.7938	13.2001	12.6413	15.3237	12.6263	12.8297	14.4604	12.9588	12.2385	13.9505	15.3672	15.1196	14.593	13.4416	15.0751	15.0425	13.3438	13.4556	13.8847
P11404	P11404	FABPH_MOUSE	Fabp3	Fatty acid-binding protein, heart	1.15985	1.32905	1.39886	1.62247	0.213944	0.410397	0.484251	0.698195	0.577516	0.650318		0.615616	0.456712	0.314443	0.141746					32	8	8	8	8	16.004	16.8832	16.7193	15.6858	15.2086	16.2559	14.4477	15.6432	14.6044	15.4863	15.3685	16.0222	16.1454	15.9804	14.4332	17.0957	16.1569	16.2825	15.1011	14.4222	16.3287
P11438	P11438	LAMP1_MOUSE	Lamp1	Lysosome-associated membrane glycoprotein 1	0.765256	1.13649	1.74027	1.33175	-0.385985	0.184591	0.799313	0.413328	4.27438e-05	0.00521854	+	0.0145401	0.34634	0.000519535	0.057072			+		32	8	8	8	8	14.7807	15.5637	14.7719	15.1635	15.1097	15.4661	15.3246	14.7179	15.6831	15.4307	15.5792	15.2944	15.5784	15.6901	15.0909	15.6391	14.3383	14.9596	15.0574	14.6997	15.1898
P11499	P11499	HS90B_MOUSE	Hsp90ab1	Heat shock protein HSP 90-beta	0.675168	1.9243	4.76099	3.21447	-0.566681	0.944331	2.25126	1.68458	0.030179	0.0801511		0.470027	0.20217	0.00389192	0.0359927			+		32	8	8	8	8	16.3017	18.2247	15.3567	13.5501	14.2146	17.5793	14.8824	14.5164	16.3527	14.9671	13.8782	16.6876	18.0666	17.5847	16.3578	15.2645	16.2508	16.7365	13.4752	13.3799	14.6714
P11588	A9R9W0;P11588	MUP1_MOUSE	Mup1	Major urinary protein 1	0.5887	1.16941	2.00187	1.1785	-0.764395	0.22578	1.00135	0.236953	0.358686	0.452914		0.300161	0.637624	0.161267	0.608743					32	8	8	8	8	10.8866	11.9815	12.3287	9.91197	11.1318	10.991	12.6431	10.0704	7.85517	12.9619	12.4484	12.194	13.2729	12.8062	11.7692	12.7523	9.35061	10.575	11.0851	11.5481	12.1178
P11589	A2BIN1;E9QA79;A9R9W0;P11589;P02762;L7N222;P11588;E9PVW0;A2BIM8;Q4FZE8;A2CEK7;P04938;B5X0G2	MUP2_MOUSE	Mup2	Major urinary protein 2	0.606702	1.44592	3.05969	1.85632	-0.720941	0.531988	1.61339	0.892445	0.014333	0.0542812		0.213899	0.344462	0.0156286	0.10063			+		32	8	8	8	8	15.4005	17.3495	17.038	16.4823	16.772	15.4619	17.3309	14.9907	14.3985	18.0353	17.2224	17.5057	18.2383	17.6146	16.119	17.4594	14.6286	15.7683	15.1121	14.9845	17.2516
P11589;P11591	A2BIN1;A9R9W0;P11589;P02762;P11588;P11591;A2BIM8;Q4FZE8;A2CEK7;P04938;B5X0G2	MUP2_MOUSE;MUP5_MOUSE	Mup2;Mup5	Major urinary protein 2	0.60055	1.32698	4.18371	2.51253	-0.735643	0.408143	2.06478	1.32914	0.00194334	0.0146861	+	0.175684	0.527358	0.00523374	0.0640666			+		32	8	8	8	8	16.7878	19.2355	19.0524	18.5436	18.1487	16.9486	19.2912	16.7281	16.7642	19.5015	18.9979	19.039	19.7225	19.1142	18.2567	19.2252	16.0704	16.9019	17.0065	15.631	18.3727
P11627	P11627	L1CAM_MOUSE	L1cam	Neural cell adhesion molecule L1	0.654634	0.923499	1.34026	0.87738	-0.611239	-0.114818	0.422513	-0.188726	0.00271072	0.0492603	+	0.000820302	0.492951	0.0110388	0.15234					32	8	8	8	8	13.399	14.0075	13.5269	13.7394	14.058	13.9998	13.5607	13.7267	14.8442	13.8468	14.1848	14.0971	14.5134	14.3328	14.4034	14.6853	13.5513	14.1317	13.1442	13.689	13.7749
P11672	P11672	NGAL_MOUSE	Lcn2	Neutrophil gelatinase-associated lipocalin	0.566905	1.09114	2.71417	1.53867	-0.818822	0.125832	1.44051	0.621688	0.138181	0.220899		0.197975	0.866323	0.00397558	0.360018			+		32	8	8	8	8	13.321	13.5764	12.1569	14.0346	14.9087	14.0154	13.4743	17.5273	14.7971	15.316	13.894	14.7178	14.619	16.2054	14.8038	15.212	10.1678	14.0927	14.3062	12.1008	13.5439
P11679;P20152;P31001	P31001;P11679;Q9DCV7;P20152;P15331	DESM_MOUSE;K2C8_MOUSE;VIME_MOUSE	Des;Krt8;Vim	Keratin, type II cytoskeletal 8	1.0917	1.3658	2.41306	2.63434	0.126574	0.44975	1.27087	1.39744	0.310765	0.392399		0.887138	0.566938	0.0898584	0.10503			+		32	8	8	8	8	16.2499	18.3182	15.722	14.0613	13.4223	15.3995	17.347	12.7128	16.2641	13.9264	14.0574	15.0403	17.0165	17.3668	15.5283	13.0205	16.9621	17.1467	13.9999	13.4746	14.0915
P11679;Q6IFZ6;Q8VED5;Q922U2	P11679;Q6IFZ6;Q8VED5;Q922U2	K2C1B_MOUSE;K2C5_MOUSE;K2C79_MOUSE;K2C8_MOUSE	Krt5;Krt77;Krt79;Krt8	Keratin, type II cytoskeletal 8	0.812555	2.15143	5.51918	4.48464	-0.299463	1.10529	2.46445	2.16499	0.0136169	0.045492	+	0.708671	0.289288	0.0172978	0.0120594			+	+	32	8	8	8	8	19.054	17.89	17.6774	17.4158	19.066	17.0825	18.5691	15.5051	15.6541	18.5586	17.6087	19.1873	20.0047	20.664	15.5376	17.4406	15.8785	15.3289	16.3926	13.7357	20.382
P11680	P11680	PROP_MOUSE	Cfp	Properdin	0.854239	0.921477	1.09025	0.931334	-0.227288	-0.11798	0.124659	-0.102629	0.954339	0.959002		0.450712	0.839889	0.799492	0.82777					32	8	8	8	8	13.316	13.9976	13.4945	12.8709	13.9855	14.1602	14.0321	14.4817	13.7391	13.6944	13.6738	13.2206	13.8343	14.0604	15.211	14.7233	12.4481	13.001	14.4358	13.5925	13.7239
P11798	P11798	KCC2A_MOUSE	Camk2a	Calcium/calmodulin-dependent protein kinase type II subunit alpha	0.406559	1.21603	3.25669	1.32404	-1.29846	0.282182	1.70341	0.404944	0.000311249	0.00548428	+	0.000560253	0.567686	0.000325519	0.293892			+		32	8	8	8	8	12.6063	13.6505	12.6253	13.1652	12.3533	12.9539	13.0476	11.6057	13.6689	14.6981	14.0727	14.4003	13.0964	14.4625	13.551	14.4456	10.9434	12.8845	12.3106	12.3068	14.2515
P11798;P28652;Q6PHZ2	P11798;P28652;Q6PHZ2	KCC2A_MOUSE;KCC2B_MOUSE;KCC2D_MOUSE	Camk2a;Camk2b;Camk2d	Calcium/calmodulin-dependent protein kinase type II subunit alpha	0.52836	1.93677	10.0491	5.30954	-0.920406	0.953652	3.32899	2.40859	3.65467e-05	0.000685714	+	0.0894737	0.269638	0.000431866	0.00237568			+	+	32	8	8	8	8	13.1641	14.269	13.0625	12.3077	11.9197	13.7065	13.7651	13.1547	11.9866	14.4802	13.6426	15.303	15.3223	14.7341	12.7669	14.4766	10.0522	11.3149	12.4939	9.85211	13.0912
P11859	P11859	ANGT_MOUSE	Agt	Angiotensinogen	0.75522	1.51487	2.37931	1.7969	-0.405032	0.599192	1.25055	0.845514	0.00614023	0.0368473	+	0.160875	0.285629	0.0124901	0.05754			+	+	32	8	8	8	8	19.0255	19.7681	19.1541	18.5991	19.529	19.6451	19.0981	18.5613	18.8094	19.8543	19.5533	19.9231	19.9788	20.2287	18.431	19.842	17.0807	18.5628	19.2326	18.254	20.3663
P12023	P12023	A4_MOUSE	App	Amyloid-beta A4 protein	0.788756	1.12765	2.7406	2.16167	-0.342349	0.173317	1.45449	1.11214	1.29893e-05	0.000833333	+	0.0891571	0.637507	0.000144796	0.000630941			+	+	32	8	8	8	8	18.9207	19.309	19.0464	18.5815	19.2205	19.3899	19.203	18.7427	18.8099	19.1401	19.5563	19.5257	19.7386	19.8679	18.7225	19.7915	16.8632	17.8979	18.3698	17.2668	19.0146
P12023;Q06335	Q06335;P12023	A4_MOUSE;APLP2_MOUSE	Aplp2;App	Amyloid-beta A4 protein	0.995207	0.939534	2.51588	2.50382	-0.0069313	-0.0899826	1.33106	1.32413	0.00723166	0.036657	+	0.978141	0.89567	0.0162491	0.00893169			+	+	32	8	8	8	8	17.7611	17.2363	17.8625	17.5574	17.8821	17.4572	17.4972	17.3232	17.4277	17.751	18.329	17.8436	18.0452	17.8971	16.2278	17.1112	13.8485	16.2673	17.3494	14.5669	17.2435
P12246	P12246	SAMP_MOUSE	Apcs	Serum amyloid P-component	0.707997	1.52604	1.84105	1.30346	-0.498185	0.609791	0.88053	0.382344	0.37307	0.465832		0.306791	0.427162	0.0955233	0.40003					32	8	8	8	8	13.8549	13.6445	12.2124	13.6267	13.887	14.5509	13.0933	14.9027	13.3299	15.1336	13.9735	13.9996	13.8724	16.3933	13.5331	13.5226	12.2449	12.4818	14.5125	12.0569	14.7119
P12265	P12265	BGLR_MOUSE	Gusb	Beta-glucuronidase	0.464697	1.67122	3.17957	1.47753	-1.10564	0.740902	1.66883	0.563192	2.01339e-09	0	+	4.91568e-05	0.00214325	3.61017e-07	0.0189298	+		+		32	8	8	8	8	12.2305	12.3784	11.6354	11.6142	11.266	12.1325	12.0197	11.2552	12.9988	13.1212	12.8571	12.6766	12.966	13.1543	12.2788	13.3244	11.7801	11.5736	11.6878	11.7113	12.5544
P12399	P12399	CTL2A_MOUSE	Ctla2a	Protein CTLA-2-alpha	0.630999	1.26907	2.28918	1.44447	-0.664289	0.343767	1.19483	0.530541	0.000271368	0.00763636	+	0.0106457	0.247991	0.00102361	0.0545417			+		32	8	8	8	8	14.8994	15.123	15.0713	14.8243	15.3602	14.9155	14.8686	15.8741	15.4667	15.6904	15.7085	15.9731	16.1912	16.3677	14.6964	16.1567	14.3578	14.2557	15.3858	14.6984	15.0711
P12658	P12658	CALB1_MOUSE	Calb1	Calbindin	0.893414	1.45177	1.14412	1.02217	-0.162599	0.537814	0.194235	0.0316356	0.035926	0.137244		0.458134	0.0575377	0.418004	0.897707					32	8	8	8	8	14.4658	14.4278	14.2129	13.9591	13.8767	15.2536	14.7825	14.5384	15.1285	14.4981	14.5361	13.9465	14.2225	14.5327	14.9464	15.0068	14.1421	14.2317	15.1129	14.7538	15.3381
P12804	P12804	FGL2_MOUSE	Fgl2	Fibroleukin	0.816975	0.877084	1.30109	1.06296	-0.291636	-0.189213	0.379725	0.0880888	0.249058	0.410437		0.0906069	0.582314	0.147473	0.684516			+		32	8	8	8	8	12.3384	11.8449	12.2034	11.9512	12.0732	12.4196	12.0844	12.0004	12.3307	12.762	12.2882	12.2528	12.3207	11.6604	12.5877	13.0462	12.499	10.7918	11.4456	12.198	13.1306
P12960	P12960	CNTN1_MOUSE	Cntn1	Contactin-1	0.911536	1.30238	1.56065	1.42259	-0.133628	0.381149	0.642149	0.50852	0.000708626	0.0220411	+	0.273224	0.140658	0.00539742	0.0217799			+		32	8	8	8	8	17.5385	17.8539	17.521	17.3924	17.855	18.0323	17.8174	17.4131	17.7156	17.7807	17.8153	17.7347	18.0129	18.0571	17.3577	18.0185	16.8119	17.5084	17.4757	17.1641	18.2269
P12961	P12961	7B2_MOUSE	Scg5	Neuroendocrine protein 7B2	0.884643	1.07464	1.24706	1.10321	-0.176833	0.103855	0.318536	0.141703	0.267902	0.455939		0.25659	0.704224	0.166875	0.551462					32	8	8	8	8	17.7236	18.5561	17.9375	17.8413	17.9494	18.6434	18.2967	18.0379	18.1108	18.0609	18.2628	18.4047	18.6449	18.4965	17.9156	18.5045	17.369	18.1543	18.2175	17.6019	18.4083
P12970	P12970	RL7A_MOUSE	Rpl7a	60S ribosomal protein L7a	0.591485	1.76138	4.83903	2.86221	-0.757587	0.816705	2.27472	1.51713	0.0492738	0.107482		0.392848	0.276354	0.00599672	0.0707969			+		32	8	8	8	8	13.2926	15.5814	12.0842	10.6432	10.6018	14.5086	11.8813	11.1123	13.609	11.8259	10.4794	13.8785	15.181	14.7184	13.8947	12.1793	13.6445	14.2886	10.7849	10.2116	11.5662
P13020	P13020	GELS_MOUSE	Gsn	Gelsolin	0.761191	1.31779	2.96268	2.25517	-0.39367	0.398124	1.5669	1.17323	0.000268938	0.00529032	+	0.231266	0.359911	0.000878686	0.00549672			+	+	32	8	8	8	8	19.2312	19.6894	19.2776	18.1325	19.522	19.3231	18.7341	18.1827	18.6467	19.294	19.5489	19.9441	20.0293	19.9618	18.2097	19.6074	16.9182	18.2292	18.3899	17.4346	19.3203
P13595	P13595	NCAM1_MOUSE	Ncam1	Neural cell adhesion molecule 1	0.828366	1.2465	1.80758	1.49734	-0.27166	0.317878	0.854063	0.582404	0.000574576	0.0152792	+	0.0600716	0.278907	0.00217418	0.018881			+	+	32	8	8	8	8	17.3452	17.646	17.4313	17.1396	17.7839	17.7652	17.6276	17.302	17.414	17.7652	17.7515	17.9158	18.0144	18.0815	17.2746	17.9967	16.4629	17.3671	17.2647	16.5871	17.9604
P13597	P13597	ICAM1_MOUSE	Icam1	Intercellular adhesion molecule 1	0.518904	1.38397	2.70003	1.40106	-0.94646	0.468815	1.43298	0.486518	5.52662e-06	0.000615385	+	0.000462191	0.132454	1.94115e-05	0.0784052			+		32	8	8	8	8	12.8877	13.8748	12.4467	12.3385	12.9764	12.9167	13.1191	13.2629	14.122	13.7618	13.3156	13.7935	13.7937	14.0089	14.1179	14.4813	12.5302	12.3896	13.0761	12.5176	13.2459
P13609	P13609	SRGN_MOUSE	Srgn	Serglycin	0.484642	0.935757	1.28517	0.622848	-1.04501	-0.0957935	0.361963	-0.683047	0.0333291	0.109098		0.030984	0.603663	0.141063	0.119159					32	8	8	8	8	11.0941	12.4099	8.99264	11.7377	11.9045	12.3494	11.8411	10.9767	13.0927	11.8767	12.1567	12.0037	12.1105	12.2727	12.8268	13.3264	11.7479	12.3349	11.6743	11.5143	11.8194
P13634	P13634	CAH1_MOUSE	Ca1	Carbonic anhydrase 1	4.90474	2.68815	0.353206	1.73239	2.29418	1.42661	-1.50142	0.792761	0.0017394	0.0124819	+	0.00435316	0.0350354	0.0352998	0.230665			+		32	8	8	8	8	14.2118	15.1109	15.5905	15.5742	11.8772	13.2234	13.4148	15.0778	10.5969	11.0869	11.7922	10.3644	11.4142	13.351	12.9878	14.1336	15.8915	15.1689	15.3478	14.5013	15.6382
P13707	P13707	GPDA_MOUSE	Gpd1	Glycerol-3-phosphate dehydrogenase [NAD(+)], cytoplasmic	1.28586	1.74884	0.866984	1.11482	0.362732	0.806397	-0.205922	0.15681	0.182298	0.286877		0.188014	0.195046	0.69515	0.782193					32	8	8	8	8	11.8451	13.2454	12.6287	11.5086	11.3179	12.8404	12.5849	12.2305	11.951	11.9962	11.483	11.4999	12.1076	11.779	12.103	12.3799	13.5734	12.2846	12.2525	12.6847	14.054
P14094	P14094	AT1B1_MOUSE	Atp1b1	Sodium/potassium-transporting ATPase subunit beta-1	0.946164	1.22751	1.36541	1.29191	-0.0798372	0.295732	0.449338	0.369501	0.076261	0.193747		0.737309	0.391856	0.0971021	0.263181			+		32	8	8	8	8	11.5102	12.1401	11.6029	11.6877	12.0177	13.3389	11.6501	11.6228	11.8225	11.9372	12.0138	12.3086	12.2473	11.6645	11.81	12.4053	11.9081	11.7846	11.5502	10.4975	12.2645
P14106	P14106	C1QB_MOUSE	C1qb	Complement C1q subcomponent subunit B	0.663954	1.13949	2.29218	1.5219	-0.590844	0.188383	1.19672	0.605873	6.31089e-06	0.000821918	+	0.00111645	0.499405	5.51024e-05	0.0178485			+	+	32	8	8	8	8	16.2061	17.1222	16.4716	16.2884	16.9422	16.9369	16.5849	16.4836	16.9797	17.0549	17.236	17.3517	17.4257	17.3992	16.8349	17.4806	15.2812	16.2556	16.3105	15.7239	16.8298
P14115	P14115	RL27A_MOUSE	Rpl27a	60S ribosomal protein L27a	0.596091	1.64334	3.9717	2.36749	-0.746395	0.716627	1.98976	1.24336	0.073623	0.140712		0.366804	0.31914	0.00922212	0.116669			+		32	8	8	8	8	14.1677	16.2863	13.1815	11.3063	11.9826	15.1518	12.4826	11.9774	14.5029	12.5815	11.6046	14.4202	15.7231	15.4313	14.9681	13.2758	14.6447	14.9356	11.5793	11.7422	12.6444
P14131	P14131	RS16_MOUSE	Rps16	40S ribosomal protein S16	0.42804	1.6422	5.07778	2.17349	-1.22418	0.715626	2.3442	1.12002	0.194934	0.265609		0.252887	0.528969	0.0148713	0.281304			+		32	8	8	8	8	12.2053	14.7228	10.6432	7.64521	9.16835	13.2638	11.0125	9.47159	12.7791	10.5288	9.41659	13.3438	14.1834	13.7272	13.1918	10.7554	13.2273	13.5863	9.8423	10.4032	10.8096
P14148	P14148	RL7_MOUSE	Rpl7	60S ribosomal protein L7	0.541484	1.64313	3.78659	2.05038	-0.885009	0.716445	1.9209	1.03589	0.0889621	0.160519		0.282423	0.297428	0.00951049	0.222678			+		32	8	8	8	8	13.3922	15.7329	12.4489	10.4307	11.1796	14.7632	11.9129	11.1169	13.9042	12.146	11.5652	13.8529	15.0799	14.7307	13.9643	12.8141	13.6758	13.7508	11.1041	11.927	12.0277
P14152	P14152	MDHC_MOUSE	Mdh1	Malate dehydrogenase, cytoplasmic	0.863959	1.7693	2.47293	2.13651	-0.210965	0.823179	1.30622	1.09526	0.0356466	0.100629		0.668421	0.0948495	0.0059366	0.0475627			+		32	8	8	8	8	18.7356	20.3172	18.2333	17.2283	17.4326	19.4434	17.8077	17.1307	18.4801	18.1011	17.5451	18.6599	19.845	19.256	18.2697	17.8596	18.112	18.8233	17.7772	17.033	18.7145
P14206	P14206	RSSA_MOUSE	Rpsa	40S ribosomal protein SA	0.60229	2.16264	5.84278	3.51905	-0.73147	1.11279	2.54666	1.81519	0.0328659	0.0823556		0.390338	0.207931	0.00471264	0.0511714			+		32	8	8	8	8	13.521	15.8785	12.2428	11.1768	10.451	14.2945	12.3016	11.2188	13.935	11.9181	10.8593	14.0132	15.0528	14.5334	14.1975	12.4275	14.1884	14.356	9.8292	10.5392	11.2705
P14211	P14211	CALR_MOUSE	Calr	Calreticulin	0.836528	1.27804	1.52603	1.27657	-0.257514	0.353934	0.609788	0.352274	0.110941	0.245614		0.435112	0.120809	0.00773238	0.288127			+		32	8	8	8	8	15.1739	17.1176	14.8349	14.7986	15.2987	16.2511	15.2608	14.9144	15.799	15.4486	15.2413	15.5211	16.3618	16.2328	15.6664	15.4392	15.7708	15.9868	15.4303	15.0631	15.6417
P14602	P14602	HSPB1_MOUSE	Hspb1	Heat shock protein beta-1	0.64902	1.46777	4.23438	2.7482	-0.623666	0.553625	2.08215	1.45849	0.139206	0.211924		0.513019	0.557432	0.0191323	0.107593			+		32	8	8	8	8	16.1057	17.96	15.0528	13.1923	12.8735	17.2869	13.734	13.4478	16.3805	14.0886	12.3709	16.2696	17.4346	17.0099	16.5979	14.4904	16.4645	17.013	11.9043	12.2551	12.7568
P14824	P14824	ANXA6_MOUSE	Anxa6	Annexin A6	0.84236	1.27811	2.24295	1.88937	-0.247492	0.354013	1.1654	0.917904	0.102312	0.187711		0.683696	0.473374	0.0172768	0.121167			+		32	8	8	8	8	11.8171	14.3787	12.4164	10.363	10.7328	13.5001	11.6894	11.0742	12.0162	11.5427	10.5882	11.7988	13.7108	12.8617	12.7057	12.7274	12.4978	12.6882	10.2432	9.8728	10.8016
P14847	P14847	CRP_MOUSE	Crp	C-reactive protein	0.962464	1.65616	1.55666	1.49823	-0.055195	0.727846	0.638456	0.583261	0.0261181	0.0944585		0.823208	0.130465	0.0803417	0.130744					32	8	8	8	8	13.6373	14.9635	13.7506	14.2532	14.5684	15.1518	14.7237	14.0999	13.9528	14.4156	13.916	14.4299	14.3811	15.1711	14.5813	14.7422	12.7993	14.1807	14.3739	14.0034	15.6493
P14869	P14869	RLA0_MOUSE	Rplp0	60S acidic ribosomal protein P0	0.560306	1.65177	4.35419	2.43968	-0.835712	0.724017	2.1224	1.28669	0.128652	0.200569		0.392634	0.378317	0.023027	0.149674			+		32	8	8	8	8	12.6916	14.8375	11.4188	9.99166	9.26766	13.7434	11.1061	10.4969	13.3715	10.4585	9.32334	13.3052	14.5166	14.1164	13.6233	11.5245	13.3299	13.5996	9.9629	9.6575	9.84993
P14873	P14873	MAP1B_MOUSE	Map1b	Microtubule-associated protein 1B	0.463411	1.34202	3.98816	1.84816	-1.10964	0.424406	1.99572	0.886086	5.17124e-05	0.00163441	+	0.0101803	0.269939	3.14573e-06	0.0359822			+		32	8	8	8	8	11.6489	13.4336	11.3171	11.0201	11.339	13.2697	11.7322	11.412	12.9107	12.691	12.3626	12.713	13.8445	13.6399	12.6974	13.1907	11.5665	12.6951	10.9827	9.96351	12.2985
P15105	P15105	GLNA_MOUSE	Glul	Glutamine synthetase	0.862186	2.02007	4.02694	3.47197	-0.213929	1.01441	2.00968	1.79576	0.0582124	0.119948		0.780176	0.208821	0.00781401	0.0230977			+		32	8	8	8	8	17.7329	18.8133	16.3622	14.6883	14.9758	18.0729	15.2057	15.3197	16.6547	15.947	14.2462	17.1067	18.3763	18.1879	17.0347	15.3287	17.2059	17.5942	14.5157	13.8475	15.6839
P15116	P15116	CADH2_MOUSE	Cdh2	Cadherin-2	0.799358	1.11671	1.3266	1.06043	-0.323087	0.159252	0.407732	0.0846455	0.00250658	0.0584985		0.00638582	0.372624	0.0192454	0.61919			+		32	8	8	8	8	17.2472	17.5929	17.3471	17.0651	17.3413	17.8449	17.4867	17.2932	17.613	17.5664	17.748	17.8449	17.6442	17.9012	17.5387	17.9467	16.9565	17.6107	17.4044	17.5407	17.6072
P15116;P39038	P39038;P15116	CADH2_MOUSE;CADH4_MOUSE	Cdh2;Cdh4	Cadherin-2	1.87792	1.25597	0.492406	0.9247	0.909137	0.3288	-1.02208	-0.112943	0.0558282	0.129189		0.082526	0.529089	0.0561905	0.856073			+		32	8	8	8	8	13.3079	13.1887	11.9734	15.9369	14.2364	14.1035	14.566	14.9799	13.4587	12.1826	13.0797	12.5951	13.5589	12.4816	13.7326	13.9305	15.9715	14.2489	14.3143	13.5216	14.6936
P15209	P15209	NTRK2_MOUSE	Ntrk2	BDNF/NT-3 growth factors receptor	0.716328	1.21451	1.76195	1.26213	-0.481307	0.280377	0.81717	0.335863	0.235719	0.348377		0.377457	0.46838	0.135229	0.408378					32	8	8	8	8	12.2141	12.9752	12.6385	10.9553	12.8086	13.0088	12.8573	11.1758	10.1605	13.3488	13.1762	13.2644	13.4003	13.8135	11.6988	13.6213	11.6619	11.0432	12.2933	12.451	13.3564
P15306	P15306	TRBM_MOUSE	Thbd	Thrombomodulin	1.23158	0.946657	1.6732	2.06068	0.300509	-0.0790856	0.742612	1.04312	0.044569	0.115398		0.531361	0.855066	0.0530695	0.0268205					32	8	8	8	8	10.9774	13.148	11.4767	9.76627	10.996	12.166	10.7377	10.494	10.4774	11.0595	10.0679	9.85612	12.0266	12.0612	10.9943	10.815	10.163	11.246	10.6708	7.775	9.74014
P15327	P15327	PMGE_MOUSE	Bpgm	Bisphosphoglycerate mutase	2.10125	2.01397	0.556768	1.16991	1.07125	1.01004	-0.844851	0.226398	0.0690816	0.14244		0.0692659	0.0978776	0.12911	0.72255			+		32	8	8	8	8	12.6752	14.5467	14.2671	14.8178	11.2764	12.8828	12.0792	14.0843	11.8645	11.4845	11.4219	11.4805	12.192	12.9886	12.9773	13.6502	15.6808	14.5706	14.0344	14.5881	13.6692
P15379	P15379	CD44_MOUSE	Cd44	CD44 antigen	0.616482	1.34566	2.79278	1.7217	-0.697869	0.428314	1.4817	0.783831	0.000232852	0.00532468	+	0.00766229	0.341689	0.000499546	0.0295537			+	+	32	8	8	8	8	13.9648	14.0909	13.7275	14.1083	14.6836	14.9058	14.7571	14.5872	14.8456	14.6162	15.1774	15.2252	15.3667	15.4918	14.1885	15.4967	13.5906	13.4031	14.6662	12.2776	14.9844
P15532	P15532	NDKA_MOUSE	Nme1	Nucleoside diphosphate kinase A	0.808689	2.00497	3.7462	3.02951	-0.306343	1.00358	1.90543	1.59908	0.0111991	0.0455587	+	0.588582	0.105277	0.000308813	0.0146532			+		32	8	8	8	8	13.688	15.602	13.119	12.3532	12.3005	15.2603	12.8995	11.8868	13.7226	13.0367	12.7669	13.7557	14.9502	14.5656	13.4144	13.3478	13.575	14.2868	12.4725	11.1174	13.2482
P15532;Q01768	P15532;Q01768	NDKA_MOUSE;NDKB_MOUSE	Nme1;Nme2	Nucleoside diphosphate kinase A	0.90484	1.50058	2.15745	1.95215	-0.144265	0.585519	1.10933	0.965063	0.167314	0.265567		0.780674	0.259932	0.0158713	0.0824522			+		32	8	8	8	8	16.0547	17.568	15.6015	15.0345	14.4761	17.3412	14.7321	14.7468	15.3755	15.1389	14.5784	16.045	17.0076	16.6294	15.9501	15.9841	16.4473	16.4361	14.6869	14.2824	15.6329
P15535	P15535	B4GT1_MOUSE	B4galt1	Beta-1,4-galactosyltransferase 1	0.390286	1.24171	2.56926	1.00274	-1.3574	0.312334	1.36135	0.00395334	2.15561e-06	0.000285714	+	9.98943e-06	0.305783	0.000237591	0.989162	+		+		32	8	8	8	8	10.5271	11.818	11.0278	10.7598	10.7408	11.3162	10.7463	10.6791	12.7168	11.6462	11.9894	12.018	12.6388	12.6246	12.3984	12.4421	10.8155	11.4905	11.0825	11.4021	10.8562
P15626	P15626	GSTM2_MOUSE	Gstm2	Glutathione S-transferase Mu 2	0.717219	2.19742	4.04329	2.89992	-0.479515	1.13581	2.01553	1.53601	0.105942	0.175713		0.615049	0.143626	0.0184525	0.0898908			+		32	8	8	8	8	16.1441	17.9281	14.8678	12.6216	13.7035	17.6378	13.6353	13.5252	15.8637	14.3274	12.5968	15.9697	17.9273	17.0638	15.9672	14.1836	16.0375	16.2841	13.4968	12.8061	14.9888
P15626;Q8R5I6	Q8R5I6;P15626	GSTM2_MOUSE;GSTM4_MOUSE	Gstm2;Gstm4	Glutathione S-transferase Mu 2	0.583369	1.61099	3.05816	1.78403	-0.777519	0.687949	1.61266	0.835144	0.330245	0.411131		0.418235	0.394375	0.0443087	0.333825			+		32	8	8	8	8	15.97	17.3499	14.5592	11.8066	13.1412	17.3027	13.3398	13.7839	16.6596	13.6858	12.8971	15.8528	17.4024	16.6095	16.4489	13.9172	16.1494	17.2892	12.8857	12.746	14.7619
P16014	P16014	SCG1_MOUSE	Chgb	Secretogranin-1	0.948383	1.19264	1.42863	1.35489	-0.0764577	0.254153	0.514628	0.43817	0.00634469	0.0649114		0.580007	0.307932	0.0328501	0.0442907			+		32	8	8	8	8	18.891	19.2512	19.0037	18.8716	19.1119	19.4274	19.3334	19.1888	18.6912	19.1178	19.1753	19.2179	19.4082	19.6497	18.8834	19.5474	18.379	18.8765	19.111	18.3919	19.4286
P16015	P16015	CAH3_MOUSE	Ca3	Carbonic anhydrase 3	2.88845	1.82079	0.549044	1.58588	1.53029	0.864566	-0.865005	0.665288	0.00351096	0.02497	+	0.00301214	0.0805865	0.105643	0.0764936					32	8	8	8	8	17.4389	17.7844	18.3206	17.6645	17.3019	17.1277	16.7916	17.2851	14.83	16.7612	15.8487	15.4523	15.8262	14.5696	16.0849	18.0995	17.7102	17.5905	17.3217	16.7025	19.5695
P16045	P16045	LEG1_MOUSE	Lgals1	Galectin-1	0.788514	1.91095	3.94881	3.11369	-0.342791	0.934287	1.98142	1.63863	0.0323557	0.0859635		0.656395	0.15441	0.00405226	0.0296987			+		32	8	8	8	8	16.9001	18.6388	15.9625	14.1017	14.6386	18.0883	15.0629	15.0138	16.4916	15.6937	14.2935	16.8908	18.2535	17.9503	16.3583	15.2174	16.0217	17.0347	14.199	13.5315	15.6291
P16092	P16092	FGFR1_MOUSE	Fgfr1	Fibroblast growth factor receptor 1	0.521612	0.941739	1.6355	0.853094	-0.938952	-0.0866001	0.709728	-0.229224	5.62893e-05	0.00470748	+	0.000107258	0.633799	0.00177071	0.204404			+		32	8	8	8	8	14.3886	14.9821	14.3865	14.3116	14.9336	15.2075	14.6116	14.6195	15.5013	15.186	15.6443	15.4216	15.7925	16.033	15.1671	16.2069	14.4924	14.6624	14.6399	14.3237	15.0702
P16125	P16125	LDHB_MOUSE	Ldhb	L-lactate dehydrogenase B chain	0.684413	1.53895	3.04792	2.08604	-0.547061	0.621946	1.60782	1.06076	0.00485643	0.0315878	+	0.229195	0.171782	0.00026477	0.0260913			+		32	8	8	8	8	16.6582	18.396	16.1774	15.5576	15.8568	17.8724	16.2298	15.8956	17.1578	16.5732	16.2081	17.0179	18.3291	17.741	17.3743	16.6189	16.1835	17.2388	15.9364	14.8412	16.6056
P16294	P16294	FA9_MOUSE	F9	Coagulation factor IX	0.490108	1.20628	2.76316	1.35425	-1.02883	0.270569	1.46632	0.437492	3.16075e-06	0.000533333	+	0.000307263	0.302339	1.23073e-05	0.0866194			+		32	8	8	8	8	11.4393	12.9879	12.0135	12.3844	12.4527	12.2781	12.17	11.8009	13.2011	12.7277	13.3373	12.6519	13.0651	13.3267	13.7498	13.6976	11.5952	12.3006	11.5172	11.5117	11.8198
P16301	P16301	LCAT_MOUSE	Lcat	Phosphatidylcholine-sterol acyltransferase	0.6044	1.35039	1.71723	1.03789	-0.726424	0.433372	0.78008	0.0536563	0.000204807	0.0100651	+	0.000184046	0.0706569	0.00266219	0.780614			+		32	8	8	8	8	13.5947	13.5886	13.6971	13.6375	13.865	14.0974	13.5662	13.4329	14.843	14.0842	13.9889	14.0943	14.4909	14.6573	14.867	14.2653	13.6968	13.8413	13.5305	14.3704	14.3206
P16460	P16460	ASSY_MOUSE	Ass1	Argininosuccinate synthase	0.693775	1.83615	5.15921	3.57933	-0.52746	0.876685	2.36715	1.83969	0.0289066	0.0757683		0.527827	0.285472	0.00409381	0.0293718			+		32	8	8	8	8	15.8545	17.4112	15.0359	12.5152	13.4674	16.7789	13.8015	13.6055	15.5552	14.3232	12.6392	15.8943	17.3014	16.8144	15.792	14.3702	15.5025	16.489	12.692	12.4589	12.8901
P16546	P16546	SPTN1_MOUSE	Sptan1	Spectrin alpha chain, non-erythrocytic 1	0.79162	1.7884	4.26966	3.37995	-0.337121	0.838668	2.09412	1.757	0.0643103	0.126421		0.70513	0.269758	0.00792396	0.0478426			+		32	8	8	8	8	15.3326	17.9203	14.7047	12.1746	12.8786	16.0587	13.237	12.9294	15.3158	13.3562	12.3994	14.6492	16.4368	16.5473	15.5798	13.6484	15.6014	15.8565	11.5871	12.0968	13.1762
P16627	P16627;Q61696;P17879	HS71L_MOUSE	Hspa1l	Heat shock 70 kDa protein 1-like	0.830801	1.51029	3.70368	3.07703	-0.267424	0.594822	1.88896	1.62154	0.092531	0.161401		0.742436	0.477796	0.0241355	0.0656101			+		32	8	8	8	8	13.8484	16.0386	12.5204	11.514	11.5405	15.2483	12.868	11.858	13.3172	12.3085	10.9625	14.9061	14.9946	14.787	13.8637	12.436	12.9289	14.5254	9.99601	10.1508	11.4448
P16627;P17156;P20029;P63017	P63017;P16627;P17156;P20029;Q61696;P17879	BIP_MOUSE;HS71L_MOUSE;HSP72_MOUSE;HSP7C_MOUSE	Hspa1l;Hspa2;Hspa5;Hspa8	Heat shock 70 kDa protein 1-like	0.847075	1.98112	4.38584	3.71513	-0.239439	0.986319	2.13285	1.89341	0.0135584	0.0489088	+	0.742539	0.1548	0.00338488	0.0228026			+		32	8	8	8	8	16.454	18.63	16.1228	13.8777	15.1928	17.6433	15.26	14.0205	14.6146	15.6945	15.3778	17.0598	17.7344	17.4399	15.1271	16.0685	14.3383	15.0695	14.9947	12.6406	16.4788
P16627;P17156;P63017	P63017;P16627;P17156;Q61696;P17879	HS71L_MOUSE;HSP72_MOUSE;HSP7C_MOUSE	Hspa1l;Hspa2;Hspa8	Heat shock 70 kDa protein 1-like	0.677145	1.76197	4.81235	3.25866	-0.562464	0.817187	2.26674	1.70428	0.0132446	0.0486021	+	0.374038	0.25788	0.00631627	0.0480001			+		32	8	8	8	8	16.2635	15.9202	14.465	14.2271	14.2609	15.4742	12.1759	13.0009	15.7128	15.0109	14.3904	15.8069	16.422	15.4499	14.1183	13.3762	14.878	15.0554	13.0783	12.6362	13.0446
P16675	P16675	PPGB_MOUSE	Ctsa	Lysosomal protective protein	0.552433	1.56889	4.38685	2.42344	-0.856128	0.649742	2.13318	1.27706	2.11725e-05	0.00084507	+	0.0168104	0.201282	0.000153636	0.00318341			+	+	32	8	8	8	8	14.9896	15.7057	15.1512	14.3862	15.4068	15.6843	15.183	14.6115	15.0822	16.3575	16.3232	16.1713	16.5171	16.6937	14.554	16.2681	13.1801	14.1389	14.936	13.318	15.8925
P16858	P16858;S4R1W1;A0A1D5RLD8	G3P_MOUSE	Gapdh	Glyceraldehyde-3-phosphate dehydrogenase	1.13445	1.53247	2.13954	2.4272	0.181996	0.615855	1.0973	1.2793	0.0801254	0.159505		0.726887	0.305136	0.0424251	0.0243882			+		32	8	8	8	8	18.4107	20.1109	18.3505	17.8797	17.5148	19.3897	17.3685	17.0295	17.3402	17.7976	16.888	18.3813	19.8717	19.0351	17.3102	17.9741	17.659	18.1495	16.8879	16.1634	19.1272
P16858;Q64467	Q64467;P16858;S4R1W1	G3PT_MOUSE;G3P_MOUSE	Gapdh;Gapdhs	Glyceraldehyde-3-phosphate dehydrogenase	0.900852	1.4534	2.10033	1.89208	-0.150639	0.539433	1.07061	0.919974	0.185124	0.28292		0.75939	0.33838	0.0259084	0.0881528			+		32	8	8	8	8	16.5602	18.4514	16.8685	16.0787	15.7367	17.4253	15.4498	15.1827	16.6162	16.2198	15.3822	16.6313	18.1123	17.3506	16.356	16.2901	16.4254	17.6282	15.7581	14.6965	16.9425
P17047	P17047	LAMP2_MOUSE	Lamp2	Lysosome-associated membrane glycoprotein 2	0.803159	1.31301	1.81174	1.45511	-0.316242	0.392883	0.857372	0.541131	0.0025042	0.0319908	+	0.1845	0.175861	0.00660762	0.0813308			+		32	8	8	8	8	13.8447	15.343	14.3907	14.477	14.337	14.5643	14.3652	13.6918	14.6614	14.6506	14.7264	14.597	14.8444	15.1217	13.8295	15.1125	13.7447	14.1507	14.3047	13.971	14.8059
P17156;P63017	P63017;P17156	HSP72_MOUSE;HSP7C_MOUSE	Hspa2;Hspa8	Heat shock-related 70 kDa protein 2	0.66669	1.56113	3.99262	2.66184	-0.584912	0.642595	1.99734	1.41242	0.00718037	0.0353133	+	0.377034	0.191254	0.000326034	0.0263939			+		32	8	8	8	8	16.3332	18.3859	15.6749	14.8787	14.4708	17.9958	15.1505	14.8275	16.6812	15.4938	14.942	16.7503	17.9333	17.6381	17.0161	15.9421	15.6254	17.0852	14.2153	13.6739	15.2077
P17182	P17182	ENOA_MOUSE	Eno1	Alpha-enolase	0.976713	1.87631	3.72261	3.63592	-0.0339928	0.907902	1.89631	1.86232	0.00738654	0.0353662	+	0.957125	0.121684	0.000953121	0.00344794			+	+	32	8	8	8	8	17.6371	19.2116	16.94	15.6389	15.9964	18.5088	16.3091	15.6015	16.5651	16.5453	15.7028	17.6459	18.8665	18.2643	16.4501	16.0754	16.3242	17.1226	15.6406	14.506	16.8284
P17182;P17183	P17182;P17183	ENOA_MOUSE;ENOG_MOUSE	Eno1;Eno2	Alpha-enolase	0.789153	1.38531	2.19126	1.72924	-0.341623	0.470209	1.13176	0.790138	0.177038	0.276026		0.443686	0.405414	0.0105209	0.145629			+		32	8	8	8	8	16.5523	17.8393	15.6484	15.1553	14.9363	17.2079	15.093	15.2393	16.7006	15.9061	15.5571	16.1891	16.9548	16.9121	16.4426	15.7422	17.185	17.4115	15.1168	14.9102	15.2541
P17183	P17183	ENOG_MOUSE	Eno2	Gamma-enolase	0.57023	1.43622	3.35155	1.91115	-0.810383	0.52228	1.74483	0.934443	0.000760696	0.00943842	+	0.0279473	0.331408	0.000919242	0.0251453			+	+	32	8	8	8	8	15.7319	16.528	15.7091	15.2586	15.8717	16.5982	16.3499	15.1795	15.7943	16.9765	16.9158	17.0357	17.1389	17.3669	15.2601	17.2219	14.408	14.792	15.6042	14.5254	17.0903
P17426	P17426	AP2A1_MOUSE	Ap2a1	AP-2 complex subunit alpha-1	0.611429	1.61866	3.33227	2.03744	-0.709742	0.6948	1.7365	1.02676	0.045093	0.109038		0.288394	0.183681	0.00409741	0.123343			+		32	8	8	8	8	12.1241	14.7724	11.662	10.8869	11.2701	13.6838	11.1438	10.5129	12.5413	11.5164	11.5308	12.7587	14.4644	13.802	13.1239	11.9965	12.6386	13.2855	10.425	10.7336	11.2514
P17427	P17427	AP2A2_MOUSE	Ap2a2	AP-2 complex subunit alpha-2	0.736832	1.87541	3.19815	2.3565	-0.440593	0.907209	1.67724	1.23664	0.0327386	0.0913272		0.506252	0.0359587	0.00232769	0.0576985			+		32	8	8	8	8	11.5999	14.183	11.4049	9.80536	10.6084	13.0517	10.8067	10.0032	11.7816	11.0524	10.7903	11.7212	13.5075	13.278	11.9104	10.9465	11.9613	12.2956	10.0519	10.3259	10.5861
P17563	P17563;Q63836	SBP1_MOUSE	Selenbp1	Methanethiol oxidase	0.876139	1.8444	3.065	2.68536	-0.190769	0.883148	1.61589	1.42512	0.0751996	0.147511		0.793127	0.130397	0.00654197	0.035094			+		32	8	8	8	8	17.4437	18.8171	16.1486	14.8197	15.01	18.1178	15.4618	14.882	16.9929	15.7465	14.4057	16.9305	18.1758	17.8623	16.5856	15.5273	16.9478	17.4455	14.5843	14.6256	15.8774
P17710	P17710	HXK1_MOUSE	Hk1	Hexokinase-1	0.720572	1.2055	1.8155	1.3082	-0.472785	0.269627	0.86037	0.387585	0.00768795	0.0554633		0.140964	0.199747	0.000782358	0.23745			+		32	8	8	8	8	11.7855	13.5867	11.6329	11.6225	11.473	12.6925	11.7335	11.2728	11.8432	12.4168	12.1112	12.6961	13.0313	12.6441	12.532	12.3069	11.3152	12.0444	11.9617	11.4155	11.9129
P17742	P17742;V9GX31	PPIA_MOUSE	Ppia	Peptidyl-prolyl cis-trans isomerase A	0.882403	1.87543	2.98389	2.63299	-0.18049	0.907221	1.57719	1.3967	0.00920572	0.0437491	+	0.735494	0.0426532	0.000607591	0.00867503			+	+	32	8	8	8	8	19.6994	20.312	18.5191	17.3407	17.6203	19.8767	18.2865	17.3586	18.8203	18.4254	17.7	19.1327	20.2717	19.7814	18.1313	18.1944	18.8088	18.9366	17.7241	17.1995	18.4469
P17751	P17751	TPIS_MOUSE	Tpi1	Triosephosphate isomerase	1.15841	1.54769	2.98277	3.45525	0.212141	0.630118	1.57665	1.78879	0.011629	0.0465775	+	0.668576	0.351834	0.00656857	0.00626579			+	+	32	8	8	8	8	17.9445	19.6643	18.0424	16.9595	16.7566	18.7867	17.0687	16.527	16.6738	17.4525	16.5672	17.6252	18.8064	18.3779	16.7252	17.8244	16.3166	17.4626	16.6192	14.8774	18.0393
P17879;Q61696	Q61696;P17879	HS71A_MOUSE;HS71B_MOUSE	Hspa1a;Hspa1b	Heat shock 70 kDa protein 1B	0.841402	1.83643	3.44944	2.90237	-0.249133	0.876907	1.78636	1.53723	0.107877	0.180336		0.769446	0.225197	0.024458	0.0682708			+		32	8	8	8	8	13.562	16.0712	12.5268	11.2342	11.8495	15.023	11.858	11.396	12.5743	12.3785	10.6377	14.5495	14.9628	14.8585	13.4452	12.1076	12.8768	14.1391	10.4014	10.8373	11.4857
P17897	P17897	LYZ1_MOUSE	Lyz1	Lysozyme C-1	0.346824	1.29193	4.52094	1.56797	-1.52773	0.369527	2.17662	0.648896	9.46727e-09	0	+	3.04418e-05	0.214145	1.22919e-06	0.057555	+		+		32	8	8	8	8	14.5405	15.0311	14.2781	14.8401	14.3695	15.2364	16.066	14.4057	16.1593	16.8736	16.0468	16.5071	16.228	16.1114	16.0259	17.0373	13.6836	14.589	14.6384	14.2318	15.0527
P18181	P18181	CD48_MOUSE	Cd48	CD48 antigen	0.346962	1.06496	2.58273	0.896107	-1.52715	0.0907943	1.3689	-0.158257	9.88988e-05	0.002688	+	1.60964e-05	0.809095	0.00365928	0.692848	+		+		32	8	8	8	8	9.92012	10.3733	9.18021	8.79721	9.52229	9.74238	9.56265	9.75489	10.6053	11.6579	10.9642	11.0631	11.2573	11.3481	10.3993	11.775	9.82905	9.91287	9.77724	10.0352	9.35771
P18242	P18242	CATD_MOUSE	Ctsd	Cathepsin D	0.533031	1.48448	2.57899	1.37468	-0.907709	0.569955	1.36681	0.459098	1.20136e-05	0.00101266	+	0.000511564	0.0984083	7.50263e-05	0.135077			+		32	8	8	8	8	17.2498	18.27	17.2896	17.0548	17.4906	18.123	17.433	16.7945	18.2754	18.0427	18.2432	18.2733	18.6335	18.7431	18.0918	18.664	16.5105	17.4134	17.3939	17.1859	18.3972
P18572	P18572	BASI_MOUSE	Bsg	Basigin	0.751993	1.00394	1.28537	0.966585	-0.41121	0.00567055	0.362179	-0.049031	0.00473844	0.0839755		0.00249409	0.967825	0.0126216	0.71282			+		32	8	8	8	8	12.5471	12.4193	12.322	12.2442	12.1794	12.7298	12.265	12.8027	13.0666	12.6075	12.8401	12.5102	13.0308	13.0609	12.7318	12.9513	12.843	12.4707	12.4408	12.1832	12.2366
P18760	P18760	COF1_MOUSE	Cfl1	Cofilin-1	0.673613	2.26319	4.18433	2.81862	-0.570009	1.17836	2.065	1.49499	0.0102448	0.0425121	+	0.424584	0.0281822	0.000774983	0.0345432			+		32	8	8	8	8	15.1289	17.4796	14.755	12.8758	13.8128	16.6986	13.7134	13.5394	14.6833	14.3096	13.8245	15.739	17.135	16.4773	15.3868	15.0082	14.8997	15.6955	13.8931	13.299	14.8018
P18760;P45591	P45591;P18760	COF1_MOUSE;COF2_MOUSE	Cfl1;Cfl2	Cofilin-1	0.667554	1.61585	5.31953	3.55107	-0.583044	0.692294	2.4113	1.82825	0.00277191	0.0173725	+	0.377257	0.327179	0.000245038	0.0125422			+	+	32	8	8	8	8	15.5432	17.6545	15.1353	13.7229	14.007	17.1572	14.557	13.7762	15.3648	14.7724	14.5404	16.1362	17.3932	16.9033	15.7155	15.3917	12.9444	15.591	14.5888	11.2124	15.0265
P19001;Q61414;Q61781;Q6IFX2;Q9QWL7	Q6IFX2;Q61414;Q9QWL7;Q61781;P19001	K1C14_MOUSE;K1C15_MOUSE;K1C17_MOUSE;K1C19_MOUSE;K1C42_MOUSE	Krt14;Krt15;Krt17;Krt19;Krt42	Keratin, type I cytoskeletal 19	1.50968	1.25435	1.39781	2.11025	0.59424	0.326936	0.483172	1.07741	0.311315	0.406599		0.279449	0.664101	0.488265	0.125212					32	8	8	8	8	17.148	20.1513	17.8826	17.1803	17.4715	17.6965	17.7605	16.9826	15.8686	16.775	17.1814	18.1688	17.1947	17.2554	15.8995	19.1759	17.1433	17.2671	15.5636	15.1444	18.8321
P19001;Q61781;Q9QWL7	Q9QWL7;Q61781;P19001	K1C14_MOUSE;K1C17_MOUSE;K1C19_MOUSE	Krt14;Krt17;Krt19	Keratin, type I cytoskeletal 19	1.40095	1.45335	2.47022	3.46065	0.486403	0.539381	1.30464	1.79104	0.0498396	0.110331		0.352862	0.550762	0.141694	0.0277134					32	8	8	8	8	13.4626	13.5005	14.046	13.185	13.9628	12.8368	14.4423	12.8079	10.7277	13.0489	12.9617	14.1761	13.6044	14.0491	11.4941	14.2907	12.4698	11.2629	11.6961	9.72097	14.9775
P19096	P19096	FAS_MOUSE	Fasn	Fatty acid synthase	0.799955	1.65231	2.23138	1.785	-0.32201	0.724485	1.15794	0.835927	0.224572	0.325883		0.609455	0.128283	0.0252034	0.162549			+		32	8	8	8	8	13.7137	15.7691	12.6314	12.565	12.3339	15.1897	12.81	11.9959	13.6016	12.801	12.505	13.7703	15.4787	14.6509	14.1297	12.6475	14.5186	14.2258	12.1768	12.1292	12.9844
P19137	P19137	LAMA1_MOUSE	Lama1	Laminin subunit alpha-1	0.861361	1.15098	1.81294	1.56159	-0.21531	0.202865	0.858328	0.643018	0.000677049	0.0159863	+	0.357531	0.370619	0.000902225	0.0241184			+		32	8	8	8	8	11.5547	13.2048	12.0174	11.7731	12.2403	12.6514	12.2699	11.7271	11.8694	12.1452	12.2591	12.4071	12.684	12.9258	12.248	12.6224	11.5615	11.9268	11.4139	11.0649	11.8888
P19157	P19157	GSTP1_MOUSE	Gstp1	Glutathione S-transferase P 1	0.807368	1.86129	4.31395	3.48294	-0.308701	0.896306	2.10901	1.80031	0.0318238	0.0825978		0.699823	0.223981	0.0036851	0.0263233			+		32	8	8	8	8	15.5285	17.5169	14.7049	12.6833	13.3696	16.9139	13.993	13.3492	14.7742	14.2576	12.9074	15.6773	17.0924	16.5314	15.0984	14.1903	14.5658	15.4588	13.1861	11.548	14.2727
P19221	P19221	THRB_MOUSE	F2	Prothrombin	0.800974	1.33267	1.36771	1.0955	-0.320172	0.414323	0.451764	0.131592	0.115583	0.256793		0.0652054	0.236166	0.0509838	0.608885					32	8	8	8	8	16.6917	17.3268	16.8784	16.8875	17.1713	17.753	16.7752	16.4016	17.2496	17.0264	17.2466	17.2063	17.3673	17.2923	17.5691	17.4894	15.956	16.9503	16.5669	17.1359	17.8549
P19246	P19246	NFH_MOUSE	Nefh	Neurofilament heavy polypeptide	0.14161	1.19684	7.42758	1.05182	-2.82001	0.259229	2.89289	0.0728849	4.74928e-11	0	+	3.8539e-08	0.471159	6.76289e-07	0.852786	+		+		32	8	8	8	8	11.6183	11.6014	10.9862	11.5907	12.2235	12.6665	11.6549	12.8984	14.8322	14.1729	14.4755	14.5136	14.7534	14.8477	14.7197	15.4849	11.8008	11.5281	11.8653	11.7699	12.543
P20029	P20029	BIP_MOUSE	Hspa5	Endoplasmic reticulum chaperone BiP	0.850821	1.26856	1.76584	1.50242	-0.233072	0.343188	0.820358	0.587286	0.0221156	0.0949007		0.510017	0.104073	0.00226523	0.102775			+		32	8	8	8	8	14.5448	16.4032	13.8832	14.2397	14.1623	15.4435	14.374	14.0542	14.8852	14.4394	14.1341	15.0314	15.5522	15.3653	14.9174	14.6446	14.6415	14.9721	13.9487	13.8723	14.536
P20060	P20060	HEXB_MOUSE	Hexb	Beta-hexosaminidase subunit beta	0.824866	1.15985	2.31216	1.90722	-0.277769	0.213934	1.20924	0.931474	0.000639375	0.0106667	+	0.241759	0.59316	0.00304022	0.00465646			+	+	32	8	8	8	8	19.0473	19.6194	19.2644	19.0274	19.6056	19.3245	19.2912	19.0509	18.8089	19.9508	20.0878	19.6503	19.7519	19.8694	18.4414	19.8923	17.7257	18.3255	19.2034	17.6763	19.4926
P20065	P20065	TYB4_MOUSE	Tmsb4x	Thymosin beta-4	1.2666	2.40198	5.4464	6.89839	0.340957	1.26422	2.4453	2.78626	0.00732532	0.0316056	+	0.721713	0.129653	0.0194081	0.0027173			+	+	32	8	8	8	8	17.7418	18.2935	16.8179	13.446	17.0169	18.1633	17.146	15.9602	12.7125	17.6845	17.008	17.8483	18.4047	17.8481	13.5294	16.8224	16.0071	13.4791	16.3893	15.0211	16.5873
P20108	P20108	PRDX3_MOUSE	Prdx3	Thioredoxin-dependent peroxide reductase, mitochondrial	1.10181	1.58808	1.49843	1.65098	0.139877	0.667286	0.583448	0.723325	0.367426	0.482041		0.792263	0.0371554	0.0492045	0.172765					32	8	8	8	8	11.9157	15.0318	11.9233	11.7714	11.2191	13.0852	11.6818	10.6904	12.4616	11.8718	11.5873	11.3396	12.4725	12.9547	11.2686	12.2436	13.2093	12.4966	11.3421	12.1853	12.4691
P20152	P20152	VIME_MOUSE	Vim	Vimentin	0.780308	1.95636	4.06251	3.17001	-0.357885	0.968175	2.02237	1.66449	0.0585241	0.120067		0.69426	0.141241	0.00886176	0.050518			+		32	8	8	8	8	17.0729	19.3298	16.4206	13.5971	13.9242	16.9564	15.2154	14.2785	16.6872	14.6225	14.0582	15.789	17.9194	18.4743	17.0723	15.0351	16.3014	17.1542	13.9285	13.0734	15.3895
P20152;P31001	P31001;P20152	DESM_MOUSE;VIME_MOUSE	Des;Vim	Vimentin	0.73574	1.56988	3.15562	2.32172	-0.442732	0.650653	1.65792	1.21519	0.142228	0.221972		0.598757	0.298458	0.0236785	0.117121			+		32	8	8	8	8	16.6225	18.6097	16.1089	13.6078	13.7302	16.4682	14.9197	13.9125	16.8066	14.3094	14.0557	15.2353	17.4719	17.8702	17.0094	14.7628	16.668	17.0435	13.8285	13.4695	14.6501
P20722	P20722	BMP6_MOUSE	Bmp6	Bone morphogenetic protein 6	0.902951	0.716209	1.25258	1.13102	-0.14728	-0.481547	0.324902	0.177623	0.449902	0.551593		0.680319	0.365156	0.453765	0.603305					32	8	8	8	8	10.5061	11.4577	10.6422	10.7933	10.3362	11.5016	10.2486	10.9529	11.5781	8.97245	10.5662	11.244	10.9165	11.4922	11.4206	11.4269	8.08098	11.7741	9.08057	10.4505	10.0436
P20917	P20917	MAG_MOUSE	Mag	Myelin-associated glycoprotein	0.906591	1.21593	1.36416	1.23673	-0.141476	0.282056	0.448008	0.306532	0.163403	0.315154		0.595972	0.326083	0.159929	0.24269					32	8	8	8	8	12.5499	13.0191	12.4516	12.2196	13.453	13.1326	12.7606	12.9215	13.1284	13.3612	13.3924	13.0688	13.2094	12.8105	11.4883	13.1807	12.3969	12.7889	12.8866	12.3354	13.471
P20918	P20918	PLMN_MOUSE	Plg	Plasminogen	0.87138	1.31987	1.81022	1.57739	-0.198625	0.4004	0.856166	0.65754	0.00512707	0.0440651	+	0.241859	0.251335	0.00256863	0.015892			+		32	8	8	8	8	17.8406	18.6458	17.9335	17.9084	18.3199	18.5093	18.1484	17.6817	17.6867	18.5592	18.5119	18.2585	18.4114	18.5023	18.0781	18.5689	16.6549	17.3526	17.8658	17.1661	18.5909
P21107	P21107	TPM3_MOUSE	Tpm3	Tropomyosin alpha-3 chain	0.837768	1.43761	1.79754	1.50592	-0.255378	0.523676	0.846026	0.590648	0.791859	0.810604		0.729564	0.479258	0.274029	0.401682					32	8	8	8	8	14.3234	16.7544	13.4974	14.5326	12.8671	15.9483	13.5776	13.7138	15.5854	12.832	12.0184	14.4392	15.9011	15.7032	16.4298	14.3486	16.2541	16.4449	12.854	13.9554	13.3184
P21107;P58771;P58774	D3Z2H9;P21107;P58774;P58771	TPM1_MOUSE;TPM2_MOUSE;TPM3_MOUSE	Tpm1;Tpm2;Tpm3	Tropomyosin alpha-3 chain	0.862408	1.3638	2.64198	2.27846	-0.213558	0.447631	1.40162	1.18806	0.0615152	0.133223		0.737743	0.339958	0.0115344	0.0631457			+		32	8	8	8	8	15.7156	17.959	15.6483	14.7255	13.6794	16.8278	14.3904	14.426	15.5774	14.2718	14.1001	16.0182	17.1917	16.5877	15.8469	15.4866	16.2129	16.0263	14.1924	13.7325	14.1997
P21180	P21180	CO2_MOUSE	C2	Complement C2	0.731179	1.05601	1.70954	1.24998	-0.451702	0.0786301	0.773611	0.321908	0.000512709	0.0164762	+	0.00777264	0.734873	0.000750323	0.149702			+		32	8	8	8	8	15.0556	16.0056	15.2411	15.1765	15.6934	15.6147	15.1462	14.9707	15.5805	15.6873	15.7865	15.7134	16.0026	15.9303	15.677	16.1398	14.4496	15.1081	14.9648	14.7006	15.4533
P21460	P21460	CYTC_MOUSE	Cst3	Cystatin-C	0.722907	1.08116	1.71254	1.23801	-0.468117	0.11258	0.776135	0.308017	1.39068e-05	0.00285271	+	0.00205702	0.496875	0.000168402	0.0423008			+		32	8	8	8	8	20.3591	20.7174	20.3858	20.0739	20.4209	20.4502	20.5467	20.1214	20.7529	20.94	20.9035	21.0887	20.9971	21.0669	20.2122	20.8589	19.7054	20.1435	20.1221	20.0144	20.5984
P21550	P21550	ENOB_MOUSE	Eno3	Beta-enolase	2.04184	1.37001	0.648577	1.32429	1.02987	0.454183	-0.624651	0.405219	0.166641	0.265901		0.0402292	0.398194	0.233225	0.376345					32	8	8	8	8	15.8751	17.175	17.4256	16.5208	16.281	15.5145	15.291	15.636	13.6017	15.9369	15.2165	14.867	15.6832	14.6876	14.5094	16.9779	17.3152	16.617	15.7267	15.5529	17.8128
P21570	P21570	ANGI_MOUSE	Ang	Angiogenin	0.639571	1.05715	2.0796	1.33005	-0.644824	0.0801852	1.05631	0.411482	0.00597073	0.0415789	+	0.00783122	0.841378	0.00479002	0.176026			+		32	8	8	8	8	13.9734	13.9538	14.5419	14.4244	14.7166	14.2884	14.7354	14.7678	14.3414	15.4774	15.4803	15.3267	14.7786	15.2119	14.4196	15.5244	12.5939	13.5558	14.7151	13.4774	14.5556
P21614	P21614	VTDB_MOUSE	Gc	Vitamin D-binding protein	1.14698	1.59518	2.53693	2.90982	0.197846	0.673717	1.34308	1.54093	0.0051971	0.0314489	+	0.56782	0.295625	0.0214919	0.0040497			+	+	32	8	8	8	8	19.9853	20.2971	19.9383	19.3996	20.5443	20.0207	20.157	19.2586	18.3084	20.3946	20.2066	20.1652	20.0194	20.266	18.4537	20.2041	17.4961	18.608	19.3761	17.3942	20.4365
P21803	P21803	FGFR2_MOUSE	Fgfr2	Fibroblast growth factor receptor 2	0.942402	1.45595	1.50271	1.41616	-0.0855851	0.541966	0.587566	0.501981	0.0662401	0.165826		0.672635	0.238137	0.119818	0.147807			+		32	8	8	8	8	12.8846	13.5421	13.0913	12.8404	13.4017	13.5451	13.3805	13.009	12.3762	13.4204	12.9671	13.6487	13.4007	13.883	13.0558	13.6273	11.9965	13.4543	13.6499	13.4486	13.5866
P21836	P21836	ACES_MOUSE	Ache	Acetylcholinesterase	1.03944	1.25291	1.36621	1.42009	0.0558088	0.325278	0.450177	0.505986	0.00883907	0.069852		0.712543	0.265786	0.0838196	0.0567414			+		32	8	8	8	8	14.5949	15.2788	14.6772	14.9083	15.2153	15.213	15.0497	14.5209	14.3602	14.9336	14.9773	14.9706	15.1229	15.0024	14.4901	15.1547	13.9622	14.8248	14.8353	14.236	15.3321
P21956	P21956	MFGM_MOUSE	Mfge8	Lactadherin	0.844554	1.16729	1.20572	1.0183	-0.243738	0.223159	0.269898	0.0261604	0.0609424	0.214555		0.0775504	0.344206	0.209155	0.902171					32	8	8	8	8	14.438	14.9655	14.6579	14.8181	14.8608	15.2219	14.5253	14.5003	14.7912	14.692	14.9352	14.8058	15.335	15.1902	14.9124	15.2761	14.3391	14.7555	14.8567	14.9048	15.2891
P21981	P21981	TGM2_MOUSE	Tgm2	Protein-glutamine gamma-glutamyltransferase 2	0.680465	1.84687	4.7615	3.24003	-0.555407	0.88508	2.25142	1.69601	0.135773	0.206389		0.552039	0.396462	0.0196901	0.0905628			+		32	8	8	8	8	14.1383	16.4649	13.2237	11.0375	11.7511	16.1035	12.584	12.4276	14.4266	12.6273	11.2119	14.5657	16.1051	15.7387	14.6516	12.847	14.8452	15.2374	10.8332	10.1087	11.1409
P22005	P22005	PENK_MOUSE	Penk	Proenkephalin-A	1.15774	1.12506	1.8622	2.15593	0.211307	0.169999	0.897006	1.10831	0.030499	0.0932807		0.591817	0.742565	0.0975607	0.0128473			+	+	32	8	8	8	8	17.908	18.1776	17.493	16.8098	17.9039	17.396	17.7823	17.4973	15.8096	17.6704	17.8461	18.0672	18.1349	18.446	15.922	17.3813	15.4778	15.919	16.992	15.4027	17.8359
P22599	P22599	A1AT2_MOUSE	Serpina1b	Alpha-1-antitrypsin 1-2	0.738162	1.58738	1.66234	1.22708	-0.43799	0.666651	0.733214	0.295224	0.0110584	0.0644356		0.0582499	0.0729111	0.00432739	0.31215			+		32	8	8	8	8	17.7086	18.9769	18.1628	17.4448	18.3363	18.4243	18.0738	17.2742	18.2047	18.62	18.2703	18.4618	18.5916	18.7291	18.2583	18.7698	17.395	17.7047	17.8191	18.3423	19.5479
P22599;Q00897	P22599;Q00897	A1AT2_MOUSE;A1AT4_MOUSE	Serpina1b;Serpina1d	Alpha-1-antitrypsin 1-2	1.14574	2.00023	0.668275	0.765669	0.196281	1.00017	-0.581487	-0.385206	0.000177619	0.00385294	+	0.547717	0.0341448	0.130318	0.172925					32	8	8	8	8	13.5691	13.6575	13.2792	13.248	13.4356	14.0719	14.0862	12.8826	14.5116	13.892	13.3793	11.7612	12.8991	13.5753	13.132	13.5094	14.2367	14.8196	13.1789	15.6278	16.2366
P22599;Q00897;Q00898	P22599;Q00898;Q00897	A1AT2_MOUSE;A1AT4_MOUSE;A1AT5_MOUSE	Serpina1b;Serpina1d;Serpina1e	Alpha-1-antitrypsin 1-2	0.817689	1.17532	1.80034	1.47212	-0.290377	0.233057	0.848269	0.557892	0.035992	0.115447		0.136313	0.593817	0.00766743	0.0380248			+		32	8	8	8	8	17.5805	18.0579	18.0017	18.0783	18.103	17.8051	17.9043	17.3355	17.3577	18.4659	18.4255	18.3857	18.6957	18.2012	17.8131	17.8445	15.5866	17.412	17.6599	16.585	18.6581
P22935	P62965;P22935	RABP2_MOUSE	Crabp2	Cellular retinoic acid-binding protein 2	0.66374	2.55826	6.88976	4.57301	-0.591311	1.35516	2.78445	2.19314	0.0195489	0.0574334		0.544911	0.104813	0.00602881	0.031303			+		32	8	8	8	8	13.8762	15.9169	12.5171	11.3697	10.951	15.6135	11.2902	11.5315	13.6647	11.6663	10.7059	14.4891	15.8846	15.2674	13.873	12.2456	13.4051	14.0763	10.5389	11.4154	10.7733
P23492	P23492	PNPH_MOUSE	Pnp	Purine nucleoside phosphorylase	0.914816	2.10366	3.17692	2.9063	-0.128446	1.0729	1.66763	1.53918	0.0720547	0.141808		0.861088	0.105925	0.0076688	0.0326107			+		32	8	8	8	8	14.9469	17.1477	14.5725	12.8173	13.3169	16.3544	13.8084	12.787	14.6757	13.6307	12.5798	14.9277	16.4123	15.8514	14.9348	13.7662	14.5391	15.8667	13.1723	12.1586	14.2211
P23506	P23506	PIMT_MOUSE	Pcmt1	Protein-L-isoaspartate(D-aspartate) O-methyltransferase	0.839914	1.46907	2.16215	1.81602	-0.251687	0.554903	1.11247	0.860781	0.00340214	0.0309212	+	0.494536	0.0784804	0.0028276	0.0323917			+		32	8	8	8	8	13.2881	14.7881	13.2755	12.6866	12.5977	14.3817	13.1243	12.6946	12.7865	13.0607	13.332	13.9219	14.5927	14.1958	13.2739	13.6866	13.36	13.2316	12.5998	12.2712	13.349
P23591	P23591	FCL_MOUSE	Gfus	GDP-L-fucose synthase	0.867613	2.22727	2.99177	2.5957	-0.204876	1.15528	1.581	1.37612	0.146277	0.22923		0.768882	0.102603	0.0221543	0.0521636			+		32	8	8	8	8	12.2514	14.8735	12.1382	10.8267	11.4455	14.2135	11.505	11.6144	12.6237	11.418	10.273	13.0538	14.1025	13.8176	13.3676	11.851	13.434	13.9295	11.0982	10.6453	12.284
P23780	P23780	BGAL_MOUSE	Glb1	Beta-galactosidase	0.758806	1.71809	1.87635	1.42378	-0.398198	0.780806	0.907926	0.509729	0.00298799	0.0320092	+	0.190831	0.0123834	0.00309713	0.149458			+		32	8	8	8	8	10.7309	12.563	10.4164	10.683	10.6024	11.7432	11.2574	10.8581	11.5304	11.5811	11.3264	11.0632	11.4645	12.3497	11.2086	11.5162	11.0486	11.3812	10.8498	11.1196	11.9929
P23927	P23927	CRYAB_MOUSE	Cryab	Alpha-crystallin B chain	1.19684	1.41413	1.53395	1.8359	0.259234	0.499914	0.617255	0.876489	0.815093	0.82995		0.751524	0.507791	0.411894	0.334125					32	8	8	8	8	12.4613	15.2785	12.6912	11.9544	9.35959	14.8696	13.5836	11.8378	12.9446	11.0341	10.2741	12.7521	14.263	13.1917	13.1893	12.3131	13.5626	14.1055	10.1847	11.8974	11.8092
P23953	P23953;D3Z5G7	EST1C_MOUSE	Ces1c	Carboxylesterase 1C	1.15638	1.96287	1.31076	1.51574	0.20962	0.972962	0.390401	0.60002	0.001722	0.0236067	+	0.248375	0.0164024	0.116537	0.0393341					32	8	8	8	8	18.676	18.3476	18.1734	17.6856	18.3081	18.82	18.2611	17.5916	18.299	18.2941	18.178	17.9009	17.7519	17.9174	17.6698	18.1753	17.5203	17.6859	18.8545	18.3706	19.8006
P23953;Q8VCC2;Q8VCT4	Q8VCT4;Q64176;D3Z298;Q8VCC2;P23953;D3Z5G7;Q91WU0	EST1C_MOUSE;EST1D_MOUSE;EST1_MOUSE	Ces1;Ces1c;Ces1d	Carboxylesterase 1C	1.32497	1.55829	2.3339	3.09236	0.405962	0.639966	1.22274	1.62871	0.0133234	0.0518218		0.195525	0.400467	0.0288097	0.00365624			+	+	32	8	8	8	8	19.3959	19.1751	19.0195	18.147	19.1889	19.6815	19.098	18.6098	17.9169	18.8799	19.0891	18.9902	18.8382	19.0011	17.1951	19.1574	15.6305	16.756	19.3651	16.4164	20.0116
P23953;Q8VCT4	Q8VCT4;P23953	EST1C_MOUSE;EST1D_MOUSE	Ces1c;Ces1d	Carboxylesterase 1C	1.08227	1.80023	0.868544	0.940002	0.114066	0.848178	-0.20333	-0.0892642	0.0154704	0.0730026		0.747708	0.00143358	0.386567	0.809319					32	8	8	8	8	18.9102	20.746	19.8597	19.3191	19.4234	19.5749	19.1903	17.5765	19.7085	19.4776	19.3535	19.0982	19.0388	18.4653	18.9569	19.5886	20.0701	19.9031	20.3097	20.6062	19.964
P24270	P24270	CATA_MOUSE	Cat	Catalase	1.43768	1.88954	0.941826	1.35405	0.523743	0.918037	-0.0864671	0.437276	0.119736	0.227683		0.127617	0.039603	0.814013	0.292193					32	8	8	8	8	12.533	13.9894	12.3686	12.873	11.6774	12.6464	11.671	12.4797	12.4986	11.6261	11.3107	11.2111	12.5451	12.4518	12.3305	12.0746	13.9924	12.8589	12.8532	12.8504	13.0381
P24288	P24288	BCAT1_MOUSE	Bcat1	Branched-chain-amino-acid aminotransferase, cytosolic	0.526393	1.2419	2.272	1.19597	-0.925787	0.312544	1.18396	0.258178	9.6652e-05	0.00425352	+	0.000187007	0.273254	4.81298e-05	0.290576			+		32	8	8	8	8	10.3521	11.2116	11.3001	11.0441	11.3108	11.8134	11.6348	11.2048	12.3968	12.1166	12.1903	11.6296	12.391	12.3996	11.8351	12.3192	10.2022	11.1256	11.9107	11.2379	11.7211
P24369	P24369	PPIB_MOUSE	Ppib	Peptidyl-prolyl cis-trans isomerase B	1.14874	1.38014	1.32221	1.51888	0.200053	0.464814	0.402953	0.603006	0.197025	0.336659		0.603479	0.0633041	0.153735	0.133811					32	8	8	8	8	14.0062	16.4166	13.9269	13.5205	14.1338	15.1528	14.245	14.0581	14.0195	13.6863	13.8009	14.7069	14.9728	14.7903	14.2278	13.6551	14.4373	14.7603	14.1584	13.8975	14.2381
P24472	P24472	GSTA4_MOUSE	Gsta4	Glutathione S-transferase A4	0.870323	1.5245	3.44441	2.99775	-0.200377	0.608339	1.78426	1.58388	0.103748	0.175023		0.780183	0.484319	0.0217241	0.0432328			+		32	8	8	8	8	16.7723	17.9688	15.774	14.1972	14.4597	17.5434	14.8792	14.8855	16.3727	15.4171	13.6863	16.5039	17.8677	17.2413	16.3395	14.6546	16.743	17.4254	14.0574	13.036	14.692
P24527	P24527	LKHA4_MOUSE	Lta4h	Leukotriene A-4 hydrolase	0.730251	1.78027	3.33481	2.43525	-0.453535	0.832099	1.7376	1.28407	0.0805536	0.152872		0.545862	0.18636	0.00875624	0.0674636			+		32	8	8	8	8	13.6898	16.0495	12.9965	11.863	11.9377	15.1549	12.2699	12.0968	13.8684	12.6941	11.442	13.7509	15.5868	15.0527	14.3045	12.987	13.8575	14.5676	11.8044	11.115	13.1749
P24549	P24549	AL1A1_MOUSE	Aldh1a1	Retinal dehydrogenase 1	0.790907	1.89966	5.9082	4.67284	-0.338419	0.925745	2.56272	2.2243	0.0362517	0.0866007		0.718779	0.33479	0.00580388	0.0265276			+		32	8	8	8	8	18.446	20.8222	17.955	15.2319	16.0929	20.0715	16.2686	16.2142	18.276	16.9181	15.1152	18.6317	20.0841	19.5574	18.5016	16.7256	18.2048	19.096	15.2271	13.9807	15.3447
P24638	P24638	PPAL_MOUSE	Acp2	Lysosomal acid phosphatase	0.802035	1.09545	1.12693	0.903839	-0.318262	0.131529	0.172401	-0.145862	0.210461	0.372523		0.127772	0.689282	0.585074	0.653554					32	8	8	8	8	12.1889	13.3049	12.4763	12.5814	12.5419	12.6514	12.5781	11.8145	12.5283	12.195	12.889	13.063	13.3934	12.9784	12.7116	12.9246	12.3408	13.0012	11.9995	12.6061	12.865
P25118	P25118	TNR1A_MOUSE	Tnfrsf1a	Tumor necrosis factor receptor superfamily member 1A	0.602499	0.881668	1.97678	1.19101	-0.730968	-0.181693	0.983156	0.252187	0.00177061	0.0219766	+	0.0175528	0.544226	0.0063658	0.363843			+		32	8	8	8	8	12.5212	13.5684	13.0283	12.3127	13.3537	13.5385	12.8856	13.0914	12.9512	14.1012	13.9435	13.9968	14.2158	14.1112	12.6234	14.2043	12.3208	12.9836	12.7265	12.722	12.9999
P25444	P25444	RS2_MOUSE	Rps2	40S ribosomal protein S2	0.679141	1.80988	4.84929	3.29336	-0.558217	0.855897	2.27777	1.71956	0.0351652	0.0873659		0.526233	0.252497	0.00763589	0.0493134			+		32	8	8	8	8	13.4934	15.6354	12.3324	10.6901	10.9852	14.3146	12.25	10.5582	13.1735	12.0101	10.025	13.9456	14.896	14.5639	13.7749	12.336	12.6691	13.9192	10.3388	9.78476	11.4725
P25785	P25785	TIMP2_MOUSE	Timp2	Metalloproteinase inhibitor 2	0.973486	1.033	1.51637	1.47617	-0.0387676	0.0468369	0.600625	0.561857	0.00533294	0.053055		0.82099	0.849242	0.00849511	0.0112223			+		32	8	8	8	8	16.2291	16.7724	16.2924	15.8952	16.4296	16.8613	16.0977	16.226	16.1504	16.1766	16.5768	16.5776	16.6598	16.6068	15.7061	16.6598	15.227	15.8336	15.8743	15.1232	16.412
P26039	P26039	TLN1_MOUSE	Tln1	Talin-1	0.506918	1.78998	5.66815	2.87329	-0.980175	0.839942	2.50288	1.5227	0.036616	0.0884601		0.310299	0.254917	0.00454893	0.0848935			+		32	8	8	8	8	13.2028	15.76	12.5986	10.3844	10.9584	15.1376	11.3685	11.2452	13.6896	11.7661	10.7893	14.1896	15.8912	15.1453	14.392	12.6337	13.6463	14.2152	10.3013	10.4415	11.2141
P26040	P26040	EZRI_MOUSE	Ezr	Ezrin	1.00048	1.25601	1.621	1.62178	0.00068903	0.328852	0.696888	0.697577	0.334391	0.449608		0.999001	0.273609	0.128887	0.155099					32	8	8	8	8	12.2445	13.8981	11.0981	11.3047	11.5091	13.8479	12.0601	11.2477	12.1012	10.9015	10.5621	13.2665	13.3573	12.71	12.5265	11.7797	11.9272	12.4066	11.0729	11.8202	11.66
P26040;P26041;P26043	P26041;P26043;P26040	EZRI_MOUSE;MOES_MOUSE;RADI_MOUSE	Ezr;Msn;Rdx	Ezrin	0.805913	1.86769	3.04091	2.45071	-0.311305	0.901256	1.6045	1.2932	0.0699709	0.142448		0.630472	0.127581	0.00693074	0.0472419			+		32	8	8	8	8	15.5146	17.2942	14.6872	13.9004	13.7725	17.0042	14.5606	13.8211	15.4686	14.2934	13.6165	15.7859	16.8282	16.6369	15.6166	14.7994	15.8473	16.1943	13.8485	13.5937	14.9679
P26041	P26041	MOES_MOUSE	Msn	Moesin	0.848835	1.99313	3.2363	2.74708	-0.236445	0.995037	1.69434	1.4579	0.0332028	0.0899954		0.725316	0.0700319	0.00668902	0.0405598			+		32	8	8	8	8	14.8799	16.4666	14.0093	12.0229	13.0404	15.8031	13.6832	13.0092	14.2619	13.1999	12.7594	14.6839	15.8986	15.7347	14.3094	13.9586	14.5228	14.7908	13.2062	12.3069	13.6768
P26041;P26043	P26041;P26043	MOES_MOUSE;RADI_MOUSE	Msn;Rdx	Moesin	1.44318	1.16262	1.09983	1.58724	0.529248	0.217377	0.137274	0.666522	0.607925	0.673986		0.256492	0.69016	0.762019	0.192144					32	8	8	8	8	14.6595	15.4927	14.0997	13.0007	13.1962	15.6122	13.5936	14.1732	14.2498	12.5527	12.5733	13.5462	14.4653	14.0725	14.6182	13.5157	15.4186	15.195	13.4904	12.2853	13.2277
P26043	P26043	RADI_MOUSE	Rdx	Radixin	0.771844	1.63558	3.22002	2.48536	-0.373618	0.709802	1.68707	1.31345	0.0610661	0.129112		0.623757	0.145428	0.0103776	0.0385718			+		32	8	8	8	8	13.4347	15.0544	12.5919	11.2328	11.1812	14.5544	11.7441	11.8115	13.4035	11.3597	10.6097	13.1364	14.7362	14.6393	14.0181	12.6911	13.0702	13.9284	11.4744	10.6969	11.6923
P26151	P26151	FCGR1_MOUSE	Fcgr1	High affinity immunoglobulin gamma Fc receptor I	0.51123	0.877336	1.69967	0.868924	-0.967954	-0.188798	0.765257	-0.202697	0.0729604	0.163269		0.0228244	0.652509	0.0973238	0.588412					32	8	8	8	8	9.15706	9.64515	9.71086	8.74191	8.76532	10.2295	10.1612	10.077	11.4315	9.4248	10.4283	10.2312	10.7594	9.19181	11.4991	11.2655	10.5034	9.34125	9.4027	10.0045	9.69054
P26262	P26262	KLKB1_MOUSE	Klkb1	Plasma kallikrein	0.865776	1.29406	1.6961	1.46844	-0.207935	0.371907	0.762223	0.554288	0.0273223	0.105781		0.431672	0.279497	0.012444	0.112845			+		32	8	8	8	8	14.3987	15.9043	15.0829	14.7082	15.3232	15.8087	15.4589	14.1516	14.8052	15.1918	15.4152	15.0165	15.1253	15.4359	15.8205	15.6895	14.1425	14.3308	14.5484	14.4368	15.4542
P26339	P26339	CMGA_MOUSE	Chga	Chromogranin-A	1.00125	1.38279	1.96706	1.96953	0.00180507	0.467584	0.976044	0.977849	0.0102364	0.0513223		0.994983	0.368811	0.0624759	0.0471793			+	+	32	8	8	8	8	19.1023	19.944	19.3225	18.6555	19.3695	19.6704	19.4815	18.7273	18.4955	19.1388	19.2346	19.3834	19.6651	19.9925	18.2372	20.1113	18.0715	18.3737	19.2339	18.0843	19.5832
P26350	P26350	PTMA_MOUSE	Ptma	Prothymosin alpha	0.941727	1.39663	1.84836	1.74065	-0.0866185	0.481948	0.886245	0.799626	0.444329	0.535354		0.878801	0.378917	0.0595956	0.122305					32	8	8	8	8	14.5496	15.9126	13.9816	12.8334	13.0586	15.3546	12.591	13.7396	14.6868	13.5631	12.3233	13.7612	15.0217	15.0284	15.0872	13.2422	14.8272	15.676	13.3185	12.1776	13.4385
P26443	P26443	DHE3_MOUSE	Glud1	Glutamate dehydrogenase 1, mitochondrial	0.754233	1.67958	1.87169	1.41169	-0.406917	0.748104	0.904339	0.497422	0.548467	0.615791		0.620945	0.114857	0.0676367	0.521195			+		32	8	8	8	8	11.7694	15.9734	10.3657	10.4451	10.8514	14.0072	11.4458	10.6831	13.0115	12.2225	10.7751	11.6568	13.4551	13.7235	12.7396	11.2125	13.3166	12.933	11.4706	11.5454	12.4611
P26618	P26618	PGFRA_MOUSE	Pdgfra	Platelet-derived growth factor receptor alpha	0.815127	0.973579	1.54759	1.26148	-0.294904	-0.0386307	0.630019	0.335115	0.0947466	0.212289		0.281269	0.910975	0.0378802	0.30549			+		32	8	8	8	8	9.70899	11.2236	9.46354	10.0284	10.3647	10.5435	9.42541	9.85353	10.3942	9.62563	10.5332	10.5137	9.91503	10.619	10.3653	11.0049	10.2603	10.3232	8.50858	8.7972	9.53921
P26638	P26638	SYSC_MOUSE	Sars1	Serine--tRNA ligase, cytoplasmic	0.612137	1.82595	3.59311	2.19948	-0.708073	0.868646	1.84523	1.13716	0.115785	0.19156		0.393737	0.206312	0.00775191	0.159853			+		32	8	8	8	8	12.025	14.68	11.2194	9.98573	9.92461	14.0975	10.8925	9.9536	12.7343	10.9372	10.156	12.6243	13.969	13.3068	13.0761	11.6391	12.635	13.4984	9.96201	10.9547	10.4275
P26645	P26645	MARCS_MOUSE	Marcks	Myristoylated alanine-rich C-kinase substrate	0.800818	1.99036	4.1683	3.33805	-0.320454	0.993031	2.05946	1.73901	0.00914941	0.0392174	+	0.674606	0.0373481	0.00481648	0.0148841			+		32	8	8	8	8	14.4862	16.2271	13.7163	11.7229	13.1967	15.5959	13.6337	12.4704	12.1734	13.7041	13.55	14.9213	16.4562	15.9429	12.8575	14.0075	14.0853	13.5519	12.7331	12.0663	13.3187
P26928	P26928	HGFL_MOUSE	Mst1	Hepatocyte growth factor-like protein	0.828625	1.22242	1.3774	1.14135	-0.271209	0.289737	0.461944	0.190735	0.282824	0.448861		0.135313	0.373661	0.0838121	0.492408					32	8	8	8	8	12.0135	13.2691	12.4202	12.6075	12.6313	13.207	12.7388	12.7034	12.5119	12.9838	13.0501	12.8052	12.8271	13.0036	13.4023	13.1764	11.7025	12.4643	12.648	12.5944	12.7768
P27046	P27046	MA2A1_MOUSE	Man2a1	Alpha-mannosidase 2	0.7709	1.33467	1.62376	1.25175	-0.375384	0.416482	0.699336	0.323951	0.0305569	0.11548		0.260415	0.0869155	0.00781351	0.356596			+		32	8	8	8	8	10.7243	12.4751	10.745	10.3375	10.6873	12.0918	10.6382	10.2922	11.3498	10.7421	10.9751	11.2731	11.8879	11.7449	11.6698	11.3518	10.9172	10.7412	10.7469	10.6465	11.4876
P27046;Q8BRK9	P27046;Q8BRK9	MA2A1_MOUSE;MA2A2_MOUSE	Man2a1;Man2a2	Alpha-mannosidase 2	0.882451	1.81625	3.2128	2.83514	-0.180411	0.860962	1.68383	1.50342	0.000756136	0.00898492	+	0.538152	0.181181	0.0111601	0.0186208			+	+	32	8	8	8	8	11.8031	12.6916	11.9325	11.4978	12.3065	12.7121	11.3462	11.6516	11.8958	11.7927	12.5134	11.8773	12.8398	12.8799	11.0875	12.4982	9.96802	11.3225	12.2539	10.6586	11.6955
P27090	P27090	TGFB2_MOUSE	Tgfb2	Transforming growth factor beta-2 proprotein	1.0597	0.847262	1.75987	1.86493	0.083653	-0.23912	0.815471	0.899124	0.0106521	0.0525024		0.743913	0.618621	0.0393078	0.0137695			+	+	32	8	8	8	8	12.0276	12.945	12.7366	12.2665	12.7939	12.4994	12.4477	11.8519	11.418	12.3212	12.8376	12.7464	12.6592	12.7596	11.4313	12.7261	10.0029	12.1549	10.6683	10.5511	11.3586
P27546	P27546	MAP4_MOUSE	Map4	Microtubule-associated protein 4	0.593367	1.77366	4.8716	2.89065	-0.753003	0.826727	2.2844	1.53139	0.0643967	0.125671		0.444074	0.267095	0.00666686	0.0947244			+		32	8	8	8	8	13.7863	15.9307	12.9542	10.135	10.8709	15.4968	12.0246	11.3489	13.981	11.5039	10.9395	13.6741	15.6994	15.0846	14.6335	13.0554	13.8347	14.427	10.7013	10.8707	11.7582
P27773	P27773	PDIA3_MOUSE	Pdia3	Protein disulfide-isomerase A3	0.776239	1.78549	2.89396	2.24641	-0.365428	0.836323	1.53305	1.16762	0.0549458	0.123465		0.601639	0.0833448	0.00579515	0.087808			+		32	8	8	8	8	14.3819	17.5727	13.67	12.6752	13.4361	16.0331	13.9728	13.4706	15.1386	14.0829	13.2099	14.2163	16.2165	16.0948	15.1947	13.9821	14.8088	15.4066	13.8576	12.7081	14.3441
P27784	P27784	CCL6_MOUSE	Ccl6	C-C motif chemokine 6	0.518056	1.18413	1.47435	0.763795	-0.948819	0.24383	0.560076	-0.388743	0.132828	0.243964		0.00614071	0.599711	0.140854	0.290697					32	8	8	8	8	11.7556	12.4271	11.7289	12.9042	11.2329	12.729	11.6944	12.209	13.7708	12.3194	12.7306	12.7338	12.9991	12.3908	13.8633	13.4638	13.0044	13.2697	11.6116	13.0139	11.8318
P28063	P28063	PSB8_MOUSE	Psmb8	Proteasome subunit beta type-8	0.735718	1.77039	4.31245	3.17275	-0.442775	0.824063	2.10851	1.66573	0.0306831	0.081204		0.576121	0.243349	0.00293938	0.0348311			+		32	8	8	8	8	14.4701	16.6022	13.4562	11.8959	12.5564	16.1132	12.6055	12.8146	14.4502	13.0439	12.079	14.3604	15.9854	15.7462	14.7841	13.607	14.0711	15.3419	12.5071	11.087	12.7419
P28271	P28271	ACOC_MOUSE	Aco1	Cytoplasmic aconitate hydratase	0.836067	2.20512	3.23841	2.70753	-0.25831	1.14086	1.69529	1.43698	0.0892453	0.161654		0.738828	0.0933871	0.0167001	0.0767053			+		32	8	8	8	8	13.102	15.6743	12.2435	11.0077	11.3506	14.8791	11.8517	11.391	12.9395	12.3036	11.0405	12.9141	14.9623	14.3421	13.1725	11.8917	13.2726	14.1969	11.3836	11.0546	12.6529
P28301	P28301	LYOX_MOUSE	Lox	Protein-lysine 6-oxidase	0.301617	1.00084	1.80942	0.545752	-1.72921	0.00121653	0.855527	-0.873682	0.00483549	0.0314988	+	0.000388539	0.998024	0.0220461	0.031886	+				32	8	8	8	8	9.79869	10.6415	9.26517	9.90042	10.0463	8.87345	9.88701	8.03343	11.4842	10.6612	10.8223	11.6091	12.2691	12.0375	10.3373	11.059	10.802	10.5887	8.02792	10.9579	10.3436
P28474	P28474	ADHX_MOUSE	Adh5	Alcohol dehydrogenase class-3	0.969412	1.88748	2.62873	2.54833	-0.0448174	0.916459	1.39437	1.34955	0.162485	0.249682		0.95347	0.118154	0.0330263	0.0542354			+		32	8	8	8	8	14.1411	15.9444	13.6217	11.7801	11.8401	15.0968	12.3933	12.0796	13.4285	12.8514	11.0765	14.0261	15.4025	14.9137	13.4694	12.0878	13.794	14.6019	12.4991	11.6347	13.4588
P28474;Q64437	P28474;Q64437	ADH7_MOUSE;ADHX_MOUSE	Adh5;Adh7	Alcohol dehydrogenase class-3	0.658258	0.981313	1.32344	0.871162	-0.603276	-0.0272148	0.404289	-0.198987	0.840463	0.851158		0.293785	0.976296	0.568273	0.789726					32	8	8	8	8	12.9792	13.3228	11.3434	10.0626	11.5048	13.2747	11.26	10.9694	12.1182	11.868	11.0345	12.7352	14.1528	13.4694	12.4141	11.7511	15.8195	13.3546	11.0911	12.5553	11.8583
P28650	P28650	PURA1_MOUSE	Adss1	Adenylosuccinate synthetase isozyme 1	1.7706	1.50543	1.12855	1.99821	0.824234	0.590171	0.174473	0.998707	0.338414	0.441264		0.0789021	0.342603	0.72147	0.0617389					32	8	8	8	8	12.275	15.0363	13.9193	13.525	13.0176	13.5252	12.3582	12.9585	11.8371	12.1962	11.8412	11.4078	13.076	12.799	12.8631	14.0008	13.5503	14.1696	11.9259	11.4791	14.5412
P28652;Q923T9	P28652;Q923T9	KCC2B_MOUSE;KCC2G_MOUSE	Camk2b;Camk2g	Calcium/calmodulin-dependent protein kinase type II subunit beta	0.658409	0.904347	1.2045	0.793054	-0.602943	-0.145052	0.268433	-0.33451	0.364494	0.495527		0.0728814	0.708917	0.404735	0.210968					32	8	8	8	8	11.4586	11.6782	10.9566	10.6282	11.667	11.9995	10.9408	10.7345	10.3878	12.1521	12.1386	12.1074	12.2641	12.6476	11.9827	11.2068	12.1605	12.0568	11.2104	12.284	11.2148
P28653	P28653	PGS1_MOUSE	Bgn	Biglycan	1.20693	2.0572	1.43495	1.73188	0.271338	1.04068	0.521001	0.792338	0.0176434	0.0717078		0.372419	0.039551	0.224345	0.0722507					32	8	8	8	8	13.0489	13.4809	12.5001	12.114	12.7477	13.9565	12.9998	12.5899	12.3468	12.0471	13.2642	13.1311	12.9742	12.9135	11.5916	12.9988	12.6561	11.9563	13.7234	13.6666	13.8852
P28654	P28654	PGS2_MOUSE	Dcn	Decorin	1.21185	1.7539	1.84212	2.23238	0.27721	0.810568	0.881371	1.15858	0.00917576	0.0469754	+	0.381541	0.1419	0.0631706	0.0145362			+	+	32	8	8	8	8	14.5722	15.6716	14.9822	14.511	15.7067	15.3014	15.804	14.5754	14.0436	14.9161	15.4721	15.1993	15.3697	15.0531	13.6181	15.2348	13.7346	14	15.5416	14.2283	15.8811
P28665	P28665	MUG1_MOUSE	Mug1	Murinoglobulin-1	0.466119	0.564871	2.38999	1.11402	-1.10123	-0.824007	1.25701	0.155777	0.0310473	0.0863572		0.0711127	0.205158	0.00899525	0.791229			+		32	8	8	8	8	15.4317	18.8047	17.9533	17.5908	18.3432	15.8351	17.6789	15.2888	16.3089	18.136	18.4891	18.4308	18.6838	18.6797	18.3922	18.6156	14.4013	17.4085	14.952	15.0304	14.7092
P28665;P28666	P28665;P28666	MUG1_MOUSE;MUG2_MOUSE	Mug1;Mug2	Murinoglobulin-1	0.450264	0.547486	2.35528	1.0605	-1.15116	-0.869105	1.2359	0.0847411	0.0336304	0.0894715		0.0593448	0.197007	0.0127667	0.883827			+		32	8	8	8	8	16.0281	19.2775	18.6169	18.1018	18.8965	16.3152	18.4012	16.1145	16.8292	18.7594	19.1594	19.1337	19.2018	19.2384	19.2783	19.3607	14.6392	18.0383	15.7625	15.6087	15.4191
P28667	P28667	MRP_MOUSE	Marcksl1	MARCKS-related protein	0.517453	1.54826	5.74483	2.97268	-0.950499	0.630648	2.52226	1.57176	0.000111556	0.00217143	+	0.1397	0.137649	7.78187e-05	0.0127399			+	+	32	8	8	8	8	11.0329	12.5161	8.90831	9.09415	10.0756	12.2139	10.1597	9.57496	10.7396	10.7406	9.72165	11.3769	12.8192	12.6179	12.06	11.1036	9.53989	11.0625	9.53611	9.12279	9.45757
P28798	P28798	GRN_MOUSE	Grn	Progranulin	0.538114	1.17085	3.03301	1.63211	-0.894016	0.227559	1.60075	0.706736	4.17456e-07	0	+	0.000566617	0.43349	2.01443e-05	0.00756667			+	+	32	8	8	8	8	15.085	15.6972	15.2074	14.7128	15.4088	15.6427	15.578	15.272	15.6049	16.1984	16.0885	16.3019	16.6824	16.6097	15.5293	16.741	14.0581	14.5019	15.0345	14.2641	15.67
P28828	P28828	PTPRM_MOUSE	Ptprm	Receptor-type tyrosine-protein phosphatase mu	0.743609	1.23953	1.46222	1.08732	-0.427385	0.309797	0.548159	0.120774	0.0653589	0.182669		0.091252	0.285364	0.0743297	0.700398			+		32	8	8	8	8	11.6756	12.2787	11.5347	11.2922	10.9524	12.2347	11.7535	10.8689	11.8111	11.7682	11.8386	11.604	11.9058	12.5185	11.8015	12.7622	11.4814	11.559	11.3734	12.2064	11.6164
P28843	P28843	DPP4_MOUSE	Dpp4	Dipeptidyl peptidase 4	1.04516	1.19853	1.70009	1.77686	0.0637194	0.26126	0.765611	0.829331	0.145242	0.252352		0.894691	0.510386	0.024919	0.101735			+		32	8	8	8	8	11.6029	14.2827	10.8739	11.1023	10.9984	12.9842	11.635	11.2302	12.0221	11.2326	10.8065	11.4152	12.5242	12.3235	12.2867	11.5889	11.9165	12.4971	9.81096	10.3727	11.0603
P29268	P29268	CCN2_MOUSE	Ccn2	CCN family member 2	0.757313	0.971397	1.49517	1.13232	-0.401038	-0.0418668	0.580314	0.179276	0.0155412	0.0927882		0.0112884	0.879241	0.0354883	0.448277			+		32	8	8	8	8	13.521	14.0365	13.4797	13.6566	13.8714	13.6082	13.8807	13.7896	13.8167	13.975	14.0112	14.1216	14.1615	14.5689	13.7224	14.6747	12.8056	13.4509	13.4493	13.2141	13.6736
P29341	A2A5N3;P29341	PABP1_MOUSE	Pabpc1	Polyadenylate-binding protein 1	0.5999	2.05162	4.56214	2.73683	-0.737205	1.03676	2.18971	1.45251	0.0898217	0.158447		0.439275	0.155409	0.0110725	0.117112			+		32	8	8	8	8	12.3303	15.226	11.5021	10.1318	9.37204	13.969	11.501	9.80891	12.7556	10.7939	9.67833	12.9734	14.5575	13.9972	13.1584	11.8244	12.9259	13.3001	9.90708	10.0275	10.9119
P29391	P29391	FRIL1_MOUSE	Ftl1	Ferritin light chain 1	0.994764	1.76806	1.31796	1.31106	-0.00757444	0.822169	0.398309	0.390735	0.0532522	0.153363		0.981255	0.00545241	0.185792	0.240574					32	8	8	8	8	15.5895	14.8354	14.0716	14.4004	13.8918	14.6102	14.0758	13.2753	15.0076	14.6516	14.0853	13.9563	14.5134	15.0267	13.3467	14.223	14.9972	15.1289	14.1727	14.9303	15.1226
P29416	P29416	HEXA_MOUSE	Hexa	Beta-hexosaminidase subunit alpha	0.517397	1.52772	3.66821	1.89792	-0.950656	0.611381	1.87508	0.924421	1.1715e-06	0	+	0.000922163	0.122821	3.51902e-05	0.013849			+	+	32	8	8	8	8	14.0562	15.1686	14.0692	13.9038	14.6943	15.0312	14.3584	14.0175	14.9721	15.5094	15.3583	15.3768	15.7081	15.7531	14.5535	15.6731	13.1175	13.7608	14.1761	13.7084	15.0751
P29533	P29533	VCAM1_MOUSE	Vcam1	Vascular cell adhesion protein 1	0.622629	1.07561	1.57913	0.98321	-0.683555	0.105157	0.659127	-0.0244284	0.00159718	0.0318519	+	0.000577808	0.633559	0.00771407	0.911854			+		32	8	8	8	8	13.8728	14.6876	13.7965	14.1515	14.0565	14.5448	14.4495	14.0879	15.1272	14.5597	14.6144	14.6162	14.764	14.9186	15.1885	15.3269	14.1136	14.6199	14.5204	14.0131	13.9978
P29595	P29595	NEDD8_MOUSE	Nedd8	NEDD8	0.681047	1.57423	1.91465	1.30397	-0.554173	0.654649	0.93708	0.382907	0.489148	0.573235		0.361251	0.187189	0.0436109	0.502229			+		32	8	8	8	8	13.7927	15.363	12.3803	12.2262	12.3154	15.8016	13.1654	13.231	14.1169	13.5592	13.0314	14.9141	15.9463	13.5473	13.8339	13.7599	15.2091	14.794	13.4427	11.8471	13.833
P29699	P29699	FETUA_MOUSE	Ahsg	Alpha-2-HS-glycoprotein	0.935849	1.41148	1.87219	1.75208	-0.0956519	0.497205	0.904724	0.809072	0.0217497	0.0870554		0.733154	0.232461	0.0141507	0.0162319			+		32	8	8	8	8	19.3792	19.4711	19.319	18.787	19.2494	19.3367	18.7407	18.0454	17.9962	19.1099	19.3884	19.7419	19.7074	19.4999	18.5099	19.1403	17.2699	18.3237	18.9814	17.878	19.7289
P29758	P29758	OAT_MOUSE	Oat	Ornithine aminotransferase, mitochondrial	1.1484	1.80848	1.6266	1.86798	0.199623	0.854781	0.701856	0.901478	0.233764	0.342354		0.739397	0.0205625	0.0909051	0.130995					32	8	8	8	8	14.6518	17.5095	13.3623	13.9647	13.4616	14.9809	13.6764	13.1211	15.3768	14.4102	13.0237	13.4863	14.7154	14.9757	13.7719	13.3713	14.7731	14.9347	14.161	13.8319	14.926
P29788	P29788	VTNC_MOUSE	Vtn	Vitronectin	0.672323	0.944915	1.62732	1.09409	-0.572774	-0.0817442	0.702502	0.129728	0.0181764	0.0890304		0.00967522	0.797959	0.0233336	0.669276			+		32	8	8	8	8	18.1281	19.0182	18.4686	18.1329	19.053	18.7343	18.0771	17.9431	18.6956	18.7053	18.9496	18.887	19.2556	19.3876	18.7808	19.476	17.363	18.2711	18.1334	17.665	18.7907
P30412	P30412	PPIC_MOUSE	Ppic	Peptidyl-prolyl cis-trans isomerase C	0.768435	1.25594	1.18206	0.908335	-0.380005	0.328769	0.241302	-0.138703	0.574277	0.66823		0.235621	0.403484	0.531717	0.722763					32	8	8	8	8	10.7039	11.9808	10.1501	10.1831	11.1058	10.7886	10.8246	10.0783	11.0522	11.4986	10.2164	11.2202	11.0279	10.4525	12.1416	11.2459	10.2561	11.7841	10.4729	11.3372	12.0127
P30416	P30416	FKBP4_MOUSE	Fkbp4	Peptidyl-prolyl cis-trans isomerase FKBP4	0.669633	1.38131	2.50588	1.67802	-0.578557	0.466039	1.32532	0.74676	0.196287	0.287865		0.396507	0.387512	0.0180092	0.205109			+		32	8	8	8	8	12.172	14.2057	10.8469	10.8155	11.1789	13.7853	11.1191	10.5164	13.1635	11.1399	10.5022	12.5233	13.9279	13.4847	12.9456	11.5811	12.4444	13.3651	10.9852	10.8143	11.0718
P31240	P31240	PDGFB_MOUSE	Pdgfb	Platelet-derived growth factor subunit B	0.782521	1.42763	2.62805	2.0565	-0.353799	0.513624	1.39399	1.04019	0.00222363	0.0200376	+	0.11501	0.376012	0.0121057	0.0498012			+		32	8	8	8	8	12.2444	12.4004	11.5814	11.6477	11.8986	12.6546	12.2385	12.6838	12.5339	12.1658	12.522	12.358	12.2659	12.6817	12.1951	13.4574	9.86523	11.8511	11.7246	10.8346	12.4336
P31254;Q02053	Q02053;P31254	UBA1Y_MOUSE;UBA1_MOUSE	Uba1;Uba1y	Ubiquitin-like modifier-activating enzyme 1 Y	0.636471	1.83758	4.50389	2.86659	-0.651833	0.877807	2.17117	1.51934	0.0567382	0.116849		0.452576	0.245782	0.00984531	0.0676167			+		32	8	8	8	8	12.7988	15.1834	11.8261	10.3608	10.9553	14.6575	11.6938	11.1548	13.4051	11.4764	10.4453	13.5588	15.0706	14.4004	13.8778	11.6108	12.9681	13.9566	10.0703	10.0408	11.4742
P31532	P31532	SAA4_MOUSE	Saa4	Serum amyloid A-4 protein	0.530514	1.08165	1.77378	0.941012	-0.914538	0.113231	0.826824	-0.0877143	0.149953	0.254388		0.0190886	0.839023	0.0461622	0.772114					32	8	8	8	8	12.1218	13.761	13.1344	13.1142	13.5998	12.7174	13.0287	12.9156	12.8787	14.4431	13.844	12.8209	13.5734	14.4629	15.1533	14.5328	10.6267	12.8767	12.5396	12.7143	13.3542
P31648	P31648	SC6A1_MOUSE	Slc6a1	Sodium- and chloride-dependent GABA transporter 1	0.627896	1.89653	2.71332	1.70369	-0.671402	0.92336	1.44006	0.768659	0.00827461	0.0436715	+	0.0603042	0.0726655	0.0103661	0.183153			+		32	8	8	8	8	11.2961	12.8275	11.0643	11.3294	11.1538	13.1283	12.1237	12.5874	12.305	12.809	11.8956	12.9068	13.1471	12.9261	12.6003	12.2919	12.028	11.8564	11.9026	12.0038	12.2404
P31786	P31786	ACBP_MOUSE	Dbi	Acyl-CoA-binding protein	1.13863	2.73151	3.29417	3.75085	0.187301	1.4497	1.71992	1.90722	0.0193547	0.0591526		0.799343	0.0865755	0.0252339	0.0141681			+	+	32	8	8	8	8	16.1207	17.4564	14.9625	14.2703	14.9506	18.3611	16.9845	15.2357	13.7617	15.8819	15.8052	16.9199	17.977	16.0456	13.8118	16.6402	14.2972	15.6474	15.6849	13.25	17.7305
P31938	P31938	MP2K1_MOUSE	Map2k1	Dual specificity mitogen-activated protein kinase kinase 1	0.545087	1.27587	3.65056	1.98987	-0.875443	0.351483	1.86812	0.992676	0.0364975	0.0932297		0.223034	0.553507	0.00483907	0.138757			+		32	8	8	8	8	11.9773	14.8855	12.1051	10.6872	10.9142	14.3771	12.3125	12.0186	13.4835	11.8347	11.4958	13.6536	15.0118	14.2569	14.0925	12.4523	12.6696	13.7361	11.0926	10.4185	10.893
P32067	P32067	LA_MOUSE	Ssb	Lupus La protein homolog	0.724751	1.62075	3.18079	2.30528	-0.464442	0.696662	1.66939	1.20494	0.20206	0.281938		0.598318	0.321695	0.037536	0.0995275			+		32	8	8	8	8	10.6296	14.1414	10.4419	8.97798	9.91924	12.2615	10.0906	9.79455	11.8646	10.5074	7.845	10.3546	13.1417	13.0083	12.6809	10.5697	11.9029	12.3355	9.86949	7.72961	10.6147
P32261	P32261	ANT3_MOUSE	Serpinc1	Antithrombin-III	1.01935	1.46938	1.15425	1.17659	0.0276446	0.555211	0.206962	0.234606	0.0175724	0.100313		0.846593	0.0669863	0.232706	0.281619					32	8	8	8	8	18.3747	19.1847	18.3972	18.4601	18.7254	18.8208	18.6114	17.8892	18.4389	18.5171	18.6743	18.4499	18.389	18.4733	18.599	18.7008	17.9012	18.6001	18.3372	18.4555	19.7152
P32648	P32648	VIP_MOUSE	Vip	VIP peptides	0.982804	1.30818	0.918435	0.902642	-0.0250238	0.387565	-0.122751	-0.147775	0.296335	0.438548		0.934038	0.288808	0.672431	0.703094					32	8	8	8	8	12.7654	12.7665	11.958	12.281	12.1757	13.9446	13.0762	14.0393	12.9007	12.9202	12.4201	13.2974	12.6308	12.812	12.8556	13.3701	14.1533	13.3597	12.261	12.5684	13.7558
P32848	P32848	PRVA_MOUSE	Pvalb	Parvalbumin alpha	1.90199	1.5166	0.679389	1.29219	0.927506	0.600842	-0.557691	0.369815	0.0918286	0.182153		0.0723063	0.152363	0.301022	0.217366					32	8	8	8	8	17.1708	17.5675	18.0666	17.4928	17.4498	16.6807	17.1634	17.2336	14.2342	17.6589	15.9528	16.5116	16.6332	15.6354	16.2601	18.519	18.3577	17.8656	16.7838	16.699	18.805
P33146	P33146	CAD15_MOUSE	Cdh15	Cadherin-15	0.812612	1.50517	1.31532	1.06885	-0.299362	0.589924	0.395417	0.0960547	0.00498648	0.0525073		0.145149	0.024948	0.0658299	0.683061			+		32	8	8	8	8	11.9796	12.463	11.8731	11.6849	11.9938	13.0224	11.8011	11.7443	12.0831	12.2798	12.0293	12.1731	12.2048	12.7485	12.6579	12.7805	11.9731	12.2871	12.7066	12.574	12.5418
P33434	P33434	MMP2_MOUSE	Mmp2	72 kDa type IV collagenase	0.775098	1.19283	2.00741	1.55594	-0.36755	0.254385	1.00533	0.637783	3.80379e-05	0.00277165	+	0.0750326	0.269304	8.88052e-05	0.0201299			+		32	8	8	8	8	13.7107	14.7819	13.9141	13.6157	14.5875	14.5103	14.4573	13.5399	14.1039	14.5368	14.6474	14.7196	14.6432	14.4885	14.2679	14.6506	13.4051	13.9431	13.4556	13.215	14.2194
P33587	P33587	PROC_MOUSE	Proc	Vitamin K-dependent protein C	0.803023	1.07272	1.26738	1.01774	-0.316487	0.101268	0.341849	0.0253623	0.62425	0.7167		0.118577	0.781172	0.246692	0.933773					32	8	8	8	8	12.2449	12.4348	12.6943	12.8393	13.4946	12.3637	13.2161	12.8366	12.8687	12.7025	12.8894	13.166	13.3216	13.704	13.1537	12.85	12.7893	13.2176	11.5197	13.1207	12.0384
P33622	P33622	APOC3_MOUSE	Apoc3	Apolipoprotein C-III	0.437315	1.34637	0.870649	0.380748	-1.19325	0.429071	-0.199837	-1.39309	0.0142409	0.0532756		0.0192433	0.514061	0.725729	0.0199084					32	8	8	8	8	9.38393	11.6055	10.3676	10.5473	10.7352	11.5517	10.885	9.45718	12.3775	11.1216	11.8174	10.0844	11.5671	11.8674	13.4646	11.7795	10.5923	11.7283	10.7874	12.8338	13.307
P34022	P34022	RANG_MOUSE	Ranbp1	Ran-specific GTPase-activating protein	0.582516	1.39465	2.27441	1.32488	-0.779631	0.479902	1.18549	0.405859	0.472432	0.54606		0.354468	0.459019	0.06891	0.587126			+		32	8	8	8	8	12.2401	14.7474	11.8205	10.6891	9.60408	14.5432	11.7732	10.6826	13.8484	10.9896	10.4819	12.7237	13.983	13.6877	14.1162	12.5067	13.941	14.2995	11.4124	11.5933	11.0647
P34884	P34884	MIF_MOUSE	Mif	Macrophage migration inhibitory factor	0.838079	1.69931	1.8623	1.56075	-0.254842	0.76495	0.897086	0.642244	0.379137	0.486342		0.571623	0.133536	0.0289111	0.104733			+		32	8	8	8	8	16.0352	16.8205	15.154	14.7672	14.8803	17.0705	15.13	15.9165	15.9454	16.2775	14.8262	16.7116	17.5015	15.7531	15.8388	14.959	16.9636	16.965	15.0444	14.6641	16.549
P34902	P34902	IL2RG_MOUSE	Il2rg	Cytokine receptor common subunit gamma	0.505028	1.56659	2.77411	1.401	-0.985564	0.647625	1.47203	0.486461	0.000185422	0.00497297	+	0.0120941	0.0631254	0.00136434	0.182555			+		32	8	8	8	8	9.53179	9.90767	7.96804	9.07867	9.19912	9.99122	9.28556	8.9642	10.7841	9.50284	9.47545	10.2091	9.57205	10.2189	10.4603	11.588	8.65618	9.46142	10.0308	9.75155	8.92515
P34914	P34914	HYES_MOUSE	Ephx2	Bifunctional epoxide hydrolase 2	0.523497	1.72495	4.12963	2.16185	-0.933747	0.786555	2.04601	1.11227	0.180551	0.25829		0.370512	0.282824	0.0176218	0.190539			+		32	8	8	8	8	12.1436	14.3656	10.7599	9.87229	8.77439	13.9114	9.58684	9.81219	12.9845	10.4806	8.53957	12.4455	14.2522	13.866	13.1744	10.9535	12.5442	13.5078	9.22462	9.5725	9.95806
P35278;P61021;Q9CQD1	P35278;Q9CQD1;P61021	RAB5A_MOUSE;RAB5B_MOUSE;RAB5C_MOUSE	Rab5a;Rab5b;Rab5c	Ras-related protein Rab-5C	0.829298	1.33263	2.93666	2.43537	-0.270038	0.414274	1.55418	1.28414	0.0500078	0.11466		0.661663	0.482162	0.0145512	0.0529935			+		32	8	8	8	8	12.9297	15.3581	12.6159	12.9028	11.8109	14.6381	12.4767	11.6695	12.7796	12.3544	11.566	14.3034	14.7931	14.2589	13.6128	12.8939	13.7374	13.5086	11.0197	10.889	11.9938
P35293	P35293	RAB18_MOUSE	Rab18	Ras-related protein Rab-18	0.864008	1.36847	1.97419	1.70571	-0.210883	0.452567	0.981259	0.770375	0.146878	0.254605		0.679028	0.19242	0.0336193	0.104075			+		32	8	8	8	8	11.5241	13.7393	11.7219	11.1698	10.4666	12.5257	11.6906	10.7313	11.5688	11.1064	10.5099	12.874	12.8842	12.967	12.1751	11.171	11.8124	12.3039	10.7706	10.8337	11.009
P35441	P35441	TSP1_MOUSE	Thbs1	Thrombospondin-1	0.903235	0.993455	1.27832	1.15462	-0.146827	-0.00947392	0.354248	0.207421	0.122011	0.30101		0.454364	0.960693	0.0711518	0.320165					32	8	8	8	8	10.1948	11.1603	10.4155	10.5103	10.2293	11.2562	10.8912	10.347	10.5013	11.2882	10.2377	10.5636	10.9517	10.6769	10.9071	11.0526	10.1738	9.95963	10.1089	10.279	10.2521
P35454	P35454	NEU1_MOUSE	Oxt	Oxytocin-neurophysin 1	0.827824	1.22645	1.03075	0.85328	-0.272605	0.294485	0.043696	-0.228909	0.0872765	0.241178		0.21036	0.154628	0.835996	0.381328					32	8	8	8	8	12.6727	12.7798	12.0599	12.1038	12.0851	13.212	12.1719	13.255	13.2813	12.7274	12.8091	13.0515	12.7556	12.242	12.8144	12.8398	12.9101	12.9891	13.1938	13.0927	12.7382
P35455	P35455	NEU2_MOUSE	Avp	Vasopressin-neurophysin 2-copeptin	0.953241	1.05423	0.854394	0.814444	-0.0690873	0.0761926	-0.227026	-0.296113	0.485977	0.608473		0.84467	0.781184	0.350035	0.3734					32	8	8	8	8	12.3757	11.9662	12.4961	13.0039	12.292	14.152	13.0805	14.097	12.5749	12.8023	12.865	13.9271	13.5277	12.4495	12.5428	13.3269	13.2739	13.2537	13.0973	13.4364	13.4035
P35459	P35459	LY6D_MOUSE	Ly6d	Lymphocyte antigen 6D	0.424407	0.976775	1.46771	0.622905	-1.23648	-0.0339025	0.553565	-0.682916	0.0153583	0.0668089		0.00143067	0.932886	0.180242	0.108301					32	8	8	8	8	9.87048	10.6598	9.50638	8.89797	9.39826	9.95967	8.67447	9.16549	10.3674	10.281	10.4709	11.3651	11.1101	10.5628	10.052	11.8151	9.06113	9.93795	10.0702	10.168	10.5119
P35486	P35486	ODPA_MOUSE	Pdha1	Pyruvate dehydrogenase E1 component subunit alpha, somatic form, mitochondrial	0.583678	3.32174	3.97457	2.31987	-0.776756	1.73194	1.9908	1.21404	0.0781777	0.143604		0.413292	0.026992	0.0132914	0.236548			+		32	8	8	8	8	9.50619	15.1124	9.74159	9.35052	7.90011	12.058	9.55216	8.70864	11.8839	9.83382	8.83444	10.6685	12.3209	12.1716	11.6932	10.7373	12.3966	11.5919	9.40721	10.638	11.569
P35492	P35492	HUTH_MOUSE	Hal	Histidine ammonia-lyase	1.74902	1.25127	1.10077	1.92528	0.806546	0.323399	0.138519	0.945066	0.443146	0.528417		0.219902	0.597046	0.789232	0.238908					32	8	8	8	8	10.6082	11.9138	9.10322	15.1242	11.0861	11.6838	11.9608	11.1536	10.1011	10.173	10.333	11.0968	11.2944	10.9428	10.8931	11.347	12.2936	10.4288	9.72571	10.1186	11.8405
P35505	P35505	FAAA_MOUSE	Fah	Fumarylacetoacetase	0.769565	1.77158	2.98589	2.29783	-0.377885	0.825035	1.57816	1.20027	0.0530559	0.120481		0.576779	0.0985871	0.00863347	0.0603546			+		32	8	8	8	8	16.0044	17.0919	14.54	13.4828	14.0061	16.6086	13.8562	13.696	15.6892	14.2384	13.3119	15.6469	16.9455	16.4765	15.4749	14.5258	15.2698	15.7979	13.5807	13.3531	14.6172
P35546	P35546	RET_MOUSE	Ret	Proto-oncogene tyrosine-protein kinase receptor Ret	0.978709	1.13426	1.45267	1.42175	-0.0310479	0.181746	0.538712	0.507664	0.0134704	0.0866909		0.809849	0.542908	0.0219402	0.0252866			+	+	32	8	8	8	8	13.5882	13.8535	13.7576	13.7561	14.3322	14.1013	13.9077	13.8001	13.8586	13.7181	13.9637	13.5613	14.1606	14.3257	13.6333	14.1238	12.7738	13.6017	13.7203	12.7258	14.3172
P35564	P35564	CALX_MOUSE	Canx	Calnexin	0.793417	1.18784	1.57697	1.25119	-0.33385	0.248338	0.657153	0.323304	0.330867	0.462676		0.43125	0.401253	0.036544	0.416912					32	8	8	8	8	11.6056	13.9796	10.7828	11.892	11.4853	12.926	12.3418	12.2526	13.0011	11.9446	11.378	12.2792	12.7562	12.8719	13.3589	12.3463	12.934	12.539	11.1909	11.688	11.9076
P35700	P35700	PRDX1_MOUSE	Prdx1	Peroxiredoxin-1	0.76978	1.55846	3.24137	2.49514	-0.377482	0.640122	1.6966	1.31912	0.101311	0.175838		0.605763	0.33988	0.0117107	0.0624993			+		32	8	8	8	8	16.5877	17.8889	15.5276	14.8484	13.9928	17.6326	14.3117	14.391	16.0645	14.7676	13.9599	16.7862	17.8693	17.2151	16.3365	15.2015	16.5896	17.0537	14.0804	13.127	14.7502
P35802	P35802	GPM6A_MOUSE	Gpm6a	Neuronal membrane glycoprotein M6-a	1.43078	0.994089	0.854995	1.22331	0.516799	-0.00855315	-0.226012	0.290787	0.26	0.413474		0.0930533	0.977168	0.392383	0.396901					32	8	8	8	8	11.5537	11.3454	11.2122	11.9579	12.098	13.517	11.7903	11.9097	10.6577	11.2098	11.5926	11.1761	11.854	11.4894	11.7759	11.4944	11.0868	11.5913	11.4109	11.3044	12.1382
P35822	P35822	PTPRK_MOUSE	Ptprk	Receptor-type tyrosine-protein phosphatase kappa	0.826062	1.31995	1.45237	1.19975	-0.275677	0.40048	0.538412	0.262735	0.000784124	0.0275844	+	0.0709145	0.0694546	0.0082834	0.222977			+		32	8	8	8	8	11.7816	12.4523	11.8433	11.9114	12.1099	12.7199	12.0359	11.6769	12.2746	12.1143	12.2776	12.1302	12.4498	12.6391	12.3565	12.4945	11.8777	12.236	11.5918	12.1897	12.5591
P35951	P35951	LDLR_MOUSE	Ldlr	Low-density lipoprotein receptor	0.770274	0.88443	1.35532	1.04397	-0.376556	-0.17718	0.438636	0.0620805	0.205799	0.354399		0.0559058	0.624441	0.049479	0.794625			+		32	8	8	8	8	10.8525	11.9772	11.4209	11.467	11.9842	12.0301	11.7304	11.1704	11.7939	11.9784	11.8099	11.9556	12.1972	12.3952	11.4678	12.0472	9.41483	11.6306	11.5447	10.8527	12.2189
P35980	P35980	RL18_MOUSE	Rpl18	60S ribosomal protein L18	0.638032	2.11694	5.24518	3.34659	-0.6483	1.08198	2.39099	1.74269	0.0352045	0.087381		0.461913	0.147978	0.00201656	0.0378136			+		32	8	8	8	8	14.5517	16.6172	13.4056	11.1545	12.1804	15.5558	12.9206	11.7928	14.4724	13.0251	11.6597	14.7704	16.2186	15.6503	14.4296	13.1389	15.111	15.0785	11.6228	10.965	12.7376
P37889	P37889	FBLN2_MOUSE	Fbln2	Fibulin-2	1.1044	1.17799	1.47588	1.62996	0.143263	0.23633	0.561576	0.704839	0.00101193	0.0239778	+	0.399668	0.32948	0.0308436	0.00755251			+	+	32	8	8	8	8	12.4826	13.0305	12.556	12.4752	13.2546	13.0879	12.9146	12.6052	12.2085	12.4187	12.6647	12.4015	12.8979	13.1277	12.4283	13.1134	11.9404	12.6085	12.1899	11.8522	12.578
P39038	P39038	CADH4_MOUSE	Cdh4	Cadherin-4	0.820111	1.30395	1.80192	1.47777	-0.28611	0.382892	0.849534	0.563424	0.00322252	0.0344352	+	0.203922	0.267812	0.0110867	0.0966553			+		32	8	8	8	8	12.7707	13.5786	13.0629	12.0187	13.0587	13.5182	12.8356	12.6726	12.6064	13.1326	13.1643	13.5081	13.4165	13.4905	12.8778	13.6086	11.5315	13.0011	12.7462	12.5307	12.9788
P39039	P39039	MBL1_MOUSE	Mbl1	Mannose-binding protein A	0.878192	1.06928	0.990376	0.869741	-0.187391	0.096635	-0.013952	-0.201343	0.831911	0.856958		0.588176	0.85536	0.975247	0.647164					32	8	8	8	8	11.4476	12.6744	12.3599	11.1952	12.7705	12.719	12.6612	11.6573	11.8732	12.329	12.6333	11.5723	11.7141	12.2662	13.721	12.8751	11.5352	12.0022	11.6555	12.7265	12.3702
P39053	P39053	DYN1_MOUSE	Dnm1	Dynamin-1	0.672566	0.858882	1.36405	0.917411	-0.572253	-0.219469	0.447893	-0.12436	0.080041	0.20574		0.0077766	0.475321	0.0708106	0.659427			+		32	8	8	8	8	11.114	12.0715	11.3435	11.7998	10.5104	11.6661	11.638	11.2941	11.7972	11.9374	11.7386	12.0896	12.2833	11.9725	11.9205	12.2763	10.2309	11.6354	11.0303	11.4898	11.0461
P39061	P39061	COIA1_MOUSE	Col18a1	Collagen alpha-1(XVIII) chain	0.58883	0.915376	1.41388	0.832535	-0.764077	-0.127563	0.49966	-0.264417	0.0166038	0.0889871		0.00281933	0.633736	0.0431258	0.269175					32	8	8	8	8	10.8055	12.0506	11.1664	11.778	11.5424	12.0778	11.7543	11.689	12.6838	11.6549	12.0639	12.1084	12.8985	12.4023	12.7305	12.4342	12.1323	12.1668	10.5325	11.7578	11.4485
P39098	P39098	MA1A2_MOUSE	Man1a2	Mannosyl-oligosaccharide 1,2-alpha-mannosidase IB	0.920389	1.72221	1.59071	1.46407	-0.119685	0.78426	0.669671	0.549986	0.00176077	0.0246356	+	0.565127	0.0406543	0.0769922	0.120222			+		32	8	8	8	8	13.0934	13.7418	13.5643	13.0853	13.5334	13.5458	14.1269	13.4117	13.0444	13.0781	13.9636	13.7545	14.2166	13.9023	13.1611	13.9395	13.4817	14.0643	13.5488	13.8452	14.1919
P39447	P39447	ZO1_MOUSE	Tjp1	Tight junction protein ZO-1	0.628251	2.32341	6.93935	4.35965	-0.670588	1.21624	2.7948	2.12421	0.0345248	0.0831618		0.500591	0.187964	0.00797667	0.0386472			+		32	8	8	8	8	12.8777	14.9852	12.0015	9.4877	9.83221	14.0534	11.1001	10.5356	13.3638	10.6825	9.30804	12.9427	14.7166	13.9818	13.9254	11.317	13.1815	13.6558	9.51171	9.06164	10.1694
P39876	P39876	TIMP3_MOUSE	Timp3	Metalloproteinase inhibitor 3	0.534508	1.02178	1.63293	0.872816	-0.903716	0.03109	0.707465	-0.196251	0.00735755	0.0532928		0.00777661	0.88622	0.0049084	0.522657			+		32	8	8	8	8	10.4091	11.9522	9.58333	10.1874	10.2001	10.9165	10.82	10.0493	11.5055	11.0162	11.2896	10.965	11.8708	12.0538	11.0913	11.5553	9.91221	10.6266	10.7698	10.5281	10.8008
P40124	P40124	CAP1_MOUSE	Cap1	Adenylyl cyclase-associated protein 1	0.769129	1.73629	3.79176	2.91635	-0.378702	0.796012	1.92287	1.54417	0.0293125	0.0811896		0.598911	0.173865	0.00376535	0.0308094			+		32	8	8	8	8	13.2065	15.4472	12.2819	12.0669	11.5447	14.5408	11.6001	11.1088	13.0904	12.1174	11.0706	13.3227	15.1071	14.3062	13.2207	12.5914	13.2725	13.6188	10.9188	10.5019	11.248
P40124;Q9CYT6	P40124;Q9CYT6	CAP1_MOUSE;CAP2_MOUSE	Cap1;Cap2	Adenylyl cyclase-associated protein 1	0.721566	1.64508	3.41734	2.46584	-0.470796	0.718162	1.77288	1.30208	0.05826	0.125288		0.507627	0.217458	0.0114009	0.0656088			+		32	8	8	8	8	12.6921	15.1195	11.9784	12.8655	11.2029	14.5201	12.3042	11.0196	13.3567	11.7922	11.0214	13.8511	14.8827	14.1235	13.9461	12.495	13.212	13.8334	11.0193	11.0968	11.5762
P40142	P40142	TKT_MOUSE	Tkt	Transketolase	1.01002	1.70555	2.42003	2.44427	0.0143782	0.770236	1.27503	1.2894	0.100906	0.183094		0.980653	0.160912	0.0117542	0.0295852			+		32	8	8	8	8	15.0258	16.6333	14.086	13.1098	13.2165	15.8881	13.8152	13.4498	14.4917	13.6493	12.926	14.6006	15.7751	15.5003	14.757	13.4093	14.8979	15.5171	13.3859	12.5123	14.1392
P40336	P40336	VP26A_MOUSE	Vps26a	Vacuolar protein sorting-associated protein 26A	0.757802	2.04005	4.18696	3.17289	-0.400107	1.02861	2.0659	1.6658	0.0362694	0.0914476		0.637147	0.062053	0.00304052	0.041034			+		32	8	8	8	8	12.5983	14.7486	11.2003	11.5335	8.96868	13.7106	10.8176	10.0811	12.4513	10.8267	9.91406	12.3575	14.0052	13.4233	12.7354	11.1462	12.3624	12.5763	10.057	10.1375	10.8762
P40936	P40936	INMT_MOUSE	Inmt	Indolethylamine N-methyltransferase	1.49336	1.62768	1.04263	1.55702	0.578564	0.70282	0.0602225	0.638786	0.224317	0.341167		0.114726	0.170114	0.828714	0.141166					32	8	8	8	8	12.7879	14.8953	12.5736	12.6432	12.1617	13.8869	12.5341	12.4827	12.1881	11.9194	12.0992	12.4251	12.7088	12.801	12.6549	12.5404	13.695	13.422	11.4103	12.2446	13.6328
P41105	P41105	RL28_MOUSE	Rpl28	60S ribosomal protein L28	0.673822	1.615	3.49381	2.35421	-0.569561	0.691534	1.8048	1.23524	0.115315	0.190739		0.482077	0.333236	0.0129024	0.11685			+		32	8	8	8	8	12.9571	15.1148	12.1355	10.0438	10.8709	14.3053	11.3489	11.2803	12.9196	11.5832	10.3277	13.3222	14.5026	13.8822	13.8469	12.2288	13.379	13.9252	9.89848	10.7352	11.7109
P41317	P41317	MBL2_MOUSE	Mbl2	Mannose-binding protein C	0.979364	1.45185	0.968736	0.948745	-0.0300834	0.537889	-0.0458246	-0.0759081	0.506099	0.594051		0.939487	0.365016	0.921648	0.881243					32	8	8	8	8	11.9116	12.5465	9.78673	11.3637	12.2869	12.3817	11.7089	11.7947	12.0082	11.4258	11.785	10.8304	11.8985	10.9629	12.8532	12.2575	11.3666	11.6832	11.7333	11.4425	12.8598
P41539	P41539	TKN1_MOUSE	Tac1	Protachykinin-1	0.849674	1.73793	1.19349	1.01408	-0.235018	0.797374	0.25519	0.0201718	0.0403339	0.125565		0.387638	0.04212	0.396192	0.948593					32	8	8	8	8	12.7288	13.4133	12.0765	12.2937	12.798	13.669	13.0405	13.4056	12.2404	12.8773	12.8191	13.4977	13.2154	13.7413	13.396	13.5182	12.8529	14.0075	12.6451	13.3177	14.3993
P42125	P42125	ECI1_MOUSE	Eci1	Enoyl-CoA delta isomerase 1, mitochondrial	1.15895	1.52955	1.03512	1.19966	0.212822	0.613103	0.0497983	0.26262	0.697621	0.746411		0.718314	0.0759242	0.899117	0.621279					32	8	8	8	8	11.3024	14.3448	11.2441	11.7492	10.2956	12.11	10.5285	10.1802	12.7767	10.4328	10.1889	10.1524	11.7831	11.4277	11.6844	11.6061	12.695	12.5748	10.9047	12.1286	12.2295
P42669	P42669	PURA_MOUSE	Pura	Transcriptional activator protein Pur-alpha	0.698702	1.55378	2.7001	1.88657	-0.517251	0.635782	1.43301	0.915764	0.189729	0.27884		0.443463	0.289368	0.0221553	0.143826			+		32	8	8	8	8	15.5198	17.1443	14.2652	14.6836	13.2489	16.6063	14.0494	13.9399	16.2582	14.2586	13.4438	15.2033	16.9197	16.4032	16.4748	14.6338	16.1029	16.7719	13.0749	14.4009	13.667
P42703	P42703	LIFR_MOUSE	Lifr	Leukemia inhibitory factor receptor	1.01173	2.12552	1.46659	1.4838	0.0168293	1.08781	0.552465	0.569295	0.092646	0.182325		0.958524	0.0770096	0.0307612	0.140619					32	8	8	8	8	14.1751	14.6718	14.1684	13.4835	13.9462	16.1902	14.3559	13.571	13.7965	14.5219	14.2614	14.0053	14.2297	14.4069	14.5948	14.6108	13.6677	13.7778	14.4425	13.9624	17.9099
P42932	P42932	TCPQ_MOUSE	Cct8	T-complex protein 1 subunit theta	0.524216	2.04831	7.04433	3.69275	-0.931766	1.03443	2.81646	1.8847	0.0200015	0.057594		0.317596	0.241019	0.00333305	0.0497262			+		32	8	8	8	8	12.9327	15.1183	11.9973	10.4013	10.1128	14.5627	11.2955	10.3663	13.3104	11.3845	10.1634	13.4971	15.1911	14.3661	13.9343	12.3942	12.6586	13.8904	9.64391	8.99515	10.4564
P43025	P43025	TETN_MOUSE	Clec3b	Tetranectin	1.07972	1.28509	2.39055	2.58113	0.110659	0.361875	1.25734	1.368	0.00425389	0.029005	+	0.709893	0.531417	0.00908886	0.00506859			+	+	32	8	8	8	8	15.8192	17.0057	16.4231	15.6274	16.0308	16.3058	16.0504	15.0759	15.33	16.1946	16.3582	16.0838	16.5954	16.2	14.7875	15.9036	13.4947	15.038	15.9025	13.6129	16.1309
P43277	P43277;P15864	H13_MOUSE	H1-3	Histone H1.3	0.430927	0.924076	3.80791	1.64093	-1.21448	-0.113916	1.929	0.714514	0.0156529	0.0533802		0.113894	0.847563	0.00684819	0.4098			+		32	8	8	8	8	12.7256	15.2205	9.96321	10.2871	14.2896	13.8144	13.2968	12.2988	13.737	12.3042	13.6839	14.2004	14.7962	14.9067	13.4504	14.5331	12.3777	12.6115	12.2288	11.492	10.7564
P45376	P45376	ALDR_MOUSE	Akr1b1	Aldo-keto reductase family 1 member B1	0.802846	1.62014	3.14983	2.52883	-0.316805	0.696122	1.65528	1.33847	0.141674	0.221951		0.670402	0.323239	0.0175082	0.0623599			+		32	8	8	8	8	16.798	18.5354	16.1789	14.6229	14.8201	17.8432	14.6638	15.0096	16.6013	15.2102	13.9645	16.7624	18.1719	17.7357	16.8945	15.666	16.5036	17.535	14.6359	13.601	15.9074
P45377	P45377	ALD2_MOUSE	Akr1b8	Aldose reductase-related protein 2	0.734106	1.8051	4.26279	3.12934	-0.44594	0.852081	2.0918	1.64586	0.092425	0.160502		0.629267	0.288641	0.0106005	0.0628754			+		32	8	8	8	8	14.4615	16.7857	13.6721	11.205	11.9862	16.1755	12.8155	12.6239	14.3821	12.7176	11.5164	14.5416	16.2566	15.8034	15.0359	13.0394	14.3969	15.252	12.0477	10.4388	12.8498
P45591	P45591	COF2_MOUSE	Cfl2	Cofilin-2	0.648242	1.83918	2.56145	1.66044	-0.625396	0.879059	1.35696	0.731567	0.210843	0.301733		0.384828	0.130125	0.0240631	0.311441			+		32	8	8	8	8	12.7691	15.0083	12.6254	10.1414	10.7463	14.2443	11.7423	11.7054	12.7753	12.0525	11.127	13.2878	14.5648	13.9076	13.4746	12.7963	13.6427	13.1825	11.4272	11.1083	12.9755
P45700	P45700	MA1A1_MOUSE	Man1a1	Mannosyl-oligosaccharide 1,2-alpha-mannosidase IA	0.823009	1.2798	1.63026	1.34172	-0.281019	0.355924	0.705104	0.424084	0.00762777	0.0587224		0.275525	0.163808	0.0195965	0.129878			+		32	8	8	8	8	15.1083	16.2455	15.4656	14.8895	15.6492	15.8982	15.4375	14.8564	15.0128	15.7008	15.8773	15.8889	16.1952	16.1526	14.8934	16.0773	15.1569	14.8532	15.3453	15.2632	15.8501
P45952	P45952	ACADM_MOUSE	Acadm	Medium-chain specific acyl-CoA dehydrogenase, mitochondrial	0.936805	1.43344	1.38883	1.30106	-0.0941786	0.519481	0.473868	0.379689	0.694036	0.739166		0.882236	0.213115	0.224666	0.5282					32	8	8	8	8	11.6942	15.7355	12.2452	12.6479	11.4377	13.3161	11.2647	11.0203	12.9227	12.2166	11.0785	11.4881	13.4259	13.3456	12.6157	13.022	13.6301	13.6068	11.5225	12.2909	12.8368
P46096	P46096	SYT1_MOUSE	Syt1	Synaptotagmin-1	0.522671	1.01275	2.03029	1.06117	-0.936026	0.0182803	1.02168	0.0856568	1.99626e-05	0.00213592	+	0.00071417	0.923139	6.45051e-05	0.736548			+		32	8	8	8	8	10.3796	11.9286	11.7822	11.6421	11.5175	11.6436	12.2739	11.3861	12.0779	12.7253	12.3839	12.6997	12.4644	12.8459	12.2122	12.6326	11.8388	11.3385	11.2112	11.1277	11.4736
P46097	P46097	SYT2_MOUSE	Syt2	Synaptotagmin-2	0.928515	1.38195	1.45052	1.34683	-0.107002	0.46671	0.536572	0.42957	0.0140203	0.0758151		0.657262	0.18981	0.118055	0.239386			+		32	8	8	8	8	10.2932	10.6719	10.2341	10.9292	10.9005	11.1265	11.1115	9.54921	9.979	10.7452	10.5364	11.0945	10.8701	11.1856	10.4475	10.8139	9.77322	10.3848	10.7248	10.4639	10.5716
P46412	P46412	GPX3_MOUSE	Gpx3	Glutathione peroxidase 3	1.03793	1.62818	1.23336	1.28014	0.0537101	0.703262	0.302591	0.356301	0.0222573	0.0947575		0.825153	0.0688326	0.309661	0.311298					32	8	8	8	8	15.3766	16.3908	15.3154	15.2542	15.7714	15.5817	15.8745	14.3227	15.2787	15.0795	15.6031	15.1457	15.1173	15.7047	15.6486	15.8798	15.0231	15.5022	15.2689	15.1715	16.3974
P46460	P46460	NSF_MOUSE	Nsf	Vesicle-fusing ATPase	0.795302	1.40905	2.28003	1.81332	-0.330425	0.494725	1.18906	0.858631	0.0581714	0.136831		0.459746	0.30666	0.014427	0.100124			+		32	8	8	8	8	12.7797	14.3838	12.0709	12.0046	12.0047	14.0906	12.4148	11.8944	12.7782	12.4197	12.1645	13.2577	14.2657	13.8643	13.0082	12.5286	13.272	13.2615	12.1047	11.1237	12.1977
P46638	P62492;P46638	RB11B_MOUSE	Rab11b	Ras-related protein Rab-11B	0.658529	1.29625	2.40059	1.58086	-0.602682	0.374344	1.26339	0.660709	0.154511	0.250854		0.329722	0.422031	0.0225068	0.25267			+		32	8	8	8	8	13.3487	15.2225	12.5756	11.8887	11.7783	14.7404	12.6632	12.1812	13.835	12.394	11.9092	14.3987	14.7814	14.4241	14.4764	13.0013	13.6161	14.2896	11.9572	11.8119	12.2317
P47199	P47199	QOR_MOUSE	Cryz	Quinone oxidoreductase	0.776518	1.7248	2.80678	2.17952	-0.364908	0.786433	1.48892	1.12401	0.247365	0.335256		0.65175	0.228653	0.033274	0.15674			+		32	8	8	8	8	12.5068	14.5672	11.6754	9.84027	9.63307	13.6848	11.0736	10.58	12.6103	11.0029	9.90023	12.4043	13.8268	13.4649	12.4137	10.8572	12.4563	13.2072	10.3765	9.96816	11.4408
P47738	P47738	ALDH2_MOUSE	Aldh2	Aldehyde dehydrogenase, mitochondrial	0.939174	1.87708	2.35794	2.21451	-0.0905364	0.908492	1.23753	1.14699	0.185925	0.273316		0.913068	0.0654768	0.0297087	0.159281			+		32	8	8	8	8	13.3221	18.1003	12.7566	12.4979	12.6892	14.9028	12.9565	11.9447	14.0412	13.8444	12.1771	13.1242	15.1166	15.2685	13.999	12.3232	14.005	14.4434	12.6135	12.4992	13.9737
P47754	P47754	CAZA2_MOUSE	Capza2	F-actin-capping protein subunit alpha-2	0.719726	2.20945	3.56636	2.5668	-0.474481	1.14369	1.83445	1.35997	0.0725684	0.141867		0.534789	0.0842229	0.0125967	0.0841151			+		32	8	8	8	8	11.3858	14.2378	11.0077	10.0633	9.59546	13.345	10.5875	10.2152	11.3087	10.655	9.94287	12.4396	13.4451	13.1695	12.652	10.6208	11.6312	12.9409	9.97189	10.4319	11.136
P47757	P47757	CAPZB_MOUSE	Capzb	F-actin-capping protein subunit beta	0.740662	1.78971	4.28421	3.17315	-0.433113	0.839722	2.09903	1.66591	0.0113739	0.0445982	+	0.529564	0.152066	0.00237814	0.0199924			+		32	8	8	8	8	13.8089	15.6928	12.8406	13.8549	11.9377	15.2148	12.3366	11.8466	13.9007	12.6199	11.8054	14.4786	15.4488	14.9957	14.3293	13.4194	13.6319	14.317	11.3728	11.6979	12.196
P47791	P47791	GSHR_MOUSE	Gsr	Glutathione reductase, mitochondrial	0.855323	1.58394	1.96966	1.68469	-0.225458	0.663516	0.977944	0.752486	0.0330415	0.109831		0.52789	0.0400545	0.00292719	0.0658647			+		32	8	8	8	8	16.4163	15.6292	14.1979	14.3699	14.0322	15.2479	14.4125	14.0792	15.7604	14.7048	14.7898	14.8378	15.4542	15.4107	14.4111	14.8199	15.6083	15.0642	14.2612	14.5466	14.9837
P47857	P47857	PFKAM_MOUSE	Pfkm	ATP-dependent 6-phosphofructokinase, muscle type	1.04611	1.21924	1.47263	1.54052	0.0650288	0.285977	0.558392	0.623421	0.828653	0.842077		0.916482	0.704195	0.408883	0.40493					32	8	8	8	8	12.3413	14.9307	13.6651	12.9249	10.7731	14.218	12.0022	11.8828	12.7603	11.6238	11.1168	12.4625	14.3045	13.6844	13.331	12.9348	14.0285	14.071	11.1632	11.3051	12.6033
P47867	P47867	SCG3_MOUSE	Scg3	Secretogranin-3	0.776866	1.48197	2.31967	1.80208	-0.364263	0.567518	1.21392	0.849659	4.10615e-05	0.00233628	+	0.142108	0.0503381	0.000733551	0.00180609			+	+	32	8	8	8	8	17.8571	18.0445	17.7166	17.2583	17.8272	18.2533	18.0108	17.5493	17.5495	17.8679	18.386	18.3861	18.6577	18.7468	17.1672	18.67	17.116	17.4335	17.5941	16.9318	18.2081
P47877	P47877	IBP2_MOUSE	Igfbp2	Insulin-like growth factor-binding protein 2	0.701064	1.07776	1.34517	0.943049	-0.512382	0.108034	0.427787	-0.0845957	0.0601401	0.188271		0.0175551	0.668239	0.0693573	0.71243					32	8	8	8	8	16.9163	17.7291	17.3351	16.7508	17.0212	17.4484	16.5801	16.769	17.5138	16.9253	17.2929	17.7076	18.0672	17.9729	17.589	17.5802	17.2136	17.5315	16.8282	17.1996	17.0186
P47878	P47878	IBP3_MOUSE	Igfbp3	Insulin-like growth factor-binding protein 3	1.03409	0.921706	1.11543	1.15346	0.0483674	-0.117622	0.157602	0.205969	0.269894	0.488018		0.766534	0.521331	0.360083	0.226891					32	8	8	8	8	16.1948	16.7885	16.7389	16.1681	16.8216	16.2899	16.7513	16.1415	16.1695	15.9453	16.4289	16.3477	16.5908	16.974	16.3034	16.7481	15.9609	16.4119	15.6429	15.6188	16.2501
P47879	P47879	IBP4_MOUSE	Igfbp4	Insulin-like growth factor-binding protein 4	0.809031	1.26319	1.98795	1.60831	-0.305733	0.33707	0.991282	0.685548	0.000659406	0.0134753	+	0.194155	0.276823	0.00908916	0.0436306			+		32	8	8	8	8	15.1714	15.4224	15.3362	14.2547	15.3707	15.4547	15.3032	15.0795	14.6336	15.4807	15.5675	15.7984	16.0033	15.9205	14.8256	15.609	14.3605	14.952	14.7955	14.4363	15.2032
P47880	P47880	IBP6_MOUSE	Igfbp6	Insulin-like growth factor-binding protein 6	0.970541	0.971154	1.6397	1.5914	-0.0431395	-0.0422273	0.713432	0.670293	0.00594901	0.0466384	+	0.831498	0.896334	0.0275456	0.0151696			+	+	32	8	8	8	8	16.9741	17.039	17.4308	16.7682	17.476	16.992	17.1967	17.1175	16.6804	17.194	17.4311	17.5127	17.2835	17.635	16.1329	17.4697	15.6698	16.4041	16.7201	15.6196	17.0521
P47911	P47911	RL6_MOUSE	Rpl6	60S ribosomal protein L6	0.692343	1.69871	3.52374	2.43964	-0.530441	0.764441	1.81711	1.28667	0.153921	0.232395		0.53794	0.297669	0.0298947	0.100561			+		32	8	8	8	8	13.0217	15.033	11.6396	10.9513	10.9009	14.0409	11.1561	10.7203	13.2818	11.3139	9.65997	13.4296	14.7633	14.1952	13.5344	11.529	13.5865	13.9432	10.3807	10.849	10.8131
P47962	P47962	RL5_MOUSE	Rpl5	60S ribosomal protein L5	0.689822	1.83762	4.33786	2.99235	-0.535703	0.877836	2.11698	1.58128	0.0338746	0.0872028		0.49922	0.179316	0.00646415	0.0405626			+		32	8	8	8	8	12.5073	14.7947	11.6814	10.8202	10.4924	13.7087	10.605	10.7681	12.8145	11.0198	9.97147	13.2216	14.1882	13.8844	13.0483	11.5152	12.2039	13.0476	9.67167	9.6364	10.9383
P47963	P47963	RL13_MOUSE	Rpl13	60S ribosomal protein L13	0.583976	2.15806	5.48189	3.20129	-0.776018	1.10973	2.45467	1.67866	0.056321	0.114472		0.404115	0.19835	0.00669321	0.0820008			+		32	8	8	8	8	13.7759	15.7291	12.6465	9.67386	11.0102	14.7561	12.2316	11.3623	13.9253	11.7098	11.145	13.5303	15.4443	15.0254	14.2898	12.3238	13.9586	14.4368	10.3609	10.7284	12.3121
P48036	P48036	ANXA5_MOUSE	Anxa5	Annexin A5	0.762911	1.29113	2.98072	2.27402	-0.390413	0.368634	1.57566	1.18525	0.03435	0.0923405		0.549577	0.483302	0.00571069	0.0470451			+		32	8	8	8	8	15.8416	18.2167	15.8664	14.2293	14.6096	17.1897	14.856	15.0341	16.2995	15.4655	14.413	16.3659	17.695	17.3717	16.6072	14.749	15.7301	16.6589	13.964	13.2354	14.6511
P48299	P48299	EDN3_MOUSE	Edn3	Endothelin-3	0.889623	1.0129	1.5142	1.34706	-0.168734	0.0184923	0.598552	0.429818	0.005641	0.0557888		0.177785	0.945265	0.0141086	0.058049			+		32	8	8	8	8	14.3787	14.6352	14.5462	14.2757	14.4821	14.8376	14.6159	14.1531	14.3165	14.6206	14.5145	14.6287	14.9205	14.8893	14.3802	15.0044	13.0467	13.996	14.6277	13.7697	14.0355
P48441	P48441	IDUA_MOUSE	Idua	Alpha-L-iduronidase	0.620682	1.02048	1.54798	0.960803	-0.688074	0.0292517	0.630386	-0.0576874	0.0632051	0.167196		0.00818845	0.935548	0.0627334	0.866684					32	8	8	8	8	11.0616	11.7076	10.5989	10.1924	11.2656	11.4117	10.6491	10.523	11.3175	11.4229	12.0498	11.5632	11.7046	11.8341	10.9919	12.0306	10.8317	10.9762	10.633	10.3885	10.5345
P48678	P48678	LMNA_MOUSE	Lmna	Prelamin-A/C	0.92026	1.20334	1.70314	1.56733	-0.119887	0.267043	0.768198	0.648312	0.362612	0.472979		0.82806	0.461243	0.118819	0.233361					32	8	8	8	8	12.8816	14.2191	11.4296	14.5748	11.9579	12.2376	13.4226	11.6349	12.5574	12.3931	12.076	15.1859	12.3708	13.1115	12.8169	12.8056	12.9398	12.5149	11.5857	12.1484	12.2166
P48758	P48758	CBR1_MOUSE	Cbr1	Carbonyl reductase [NADPH] 1	0.714222	1.85717	4.15598	2.96829	-0.485555	0.893104	2.05519	1.56963	0.0494712	0.109137		0.533964	0.248349	0.00337508	0.0481838			+		32	8	8	8	8	14.5605	16.7666	13.4319	12.242	12.5385	16.0867	12.8425	12.4637	14.3175	13.2943	12.5607	14.7226	16.1707	15.8522	14.5366	13.3622	14.0182	15.1709	12.58	11.5663	13.8601
P48758;Q8K354	Q8K354;P48758	CBR1_MOUSE;CBR3_MOUSE	Cbr1;Cbr3	Carbonyl reductase [NADPH] 1	0.938411	1.92629	2.92905	2.74865	-0.0917081	0.945828	1.55043	1.45872	0.186238	0.267687		0.89936	0.256877	0.0393331	0.0719689			+		32	8	8	8	8	14.8768	16.6151	14.1239	12.539	12.9369	15.9391	13.1227	12.7434	14.7373	13.1731	12.163	14.4317	15.8561	15.3124	14.9473	13.0096	15.3263	15.6677	13.083	12.6011	13.6773
P48774	P48774	GSTM5_MOUSE	Gstm5	Glutathione S-transferase Mu 5	0.725186	2.04971	2.60202	1.88695	-0.463577	1.03542	1.37963	0.916054	0.400637	0.478576		0.617678	0.160617	0.0851324	0.274901			+		32	8	8	8	8	13.791	16.22	12.4374	11.3663	11.3898	15.2783	11.6811	11.4919	14.2295	11.9094	10.443	13.7016	15.4233	14.7115	14.6683	12.2778	14.4429	15.193	12.1844	12.1427	13.1311
P49182	P49182	HEP2_MOUSE	Serpind1	Heparin cofactor 2	0.710193	1.24946	1.78866	1.2703	-0.493717	0.321305	0.838882	0.345165	0.00171978	0.0293956	+	0.0258828	0.191633	0.000651009	0.175663			+		32	8	8	8	8	15.9038	17.0618	16.1799	15.7808	16.4651	16.8149	16.1739	15.6769	16.4828	16.333	16.6364	16.7085	17.1283	16.8457	16.852	17.0203	15.582	16.3265	15.7291	15.8724	16.5958
P49312	V9GXF8;P49312	ROA1_MOUSE	Hnrnpa1	Heterogeneous nuclear ribonucleoprotein A1	0.694847	1.67252	3.03625	2.10973	-0.525233	0.742022	1.60229	1.07706	0.0857041	0.161558		0.44815	0.188221	0.0226783	0.152196			+		32	8	8	8	8	11.3703	14.7197	10.5489	10.7583	10.2845	12.6226	11.8852	10.4054	12.3626	10.9594	10.0647	12.8575	12.826	13.1445	13.2159	11.3661	11.915	11.8232	10.0439	10.2244	11.3453
P49722	P49722	PSA2_MOUSE	Psma2	Proteasome subunit alpha type-2	0.802039	1.35771	2.23507	1.79261	-0.318256	0.441177	1.16032	0.842062	0.165144	0.260823		0.596355	0.396409	0.0175856	0.115792			+		32	8	8	8	8	13.0875	14.933	12.0145	12.2927	11.5929	13.8573	11.25	11.6114	12.8289	11.7005	11.2972	13.1612	14.3059	13.9734	13.4995	12.4189	12.9691	13.7266	10.6716	10.3997	12.6108
P49817	P49817	CAV1_MOUSE	Cav1	Caveolin-1	0.574876	0.874458	1.01036	0.580834	-0.798679	-0.193539	0.0148755	-0.783803	0.263196	0.369715		0.134704	0.713098	0.97517	0.189539					32	8	8	8	8	12.8576	14.2103	13.7855	14.4449	11.0552	12.2524	11.7829	12.8611	13.4799	14.9363	14.382	13.379	13.7218	13.356	14.0385	12.3459	14.1749	14.2445	12.5382	14.4608	11.685
P49935	P49935	CATH_MOUSE	Ctsh	Pro-cathepsin H	0.731075	1.60799	3.0082	2.19922	-0.451908	0.685256	1.5889	1.13699	0.000171967	0.00379856	+	0.0708506	0.164843	0.00154373	0.0119053			+	+	32	8	8	8	8	14.0109	14.735	13.6985	13.5457	14.1236	14.3661	13.7765	13.5544	13.953	14.4689	14.6942	14.6	14.7266	14.9655	13.4154	14.6024	12.4624	13.2416	13.7449	12.5639	14.481
P50247	P50247	SAHH_MOUSE	Ahcy	Adenosylhomocysteinase	0.926613	1.43909	2.94666	2.73041	-0.109962	0.525157	1.55908	1.44912	0.0510516	0.114853		0.878228	0.332951	0.0117544	0.0368521			+		32	8	8	8	8	15.0115	17.5203	14.5786	13.2277	13.8034	16.1361	13.7915	12.9842	14.144	14.2174	12.9653	14.9194	16.7053	16.3841	14.6248	13.9727	14.2492	14.7085	13.1435	12.3212	14.2784
P50396	P50396	GDIA_MOUSE	Gdi1	Rab GDP dissociation inhibitor alpha	0.711735	1.5038	3.09238	2.20096	-0.490587	0.588614	1.62872	1.13813	0.00548994	0.0326591	+	0.323053	0.207707	5.53116e-05	0.0306139			+		32	8	8	8	8	14.8122	17.0004	14.199	13.8274	14.0618	16.4086	14.3869	13.8221	15.026	14.795	14.6204	15.4341	16.3836	15.9282	15.1137	15.1421	14.0045	15.467	14.2307	12.7022	14.6721
P50396;Q61598	P50396;Q61598	GDIA_MOUSE;GDIB_MOUSE	Gdi1;Gdi2	Rab GDP dissociation inhibitor alpha	0.751366	1.90973	3.94701	2.96565	-0.412412	0.933369	1.98076	1.56835	0.00433027	0.0261333	+	0.450629	0.137019	0.000391536	0.0133861			+	+	32	8	8	8	8	13.9852	15.9876	13.2276	12.8736	12.5411	15.3263	12.8921	12.9752	14.0881	13.4962	13.08	14.3559	15.4623	14.9911	14.1047	13.5296	13.2567	14.9227	12.8247	11.2733	13.6177
P50428	P50428	ARSA_MOUSE	Arsa	Arylsulfatase A	1.34512	1.15809	1.19268	1.6043	0.427735	0.211747	0.254209	0.681944	0.322676	0.44147		0.367245	0.577472	0.609931	0.00798169				+	32	8	8	8	8	12.9238	13.0853	13.0675	12.7523	13.3243	13.1657	12.712	12.3948	10.2941	13.397	13.2978	13.2183	12.8393	13.452	10.6991	12.8064	11.2606	11.9643	12.7502	11.6436	13.6784
P50429	P50429	ARSB_MOUSE	Arsb	Arylsulfatase B	0.888905	1.20104	1.35385	1.20344	-0.169899	0.264279	0.43707	0.26717	0.0115218	0.103275		0.228855	0.179031	0.0258554	0.169524			+		32	8	8	8	8	14.3924	15.0444	14.3706	14.341	14.6188	14.9795	14.7193	14.3117	14.6462	14.9808	15.0575	14.6822	14.8448	14.9049	14.2755	14.745	14.3495	14.528	14.2216	14.5123	15.1397
P50446	P50446	K2C6A_MOUSE	Krt6a	Keratin, type II cytoskeletal 6A	1.14436	1.06735	1.65039	1.88864	0.194537	0.0940361	0.722809	0.917346	0.585167	0.637094		0.837313	0.890325	0.419438	0.171545					32	8	8	8	8	16.7389	18.9623	16.9368	14.4485	15.2485	16.5858	17.3552	15.224	13.9601	17.6743	14.2628	20.0874	15.9284	15.5945	14.2782	18.1579	14.8114	16.5559	13.2288	15.1807	16.8794
P50446;Q6IME9;Q922U2	P50446;Q6IME9;E9Q1Z0;Q922U2	K2C5_MOUSE;K2C6A_MOUSE;K2C72_MOUSE	Krt5;Krt6a;Krt72	Keratin, type II cytoskeletal 6A	1.10417	1.27156	1.90476	2.10318	0.142964	0.346603	0.929609	1.07257	0.188254	0.278971		0.82764	0.547261	0.171287	0.0354473					32	8	8	8	8	14.044	16.5902	13.8363	14.0332	14.5648	14.1309	15.1524	14.0972	13.5436	15.1456	13.0697	17.0073	14.1378	14.034	12.2907	16.0766	13.7122	14.1707	12.4332	11.8637	16.1079
P50446;Q8BGZ7	Q8BGZ7;P50446;A0A2R8VHP3;Q9Z331;Q6IFZ8	K2C6A_MOUSE;K2C75_MOUSE	Krt6a;Krt75	Keratin, type II cytoskeletal 6A	1.91652	1.05139	1.64641	3.15538	0.938492	0.0723	0.719323	1.65781	0.190895	0.268582		0.320962	0.928751	0.4514	0.0258223					32	8	8	8	8	17.2893	18.8278	17.6633	15.1446	15.3721	17.2428	17.171	15.6473	12.8986	17.1414	13.9261	19.5242	15.616	15.179	14.467	18.0979	12.5396	16.5535	14.1378	13.8468	16.6619
P50446;Q922U2	P50446;Q9Z331;Q922U2	K2C5_MOUSE;K2C6A_MOUSE	Krt5;Krt6a	Keratin, type II cytoskeletal 6A	1.28655	1.17528	1.64648	2.11828	0.363509	0.23301	0.719385	1.08289	0.196751	0.291942		0.478115	0.71545	0.269861	0.0595727					32	8	8	8	8	15.4725	17.4824	15.2672	16.3864	15.7048	15.8594	16.5775	15.5444	14.8093	16.0187	14.7949	17.4529	15.6886	15.9763	13.7435	16.9022	14.5894	15.9731	14.1541	13.0522	16.681
P50516	P50516	VATA_MOUSE	Atp6v1a	V-type proton ATPase catalytic subunit A	0.647233	1.30197	2.895	1.87374	-0.627644	0.380698	1.53356	0.905918	0.0702647	0.143295		0.334031	0.481935	0.0063035	0.150161			+		32	8	8	8	8	11.6422	13.9308	10.5951	10.9473	9.86637	13.0188	10.317	10.3452	11.9037	10.8732	10.621	12.3346	13.5095	13.1225	12.1328	11.1867	12.0135	12.4502	9.59558	9.71965	10.6105
P50580	P50580	PA2G4_MOUSE	Pa2g4	Proliferation-associated protein 2G4	0.831802	1.91246	3.41277	2.83875	-0.265688	0.935426	1.77094	1.50525	0.0994816	0.17325		0.719723	0.1887	0.0117129	0.0517714			+		32	8	8	8	8	13.7422	15.5757	12.6649	11.4592	11.2823	14.6873	12.5277	11.362	13.5809	12.056	11.0062	13.7171	14.701	14.4842	13.4901	12.3911	14.2922	14.3726	11.3068	11.2525	11.561
P50608	P50608	FMOD_MOUSE	Fmod	Fibromodulin	0.775544	1.02645	1.44932	1.12401	-0.36672	0.03767	0.535377	0.168657	0.0292177	0.137269		0.0566769	0.853242	0.0121324	0.420922			+		32	8	8	8	8	14.4287	15.3237	14.6153	14.7372	15.134	14.8098	14.7253	14.069	15.5244	14.4984	15.0974	15.2841	15.2655	15.1831	15.0928	14.8311	14.5332	15.0415	14.2102	14.6258	15.0247
P51150	P51150	RAB7A_MOUSE	Rab7a	Ras-related protein Rab-7a	0.747305	1.37915	2.62791	1.96385	-0.42023	0.463781	1.39392	0.973685	0.00556796	0.0358891	+	0.353684	0.19368	0.000759351	0.0324709			+		32	8	8	8	8	12.7296	14.3264	12.2234	11.3479	11.9272	13.4845	12.1878	11.5314	12.5474	12.3045	11.8236	13.4339	13.8316	13.6801	13.0532	12.4457	12.0123	13.0635	10.655	11.4757	12.4316
P51174	P51174	ACADL_MOUSE	Acadl	Long-chain specific acyl-CoA dehydrogenase, mitochondrial	1.31846	1.85942	1.49371	1.9694	0.398855	0.894852	0.578905	0.97776	0.212011	0.322679		0.448179	0.0323817	0.150945	0.0876099					32	8	8	8	8	13.0051	15.8194	12.7424	12.7433	12.0912	13.0649	12.0178	11.8298	13.339	12.4018	11.5473	11.6902	13.0048	13.2672	12.0384	12.8343	13.7437	13.3979	11.9906	12.6423	13.4412
P51410	A0A140T8T4;P51410;S4R1R7	RL9_MOUSE	Rpl9	60S ribosomal protein L9	0.805348	1.10065	2.13503	1.71944	-0.312315	0.138359	1.09425	0.781939	0.120941	0.212671		0.609768	0.742408	0.0474279	0.112567			+		32	8	8	8	8	15.1303	16.6326	14.3824	13.2147	13.4104	15.5565	14.2885	14.3029	14.8491	13.3941	13.1911	15.9781	15.8547	16.7104	15.2418	14.1975	14.301	15.5033	13.3041	13.1469	13.8339
P51569	P51569	AGAL_MOUSE	Gla	Alpha-galactosidase A	0.766719	1.44909	1.9042	1.45999	-0.383231	0.53515	0.929185	0.545954	0.00101182	0.0200867	+	0.110253	0.0434329	0.00173978	0.0622046			+		32	8	8	8	8	12.0251	12.6981	11.4244	11.4699	11.7301	12.5844	11.4075	12.0538	12.4057	12.513	12.2091	12.3002	12.8554	12.3729	11.5074	12.2954	12.3254	12.6107	11.4803	11.9806	11.6753
P51655	P51655	GPC4_MOUSE	Gpc4	Glypican-4	0.638102	1.65873	2.47824	1.58137	-0.648141	0.73008	1.30932	0.661176	0.00135254	0.0157917	+	0.0711305	0.0913374	0.00859579	0.151746			+		32	8	8	8	8	8.52168	9.71253	9.72843	9.31598	10.3416	10.5088	10.1113	8.98888	9.42007	9.30855	10.5432	10.8471	10.3001	10.9159	10.926	10.1533	10.076	8.81624	9.31027	10.1735	9.39577
P51670	P51670	CCL9_MOUSE	Ccl9	C-C motif chemokine 9	0.791091	1.05881	1.38064	1.09221	-0.338084	0.0824492	0.465339	0.127256	0.447292	0.561695		0.278009	0.85601	0.185582	0.74335					32	8	8	8	8	10.5923	12.3875	11.1644	11.4524	11.38	12.0021	10.1968	11.2112	12.1549	11.0006	11.5683	10.9947	11.6448	11.4961	12.061	12.171	10.6489	11.5217	9.43032	11.9571	11.5574
P51855	P51855	GSHB_MOUSE	Gss	Glutathione synthetase	0.974577	1.26321	1.9627	1.9128	-0.0371513	0.337095	0.972838	0.935687	0.149565	0.250903		0.941828	0.464367	0.0234506	0.0574669			+		32	8	8	8	8	12.8125	14.768	12.4665	12.0738	11.7401	14.1526	12.3164	11.8335	12.5039	12.1187	11.821	12.9793	14.2482	13.9896	12.3632	12.4366	12.9438	13.3574	11.9944	11.3127	12.6652
P51859	P51859	HDGF_MOUSE	Hdgf	Hepatoma-derived growth factor	1.05248	1.48089	2.54984	2.68365	0.0737892	0.566461	1.35041	1.4242	0.063838	0.13376		0.913213	0.303463	0.0155808	0.0162901			+	+	32	8	8	8	8	13.6353	15.3996	13.1229	11.4435	11.6992	14.3277	12.5729	11.9854	12.8477	11.9589	11.0904	12.8767	14.4081	14.9112	13.4554	12.0478	13.0299	13.7338	11.4007	10.7167	12.7081
P51885	P51885	LUM_MOUSE	Lum	Lumican	0.898149	1.34478	1.32331	1.18853	-0.154973	0.427373	0.404151	0.249179	0.0896712	0.227983		0.528303	0.104168	0.106865	0.382465					32	8	8	8	8	15.6167	16.8215	15.9351	15.3405	15.7499	15.6388	15.649	14.8352	15.9052	15.6063	16.1379	16.129	16.4845	15.557	15.3329	15.6734	15.3145	15.36	15.9395	15.7255	16.4784
P51910	P51910	APOD_MOUSE	Apod	Apolipoprotein D	0.575569	0.820258	1.56411	0.900255	-0.796938	-0.285851	0.645344	-0.151594	0.00150092	0.0261887	+	0.000450137	0.26059	0.00509343	0.456271			+		32	8	8	8	8	18.8436	19.7163	19.0936	19.2709	19.7952	19.5899	19.3095	18.9241	20.2227	19.4308	19.7903	20.0841	20.4635	20.293	20.2969	20.3373	18.041	19.6014	19.2456	19.0772	19.3908
P52430	P52430	PON1_MOUSE	Pon1	Serum paraoxonase/arylesterase 1	0.77221	1.28637	1.45539	1.12387	-0.372936	0.363304	0.541409	0.168473	0.44576	0.552767		0.20798	0.502907	0.198971	0.668476					32	8	8	8	8	14.0359	15.1038	14.1234	13.9416	14.791	14.8607	14.4083	13.6216	14.6229	14.1583	14.5895	14.181	14.293	14.9475	15.9804	15.0971	12.7457	14.0581	13.9098	14.1534	14.8431
P52480	P52480	KPYM_MOUSE	Pkm	Pyruvate kinase PKM	0.75626	1.52621	2.63811	1.99509	-0.403046	0.60995	1.3995	0.996457	0.00480008	0.0328559	+	0.315958	0.148867	0.000824077	0.0301859			+		32	8	8	8	8	18.5946	20.4903	18.7228	18.2912	18.3588	19.8183	18.279	17.6725	18.7554	18.7772	18.6265	19.2527	20.151	19.9965	18.7195	19.1732	18.4968	19.138	17.9656	17.4089	19.2108
P52760	P52760	RIDA_MOUSE	Rida	2-iminobutanoate/2-iminopropanoate deaminase	0.813137	1.46929	1.65663	1.34706	-0.29843	0.555116	0.728249	0.429819	0.228947	0.355181		0.424669	0.157356	0.0124423	0.288858			+		32	8	8	8	8	12.7443	13.7674	12.3722	11.197	12.0778	14.0674	12.5402	12.0498	12.2783	13.2391	12.7307	13.3793	13.3722	13.0753	12.5557	12.5731	12.3717	12.6786	11.9468	13.6626	13.0937
P52793	P52793	EFNA1_MOUSE	Efna1	Ephrin-A1	0.831089	0.992275	1.69281	1.40688	-0.266925	-0.0111884	0.759421	0.492496	0.0645661	0.159059		0.344294	0.978986	0.0673051	0.173761			+		32	8	8	8	8	11.3275	12.1131	11.5862	11.2763	11.8232	12.3925	11.972	11.2364	11.3303	11.9176	12.1585	12.4447	12.1563	12.6626	10.7549	12.4377	10.4403	10.8018	11.3438	10.2428	12.1231
P52795	P52795	EFNB1_MOUSE	Efnb1	Ephrin-B1	0.829209	0.805013	0.76482	0.634196	-0.270192	-0.312917	-0.386807	-0.656999	0.200065	0.348667		0.377025	0.243741	0.193486	0.0185271					32	8	8	8	8	11.2391	10.8279	10.9749	12.0353	11.5751	12.2948	11.952	11.6787	12.5653	11.9579	11.0632	11.0107	11.3693	12.0964	12.7756	11.9011	11.7479	12.6425	12.0741	12.3273	10.7651
P52800	P52800	EFNB2_MOUSE	Efnb2	Ephrin-B2	1.05572	1.25727	1.44168	1.52201	0.0782256	0.3303	0.527748	0.605974	0.0180772	0.0944817		0.64169	0.291613	0.0439334	0.0182359			+		32	8	8	8	8	13.4029	13.8891	13.3197	13.2535	13.4604	13.8571	13.6684	13.057	13.2977	13.715	13.1628	13.3447	13.7875	13.8504	12.7805	13.3438	12.0617	13.2139	13.106	12.8086	13.9538
P53810	P53810	PIPNA_MOUSE	Pitpna	Phosphatidylinositol transfer protein alpha isoform	0.582343	2.03654	4.05755	2.36289	-0.780059	1.02612	2.02061	1.24055	0.0241113	0.072195		0.263488	0.0596301	0.00116045	0.0743414			+		32	8	8	8	8	11.4786	13.8269	11.2626	9.94311	9.80887	13.5706	10.91	10.0916	12.5906	10.5889	10.7702	12.2309	13.5437	12.9589	12.8321	11.6176	12.2467	12.7216	10.1356	10.2855	10.4819
P53996	P53996	CNBP_MOUSE	Cnbp	Cellular nucleic acid-binding protein	0.839899	1.94079	2.62032	2.2008	-0.251713	0.956643	1.38974	1.13803	0.0854361	0.16507		0.722472	0.022544	0.00974176	0.0808784			+		32	8	8	8	8	13.997	15.7958	13.4304	11.1183	12.2366	15.1945	12.9057	12.1341	12.966	12.9316	12.343	13.6523	15.39	15.002	14.135	12.4061	13.6057	14.6769	12.4269	12.221	13.1008
P54071	P54071	IDHP_MOUSE	Idh2	Isocitrate dehydrogenase [NADP], mitochondrial	1.12399	1.53726	1.96225	2.20554	0.168625	0.62036	0.972507	1.14113	0.283848	0.38175		0.797529	0.212767	0.0304265	0.0927585			+		32	8	8	8	8	12.3398	16.935	13.2143	13.6273	12.3744	14.1601	12.1766	12.1964	13.4238	12.5025	11.6535	12.888	13.8988	14.2894	13.2645	13.7544	13.512	13.9316	12.2449	11.6695	14.3088
P54227	P54227	STMN1_MOUSE	Stmn1	Stathmin	0.496474	1.48318	3.27658	1.62674	-1.01021	0.568691	1.71219	0.701983	0.00955796	0.0445252	+	0.067165	0.186274	0.000351756	0.185163			+		32	8	8	8	8	12.0585	13.472	11.4595	10.2657	10.5663	13.5694	11.2042	11.2347	12.7934	11.5583	12.0725	12.5413	13.7045	13.6086	13.2121	12.4213	12.5209	12.9851	11.0487	10.6773	10.9094
P54726	P54726	RD23A_MOUSE	Rad23a	UV excision repair protein RAD23 homolog A	1.0949	1.30544	1.42994	1.56564	0.130797	0.384537	0.515955	0.646752	0.6819	0.733868		0.771622	0.441794	0.205794	0.154695					32	8	8	8	8	11.1859	12.989	11.2486	10.4683	11.1552	13.0871	10.9519	11.285	11.509	10.0694	10.7056	10.9031	12.3117	12.3883	11.7822	11.6552	12.9743	12.6257	11.1669	10.2688	10.0477
P54728	P54728	RD23B_MOUSE	Rad23b	UV excision repair protein RAD23 homolog B	0.596221	1.71548	3.63811	2.16912	-0.746081	0.778613	1.86319	1.11711	0.00169017	0.0154225	+	0.12756	0.0715899	0.000221729	0.0438757			+		32	8	8	8	8	13.3365	14.7437	12.5769	11.9783	11.4927	14.4738	12.7368	12.5819	13.3369	12.9733	13.1787	14.5243	14.7501	13.8612	13.4358	13.8289	13.3111	13.9701	12.0653	12.0024	12.5842
P54761	P54761	EPHB4_MOUSE	Ephb4	Ephrin type-B receptor 4	0.69549	0.958892	1.48303	1.03143	-0.523899	-0.0605592	0.568548	0.0446491	0.0194952	0.104974		0.0196759	0.784321	0.021692	0.854237			+		32	8	8	8	8	10.8409	11.7213	10.407	10.9306	11.0743	11.5389	11.087	10.6178	11.8995	11.3793	11.4339	11.0661	11.1018	11.9152	11.8648	11.7484	11.4504	10.9984	10.5372	10.6757	10.6285
P54818	P54818	GALC_MOUSE	Galc	Galactocerebrosidase	0.878218	1.07181	2.15904	1.89611	-0.187349	0.100054	1.11039	0.92304	0.00135288	0.0164459	+	0.389923	0.8141	0.00779334	0.0152079			+	+	32	8	8	8	8	10.8066	11.4386	11.0584	11.2436	11.1051	11.8359	11.3259	10.8519	10.5008	11.2774	11.8207	11.3661	11.5806	12.1732	11.319	11.1269	10.1758	10.0695	11.0612	8.87055	11.4146
P54923	P54923	ADPRH_MOUSE	Adprh	[Protein ADP-ribosylarginine] hydrolase	0.819772	1.72246	2.67809	2.19543	-0.286705	0.784471	1.42121	1.1345	0.0105069	0.0489622	+	0.602394	0.0377623	0.00222153	0.0450415			+		32	8	8	8	8	12.3219	14.1032	12.0219	10.5483	11.374	13.6806	11.6021	10.7752	12.1759	11.173	11.9098	12.6882	13.754	13.019	12.4067	11.5942	11.2412	12.4626	11.1741	10.9434	11.9296
P55012	P55012	S12A2_MOUSE	Slc12a2	Solute carrier family 12 member 2	0.946989	1.10641	1.58189	1.49803	-0.0785807	0.14589	0.66165	0.58307	0.0287427	0.109221		0.768931	0.648217	0.0319086	0.124575			+		32	8	8	8	8	11.3367	12.3964	11.3755	11.1892	11.19	13.1542	11.8679	11.8217	11.9601	11.7565	11.4789	11.9764	12.0704	11.4659	12.138	12.114	11.1491	11.6259	10.6373	10.7663	11.5259
P55065	P55065	PLTP_MOUSE	Pltp	Phospholipid transfer protein	0.746508	1.45247	1.79164	1.33747	-0.421771	0.538505	0.841281	0.41951	0.000375743	0.0120494	+	0.0388429	0.0627761	0.0029463	0.121361			+		32	8	8	8	8	17.4528	18.282	17.3495	17.3657	17.7979	17.8621	17.6456	16.8763	18.145	17.6945	18.1081	18.2403	18.3654	18.0203	17.3966	18.036	17.2208	17.476	17.3737	17.4937	18.4343
P55066	P55066	NCAN_MOUSE	Ncan	Neurocan core protein	0.805465	1.09046	1.46562	1.1805	-0.312107	0.124935	0.551511	0.239404	0.00447662	0.0591327		0.0349788	0.547965	0.0123933	0.25638			+		32	8	8	8	8	13.9851	14.7012	14.1644	14.2177	14.5358	14.7806	14.4583	14.0796	14.5585	14.5634	14.8267	14.5589	14.6308	15.0771	14.3256	14.8784	13.86	14.5832	14.0639	13.8805	14.4562
P55066;Q61282	Q61282;P55066	NCAN_MOUSE;PGCA_MOUSE	Acan;Ncan	Neurocan core protein	0.837546	0.7587	1.28267	1.0743	-0.255759	-0.398399	0.359151	0.103391	0.117197	0.254069		0.21766	0.215292	0.157749	0.713075					32	8	8	8	8	12.0701	13.4591	12.6986	12.9554	13.3132	13.3057	13.438	12.7734	13.3214	12.9284	13.5843	12.7764	13.2438	13.5263	13.1681	13.5109	11.8123	13.4485	12.7629	11.6404	12.814
P55258;P61027;P62821;Q8K386;Q9D1G1	Q9DD03;P61027;Q8K386;P55258;P61028;Q9D1G1;P62821	RAB10_MOUSE;RAB15_MOUSE;RAB1A_MOUSE;RAB1B_MOUSE;RAB8A_MOUSE	Rab10;Rab15;Rab1A;Rab1b;Rab8a	Ras-related protein Rab-8A	0.740981	1.68115	4.88893	3.6226	-0.432491	0.749444	2.28952	1.85703	0.00356488	0.0212537	+	0.494689	0.276567	0.00347045	0.0211934			+		32	8	8	8	8	13.7782	16.1523	13.3945	12.4311	12.7594	15.0975	13.7847	12.1158	13.28	13.6468	12.5868	15.0748	15.6793	15.2563	13.7563	13.693	12.4215	13.4903	12.0281	11.446	13.4886
P55264	P55264	ADK_MOUSE	Adk	Adenosine kinase	0.826607	1.58215	2.4775	2.04792	-0.274727	0.661882	1.30888	1.03416	0.26241	0.353156		0.711188	0.262181	0.0271153	0.136457			+		32	8	8	8	8	13.0734	15.3926	12.4081	10.8779	11.0559	14.5609	11.5876	11.8002	12.769	11.9379	11.2207	12.9037	14.7469	14.3841	13.1979	11.794	13.4086	13.5563	11.344	11.2514	12.7286
P55284	P55284	CADH5_MOUSE	Cdh5	Cadherin-5	0.922046	1.28255	1.22765	1.13195	-0.11709	0.359019	0.295894	0.178804	0.0856944	0.228271		0.494568	0.231597	0.181293	0.459314					32	8	8	8	8	13.2041	13.9118	13.1824	13.2627	13.9695	14.1594	13.8494	13.4085	13.6444	13.6323	13.4472	13.9879	13.8697	13.7482	13.3995	14.1554	12.6497	13.7651	14.0437	13.1982	14.6082
P55288	P55288	CAD11_MOUSE	Cdh11	Cadherin-11	0.736664	1.18845	1.35105	0.995273	-0.440921	0.249082	0.434086	-0.0068351	0.0255613	0.128326		0.0389179	0.236683	0.0123378	0.976539					32	8	8	8	8	11.4919	12.3919	11.4829	11.5051	11.7521	12.5288	12.2939	11.1208	12.4492	12.1352	12.1676	11.9538	12.3948	12.1646	12.3973	12.4325	11.6981	12.2143	11.3352	12.3125	12.1071
P55292	P55292	DSC2_MOUSE	Dsc2	Desmocollin-2	0.90331	0.994107	1.17342	1.05996	-0.146707	-0.00852704	0.230715	0.0840081	0.9264	0.935673		0.708892	0.986032	0.634335	0.875641					32	8	8	8	8	8.02467	9.46001	9.67369	9.91132	10.6697	10.6852	10.6888	9.66837	10.2865	10.1006	9.57229	9.95896	10.2838	8.74458	10.8468	10.1618	9.97431	10.1869	10.2113	8.30921	9.40576
P55849	P55849	DSC1_MOUSE	Dsc1	Desmocollin-1	1.37207	1.18893	0.426937	0.585789	0.456357	0.249662	-1.2279	-0.771547	0.0976522	0.174218		0.369504	0.7487	0.110676	0.33519					32	8	8	8	8	12.5084	12.8509	11.2416	15.0406	12.9193	12.5254	13.7725	13.8156	13.117	12.2408	11.9552	11.3569	12.1701	13.5135	13.615	13.0551	16.1111	13.4911	12.9248	13.1185	14.7698
P55850	P55850	DSC3_MOUSE	Dsc3	Desmocollin-3	0.981684	1.18981	1.22016	1.19781	-0.0266697	0.250731	0.287073	0.260403	0.0778654	0.232246		0.870963	0.311739	0.265937	0.303702					32	8	8	8	8	12.183	12.6356	11.7995	12.5767	12.4488	12.5222	12.8074	12.4592	12.493	12.5973	12.5977	12.7449	12.6656	12.1247	11.774	12.6485	11.9325	12.6315	12.8012	12.3338	12.5851
P56375	P56375	ACYP2_MOUSE	Acyp2	Acylphosphatase-2	0.948567	1.43415	1.78158	1.68994	-0.076179	0.520198	0.833155	0.756976	0.043108	0.130467		0.792845	0.140809	0.00244068	0.0151899			+		32	8	8	8	8	14.0581	15.3178	14.2546	13.6686	13.4993	15.0241	14.0885	13.7536	13.7566	14.0842	13.5599	14.3566	14.8838	14.6764	14.1934	14.7631	14.3486	14.5884	13.5116	12.9316	14.7713
P56376	P56376	ACYP1_MOUSE	Acyp1	Acylphosphatase-1	0.766905	1.27982	2.19003	1.67955	-0.382879	0.355936	1.13095	0.748072	0.00831363	0.0485694	+	0.264932	0.347879	0.000257186	0.0393653			+		32	8	8	8	8	14.2588	14.8184	13.7198	12.5898	13.434	14.9782	13.871	13.2171	14.0934	14.1833	13.5322	14.2836	14.9549	14.8552	13.9221	14.1255	13.1242	13.9563	13.3044	12.1901	14.4219
P56395	P56395	CYB5_MOUSE	Cyb5a	Cytochrome b5	1.26461	1.47916	1.18021	1.49251	0.338693	0.56478	0.239043	0.577736	0.34247	0.474105		0.253029	0.176723	0.491775	0.156311					32	8	8	8	8	11.5456	13.3368	12.6101	12.3536	11.2022	12.5417	11.7814	12.3241	11.5622	11.4717	11.2783	11.9109	12.3343	12.5524	12.0102	11.8659	13.1199	12.674	12.5942	12.1515	11.6954
P56399	P56399	UBP5_MOUSE	Usp5	Ubiquitin carboxyl-terminal hydrolase 5	0.673083	1.75146	3.54035	2.38295	-0.571143	0.808556	1.82389	1.25275	0.0924686	0.165639		0.466725	0.214373	0.013547	0.097797			+		32	8	8	8	8	13.1918	15.5908	12.4433	11.7618	10.9391	15.0404	12.3891	11.863	13.8568	11.9047	11.2612	13.6271	15.2938	14.6383	14.5546	12.6521	13.856	14.4109	11.0862	11.6393	12.0407
P56480	P56480	ATPB_MOUSE	Atp5f1b	ATP synthase subunit beta, mitochondrial	0.72148	1.29644	2.2049	1.59079	-0.47097	0.374554	1.14071	0.669743	0.103803	0.193882		0.452455	0.262188	0.00150858	0.285543			+		32	8	8	8	8	12.6592	15.9478	13.0298	11.6843	11.3722	13.7945	12.0747	10.9153	13.3002	12.8532	11.8496	13.7934	13.4221	13.6775	13.1926	13.1569	12.5748	12.7606	11.1156	12.0416	13.187
P56542	P56542	DNS2A_MOUSE	Dnase2	Deoxyribonuclease-2-alpha	0.668537	1.45601	2.05183	1.37173	-0.580921	0.542024	1.03691	0.455992	0.00256499	0.0293136	+	0.0126645	0.135299	0.00325891	0.203841			+		32	8	8	8	8	10.5521	11.7525	10.5331	10.5631	10.6742	11.613	10.5949	10.327	11.6721	11.4865	11.4398	11.6127	11.4819	11.1032	11.2043	11.2567	10.0967	10.4014	10.9745	10.8285	11.3061
P56565	P56565	S10A1_MOUSE	S100a1	Protein S100-A1	1.17319	2.27521	2.11877	2.48573	0.230443	1.186	1.08322	1.31367	0.0747599	0.153824		0.679222	0.0239713	0.0103574	0.0339135			+		32	8	8	8	8	10.8646	13.2505	10.409	9.55885	10.3286	13.09	12.3482	10.7803	11.1003	10.7065	11.2594	10.6604	12.571	10.3319	11.4084	10.7486	10.7226	12.3558	11.2532	10.4386	11.702
P56818	P56818	BACE1_MOUSE	Bace1	Beta-secretase 1	0.614194	1.31303	1.55051	0.952312	-0.703234	0.392905	0.632741	-0.0704937	0.0105034	0.0672339		0.034343	0.0483887	0.00851887	0.81763			+		32	8	8	8	8	11.7638	12.0803	10.3268	12.4131	10.9357	11.2828	12.2198	10.9158	12.6159	12.1474	12.2757	11.5084	11.9872	11.8064	12.6248	12.5981	11.4731	12.1835	11.9739	12.0046	12.2314
P56942	P56942	MCH_MOUSE	Pmch	Pro-MCH	0.771831	0.824946	1.16004	0.895354	-0.373643	-0.277629	0.214174	-0.159469	0.555067	0.659651		0.26375	0.36702	0.381429	0.648891					32	8	8	8	8	16.0186	16.8433	16.563	16.2128	15.4117	16.0212	16.6662	14.3457	15.8313	16.5294	15.7996	16.7953	16.5349	16.2298	16.4382	16.9132	15.2922	16.4722	15.6941	16.1059	14.8321
P56959	P56959	FUS_MOUSE	Fus	RNA-binding protein FUS	0.580391	1.81356	5.51692	3.20197	-0.784902	0.858821	2.46386	1.67896	0.011652	0.0436124	+	0.32511	0.170932	0.00116554	0.0306488			+		32	8	8	8	8	13.2499	15.6065	12.83	10.7798	10.8711	14.0136	12.0232	11.2581	14.0471	12.1436	11.2271	12.9045	14.7674	14.8083	14.6015	12.412	13.3947	13.9747	10.7807	10.5652	10.7611
P57716	P57716	NICA_MOUSE	Ncstn	Nicastrin	0.829521	1.39955	1.87043	1.55156	-0.269649	0.484965	0.903372	0.633723	2.10361e-05	0.00240678	+	0.0931404	0.0509878	0.00135185	0.0162725			+		32	8	8	8	8	11.8172	12.2885	12.0351	11.4722	12.0572	12.4934	11.9341	11.7706	12.032	11.8601	12.0148	12.3306	12.6026	12.2723	12.2507	12.6624	11.776	11.5457	11.8475	11.6447	12.4571
P57774	P57774	NPY_MOUSE	Npy	Pro-neuropeptide Y	0.996937	1.31975	1.20329	1.1996	-0.00442541	0.400262	0.266983	0.262558	0.678347	0.726071		0.992192	0.511312	0.568425	0.551051					32	8	8	8	8	12.7927	12.808	12.454	11.7349	12.0275	14.2635	13.0082	13.7118	11.3755	13.1968	12.954	14.2623	13.5557	12.5995	11.7334	13.1587	12.6541	11.7871	12.3934	11.2481	14.4032
P57776	P57776	EF1D_MOUSE	Eef1d	Elongation factor 1-delta	0.554407	2.26144	4.95454	2.74683	-0.850982	1.17724	2.30875	1.45777	0.0725593	0.136482		0.365327	0.143848	0.00929161	0.116408			+		32	8	8	8	8	13.1364	15.8179	12.2678	10.3011	10.6407	14.8196	11.4957	11.1407	13.9569	11.9989	10.5127	13.6309	15.2677	14.9318	13.9863	12.1425	13.8218	14.6323	10.229	10.5475	12.089
P57780	P57780	ACTN4_MOUSE	Actn4	Alpha-actinin-4	0.629797	1.68788	4.43124	2.79078	-0.66704	0.755214	2.14771	1.48067	0.0260218	0.0734327		0.408907	0.178208	0.0045079	0.0441772			+		32	8	8	8	8	13.6808	15.4314	12.3566	11.8419	11.0513	14.5543	11.9299	11.1447	13.7608	11.9073	10.9692	14.423	15.2637	14.508	14.2206	12.2745	13.0865	13.6381	10.4342	11.0951	11.5569
P57780;Q7TPR4	P57780;Q7TPR4	ACTN1_MOUSE;ACTN4_MOUSE	Actn1;Actn4	Alpha-actinin-4	0.69493	1.84008	4.07377	2.83099	-0.52506	0.879771	2.02637	1.5013	0.012181	0.0479164	+	0.474613	0.0455879	0.000904286	0.0240684			+		32	8	8	8	8	14.4088	16.4652	13.6788	13.2647	12.2867	15.466	13.5828	11.6203	14.3295	13.2101	12.3876	15.3659	16.1323	15.4016	14.4979	13.649	13.0906	14.4484	12.2218	11.7061	13.5632
P58044	P58044	IDI1_MOUSE	Idi1	Isopentenyl-diphosphate Delta-isomerase 1	0.783141	1.40806	1.6458	1.2889	-0.352656	0.49371	0.718791	0.366135	0.142051	0.262938		0.407244	0.089417	0.0348205	0.386744			+		32	8	8	8	8	12.3429	13.4588	10.8301	11.6366	10.7722	13.0843	12.103	11.3643	13.0285	11.7571	11.5511	12.6208	13.2975	11.8811	12.0931	12.1843	12.9125	12.3386	11.558	12.3286	11.5747
P58242	P58242	ASM3B_MOUSE	Smpdl3b	Acid sphingomyelinase-like phosphodiesterase 3b	0.853913	0.581253	1.21787	1.03996	-0.22784	-0.782761	0.284361	0.0565218	0.0405703	0.125421		0.310602	0.0441001	0.266324	0.863549					32	8	8	8	8	10.1351	11.4478	10.0806	10.3642	10.6902	11.0139	11.1313	9.68938	10.748	10.9555	10.6628	10.7052	10.7931	10.7134	10.8712	10.9259	8.43294	10.189	9.83091	10.034	10.7108
P58252	P58252	EF2_MOUSE	Eef2	Elongation factor 2	0.864979	1.71125	3.4615	2.99413	-0.209264	0.775051	1.7914	1.58214	0.0466356	0.107506		0.774263	0.241167	0.00751468	0.0306592			+		32	8	8	8	8	15.5135	17.7372	14.864	14.0636	13.5355	16.833	14.1691	13.4495	15.2097	14.1955	13.1098	15.8907	17.0319	16.4878	15.4333	14.4809	15.5316	15.8725	12.9326	12.7667	14.4314
P58389	P58389	PTPA_MOUSE	Ptpa	Serine/threonine-protein phosphatase 2A activator	0.574185	1.82294	3.36142	1.93007	-0.800413	0.86627	1.74907	0.948656	0.126472	0.20684		0.271402	0.205668	0.0066788	0.193331			+		32	8	8	8	8	12.2331	15.141	11.525	10.738	10.8363	14.3111	11.5336	11.361	13.3343	11.9356	11.3039	12.7218	14.4664	13.9349	14.0177	12.3678	13.5226	14.1824	11.0907	10.8724	11.6947
P58771	P58771	TPM1_MOUSE	Tpm1	Tropomyosin alpha-1 chain	0.675074	1.34662	3.412	2.30335	-0.566882	0.429342	1.77062	1.20373	0.0934991	0.165799		0.494299	0.480524	0.0116782	0.108671			+		32	8	8	8	8	15.0961	17.332	15.2311	13.5761	12.6407	16.5538	13.2503	12.8646	15.2503	13.2867	12.7704	15.4745	16.8735	16.4635	16.0873	14.8734	15.1087	16.3178	12.5223	12.49	13.0364
P59999	P59999	ARPC4_MOUSE	Arpc4	Actin-related protein 2/3 complex subunit 4	0.692444	1.77927	3.89324	2.69585	-0.530231	0.831286	1.96097	1.43074	0.0285891	0.0802111		0.452229	0.17691	0.00403551	0.0515042			+		32	8	8	8	8	13.5646	16.0011	12.4739	12.7899	11.6613	15.1775	12.5264	12.0492	14.1706	12.596	11.85	14.4966	15.3505	14.8692	13.8327	13.3202	13.7891	14.4785	11.5919	11.507	12.2899
P60335	P60335	PCBP1_MOUSE	Pcbp1	Poly(rC)-binding protein 1	0.580229	2.22547	4.89251	2.83878	-0.785305	1.15411	2.29058	1.50527	0.0485798	0.107352		0.361994	0.124796	0.00578918	0.0861561			+		32	8	8	8	8	12.3173	14.7898	10.9527	9.64397	11.3011	14.1078	10.4403	10.3125	12.3748	11.218	10.1953	13.259	14.4551	14.0027	13.0386	11.6043	12.5053	13.4184	9.68741	9.68152	11.3436
P60335;Q61990	P60335;P57722;Q61990	PCBP1_MOUSE;PCBP2_MOUSE	Pcbp1;Pcbp2	Poly(rC)-binding protein 1	0.709761	1.5256	3.77806	2.68152	-0.494595	0.609374	1.91765	1.42305	0.0833041	0.152774		0.555354	0.383282	0.0116922	0.0872649			+		32	8	8	8	8	13.5478	15.7708	12.5994	11.6815	11.1647	14.9332	12.239	10.5514	13.5678	11.8411	11.2499	13.7241	15.4339	14.8121	13.4178	12.3979	14.2575	13.6352	11.138	11.0423	11.7165
P60487	P60487	PLPP_MOUSE	Pdxp	Pyridoxal phosphate phosphatase	0.480328	1.46197	2.94411	1.41414	-1.05791	0.547916	1.55783	0.49992	5.06689e-06	0.000634921	+	0.000773889	0.0675437	1.31475e-05	0.107422			+		32	8	8	8	8	12.1659	13.0567	12.3082	12.0772	12.0449	13.0899	11.5363	11.5082	12.9729	13.0757	13.1178	13.2861	13.9849	13.6958	13.1328	12.9847	12.2692	12.8987	11.9645	11.7244	12.2685
P60710;P63260	P63260;P60710	ACTB_MOUSE;ACTG_MOUSE	Actb;Actg1	Actin, cytoplasmic 1	0.687	1.73148	3.24789	2.2313	-0.541619	0.792005	1.6995	1.15789	0.0240175	0.0754948		0.385397	0.0816968	0.00329955	0.047092			+		32	8	8	8	8	18.4968	20.019	17.4042	16.7252	17.0902	19.4608	17.2036	16.6215	18.4734	17.3241	16.5722	18.8016	19.931	19.5873	18.7555	17.9093	18.1615	18.7994	16.743	16.3261	17.4609
P60710;P63260;P63268	P68033;P63260;P62737;P63268;P68134;P60710	ACTB_MOUSE;ACTG_MOUSE;ACTH_MOUSE	Actb;Actg1;Actg2	Actin, cytoplasmic 1	0.807102	1.63242	3.31741	2.67748	-0.309178	0.707008	1.73006	1.42088	0.00104709	0.0116303	+	0.544874	0.0393715	0.000293287	0.00346199			+	+	32	8	8	8	8	19.4128	20.5734	18.6966	17.8865	18.554	20.1978	18.1254	17.745	18.7574	18.5284	18.0103	20.13	20.5885	20.094	18.6739	18.8825	18.6668	18.6381	17.7893	16.8157	18.162
P60710;P63260;P63268;Q8BFZ3	P68033;Q8BFZ3;P63260;P62737;P63268;P68134;P60710	ACTBL_MOUSE;ACTB_MOUSE;ACTG_MOUSE;ACTH_MOUSE	Actb;Actbl2;Actg1;Actg2	Actin, cytoplasmic 1	0.779387	1.55739	3.26661	2.54595	-0.359587	0.639127	1.70779	1.34821	0.014044	0.0536306		0.524638	0.219833	0.00340877	0.0234983			+		32	8	8	8	8	17.8881	19.7633	17.2906	16.8563	16.963	18.9727	16.8899	16.3419	17.7656	17.2641	16.3095	18.8023	19.4193	18.8456	18.063	17.373	17.1029	18.3605	16.5131	15.1507	17.0225
P60710;P63260;Q8BFZ3	Q8BFZ3;P63260;P60710	ACTBL_MOUSE;ACTB_MOUSE;ACTG_MOUSE	Actb;Actbl2;Actg1	Actin, cytoplasmic 1	0.564423	2.27439	6.73605	3.80198	-0.825153	1.18548	2.7519	1.92675	0.00340047	0.0200375	+	0.309726	0.0575344	0.000571886	0.0216622			+		32	8	8	8	8	14.9853	17.5828	14.0747	12.8233	13.5799	16.5263	14.1214	12.4748	14.731	14.3439	13.6529	16.132	17.3136	16.984	15.2484	14.3636	13.1989	15.2579	13.2378	12.2101	14.5622
P60755	P60755	MDGA2_MOUSE	Mdga2	MAM domain-containing glycosylphosphatidylinositol anchor protein 2	1.00227	1.32434	1.21164	1.21438	0.0032686	0.405276	0.276955	0.280224	0.309514	0.461178		0.991705	0.177333	0.377888	0.420816					32	8	8	8	8	10.4979	11.9835	11.2087	11.1467	12.0042	11.9686	11.8089	10.3158	10.1561	11.325	11.3705	11.3347	11.457	11.8567	11.4597	11.9486	11.4325	11.7537	10.5333	11.427	11.6871
P60761	P60761	NEUG_MOUSE	Nrgn	Neurogranin	0.188105	1.04505	5.89038	1.10801	-2.41039	0.0635687	2.55836	0.147972	8.79193e-10	0	+	3.35006e-08	0.859229	3.17349e-07	0.63	+		+		32	8	8	8	8	12.0727	12.4822	12.101	12.2551	10.916	12.2792	12.098	11.6906	13.7941	13.938	14.1542	14.8703	14.7406	14.605	14.4093	14.6663	12.3936	12.3629	11.0739	12.055	11.2264
P60766	P60766	CDC42_MOUSE	Cdc42	Cell division control protein 42 homolog	0.652672	1.57905	2.66951	1.74231	-0.61557	0.659055	1.41657	0.801003	0.320057	0.408696		0.469624	0.297785	0.0435708	0.289571			+		32	8	8	8	8	13.6625	15.9372	12.4509	11.3902	11.6688	15.3949	11.5288	12.0073	14.2948	12.2974	11.0448	13.5604	15.4794	14.8727	14.6863	12.7293	14.1192	15.2038	11.7429	11.6607	12.1587
P60843	P60843	IF4A1_MOUSE	Eif4a1	Eukaryotic initiation factor 4A-I	0.754116	1.67862	3.59786	2.7132	-0.407142	0.747275	1.84714	1.44	0.0837967	0.154572		0.605985	0.252401	0.0181718	0.0510693			+		32	8	8	8	8	12.6732	15.0651	11.8302	11.9146	11.148	14.5393	12.1827	10.8939	13.2156	11.6128	10.0572	13.9837	14.6155	13.9831	14.0506	11.9855	13.4324	14.0673	10.7681	10.8774	10.8925
P60867	P60867	RS20_MOUSE	Rps20	40S ribosomal protein S20	0.590217	2.03904	4.86042	2.8687	-0.760683	1.02789	2.28108	1.5204	0.0838937	0.151058		0.413837	0.197769	0.0122247	0.0900542			+		32	8	8	8	8	12.5557	14.7494	11.5209	9.32742	9.93286	13.777	11.7761	10.4225	13.5474	11.0299	9.42555	13.0278	14.1971	13.6716	13.9796	11.2683	13.1262	13.9281	9.91944	10.198	10.6645
P61087	P61087	UBE2K_MOUSE	Ube2k	Ubiquitin-conjugating enzyme E2 K	0.569112	1.48709	3.09349	1.76055	-0.813215	0.572492	1.62924	0.816023	0.031327	0.0896864		0.177277	0.254918	0.00190732	0.171198			+		32	8	8	8	8	11.1832	13.5685	10.5919	9.95823	10.1242	12.9234	10.9612	10.0512	12.3764	11.0016	10.8918	12.4232	13.0977	12.7716	12.2618	11.0434	12.0456	12.4503	9.81074	9.57775	11.0841
P61089	P61089	UBE2N_MOUSE	Ube2n	Ubiquitin-conjugating enzyme E2 N	0.624064	1.59497	2.81157	1.7546	-0.680234	0.673532	1.49138	0.811144	0.189978	0.276409		0.338689	0.304059	0.019082	0.232234			+		32	8	8	8	8	13.912	15.6893	12.9092	11.6924	12.1682	15.6334	13.0928	12.454	14.4272	12.3438	12.7868	14.5967	15.738	15.038	14.9078	13.1549	14.7529	15.1776	12.6319	12.3532	13.3017
P61161	P61161	ARP2_MOUSE	Actr2	Actin-related protein 2	0.709784	1.53904	2.84884	2.02206	-0.494549	0.622031	1.51038	1.01583	0.122925	0.206498		0.477147	0.27435	0.0160548	0.120185			+		32	8	8	8	8	13.1435	15.3286	11.9314	12.4785	11.1686	14.6341	12.1024	11.81	13.6045	12.1543	11.1666	13.5641	15.0746	14.3911	13.7725	12.8257	13.8441	14.3667	11.3085	11.4485	11.7489
P61255	P61255	RL26_MOUSE	Rpl26	60S ribosomal protein L26	0.875741	1.39742	3.03947	2.66179	-0.191424	0.482771	1.60382	1.41239	0.135623	0.213004		0.823976	0.494826	0.0483743	0.0626343			+		32	8	8	8	8	14.813	15.7149	13.7155	11.5938	11.9057	15.2957	13.0508	12.1029	13.7404	12.1538	10.3982	14.5549	15.5348	15.4875	14.6462	13.2079	13.3337	14.7568	11.6274	11.6566	12.6314
P61358	P61358	RL27_MOUSE	Rpl27	60S ribosomal protein L27	0.645618	1.49545	3.2988	2.12976	-0.631247	0.580577	1.72194	1.09069	0.160447	0.241469		0.466451	0.394125	0.0267348	0.158996			+		32	8	8	8	8	13.6452	15.7964	12.6439	10.8565	11.4354	14.8906	12.0859	11.6974	13.9183	11.406	11.1699	14.2977	15.4478	14.7267	14.6809	12.4539	13.9321	14.6615	11.1747	11.7864	12.104
P61458	P61458	PHS_MOUSE	Pcbd1	Pterin-4-alpha-carbinolamine dehydratase	1.02344	1.45821	0.745764	0.763245	0.033427	0.544202	-0.423209	-0.389782	0.00972747	0.0549827		0.930659	0.0397798	0.185626	0.22373					32	8	8	8	8	12.4098	10.3096	10.1651	11.0063	9.97953	10.7691	10.9703	10.5817	12.0051	11.3147	11.3291	10.3372	10.2958	9.73939	10.1832	10.7195	12.1006	12.2854	10.879	12.0304	11.984
P61939	P61939	THBG_MOUSE	Serpina7	Thyroxine-binding globulin	0.380822	0.892291	3.02773	1.15303	-1.39281	-0.164414	1.59824	0.205426	0.0139919	0.0527715		0.00206161	0.816366	0.00564554	0.697835			+		32	8	8	8	8	13.0982	15.1836	14.2641	14.0961	15.3784	13.927	14.7325	13.3574	14.8201	15.6474	15.7453	16.895	15.9742	14.9757	15.8632	15.2588	13.0914	14.9146	12.7348	13.2691	11.3951
P61957	Q9Z172;P61957	SUMO2_MOUSE	Sumo2	Small ubiquitin-related modifier 2	0.858039	1.49476	2.37588	2.0386	-0.220885	0.579915	1.24846	1.02758	0.0841265	0.165823		0.698446	0.251918	0.0163499	0.0750109			+		32	8	8	8	8	14.9971	16.5074	14.0449	13.0935	13.3075	16.1049	14.5064	13.8507	14.9319	13.8319	13.2581	14.343	15.9435	15.6756	15.7388	14.4565	14.9213	15.8399	13.3397	12.9028	14.0962
P61971	P61971	NTF2_MOUSE	Nutf2	Nuclear transport factor 2	0.703946	1.61695	2.29989	1.619	-0.506464	0.693271	1.20157	0.695102	0.0174847	0.0707758		0.179261	0.109354	0.000520855	0.0803629			+		32	8	8	8	8	14.7104	16.4254	14.1389	14.2106	14.156	15.8028	14.6516	14.0833	14.9118	14.7449	14.5434	15.4296	16.0493	15.6551	15.3352	15.5614	15.1559	15.4156	14.1915	13.0481	15.7557
P61979	P61979	HNRPK_MOUSE	Hnrnpk	Heterogeneous nuclear ribonucleoprotein K	0.525607	1.38458	3.73294	1.96206	-0.927944	0.469453	1.90031	0.972367	0.113144	0.186783		0.285459	0.508717	0.0132783	0.235701			+		32	8	8	8	8	13.3001	15.865	12.71	10.1058	11.322	14.2693	12.3659	11.0688	13.7521	12.1744	11.3552	14.1427	15.2408	15.0686	14.4777	12.2189	14.3583	13.9917	10.3163	11.221	11.9441
P61982	P61982	1433G_MOUSE	Ywhag	14-3-3 protein gamma	0.617548	1.54686	4.45268	2.74975	-0.695377	0.629341	2.15467	1.4593	0.000789262	0.00838776	+	0.18186	0.23463	1.00208e-05	0.0141304			+	+	32	8	8	8	8	15.8425	17.7099	15.4225	13.9	14.3215	16.8571	15.2893	14.6499	15.7488	15.7926	15.6363	16.2129	17.1253	16.9098	15.8754	16.2546	14.3685	15.8981	14.4469	13.3978	15.4825
P61982;P68510	P61982;P68510	1433F_MOUSE;1433G_MOUSE	Ywhag;Ywhah	14-3-3 protein gamma	0.620724	1.6889	3.39371	2.10655	-0.687976	0.756083	1.76286	1.07489	0.0192227	0.0643955		0.190675	0.220436	0.00155125	0.084036			+		32	8	8	8	8	13.9373	15.7879	12.6955	12.5758	12.4842	15.195	13.5874	13.1757	14.9597	13.4156	13.4626	13.852	15.1287	14.9084	14.5952	14.6204	14.6976	14.9166	12.4073	12.2068	13.4515
P62242	P62242	RS8_MOUSE	Rps8	40S ribosomal protein S8	0.580531	1.60353	3.80977	2.21169	-0.784555	0.681255	1.92971	1.14515	0.124845	0.200054		0.382406	0.312686	0.0139139	0.173611			+		32	8	8	8	8	13.2689	15.4354	12.3365	10.0502	10.5733	14.4604	11.7162	10.8727	13.3674	11.6995	10.5201	13.6894	15.0711	14.5032	13.9777	12.1618	13.585	13.819	10.4329	10.9086	10.6935
P62245	P62245	RS15A_MOUSE	Rps15a	40S ribosomal protein S15a	0.624623	1.75532	4.27078	2.66763	-0.678943	0.811736	2.0945	1.41556	0.0749961	0.141603		0.447501	0.24457	0.00959619	0.100479			+		32	8	8	8	8	13.2859	15.5159	12.5574	11.2154	10.302	14.2979	11.9868	10.0532	13.4176	11.8277	10.3848	14.2856	14.8682	14.3815	13.4941	11.9865	13.5877	13.9891	10.6144	10.9352	11.155
P62259	P62259	1433E_MOUSE	Ywhae	14-3-3 protein epsilon	0.755587	2.18615	5.72473	4.32553	-0.40433	1.12839	2.51721	2.11288	0.00216426	0.0146764	+	0.52963	0.11206	8.85352e-05	0.00431571			+	+	32	8	8	8	8	15.9676	17.8889	15.1376	13.6222	14.048	16.9722	15.0404	14.11	15.7166	15.0076	14.3831	16.1666	17.2109	16.766	15.6946	15.0763	15.0655	16.0666	13.8933	12.2327	14.8263
P62270	P62270;A0A1Y7VKY1;F6YVP7	RS18_MOUSE	Rps18	40S ribosomal protein S18	0.597167	1.67555	4.39243	2.62301	-0.743793	0.744632	2.13502	1.39123	0.0663941	0.129484		0.401758	0.32247	0.00838955	0.109304			+		32	8	8	8	8	14.0715	16.1604	12.8919	10.7183	11.2948	15.2897	12.6645	11.9166	13.9984	12.0439	11.6289	14.5355	15.7797	15.2675	14.6737	13.0304	14.0621	14.766	10.9661	10.9212	12.2231
P62301	P62301	RS13_MOUSE	Rps13	40S ribosomal protein S13	0.524612	1.79306	3.07428	1.6128	-0.930678	0.842422	1.62025	0.689571	0.359406	0.438506		0.336912	0.301005	0.0455679	0.455576			+		32	8	8	8	8	12.5099	15.0365	11.4271	9.388	10.4809	14.1018	10.9178	9.08275	13.1794	10.8655	10.5843	13.0981	14.3415	14.0913	13.4973	10.7325	13.6747	13.963	10.7769	12.7506	10.1719
P62631	P62631	EF1A2_MOUSE	Eef1a2	Elongation factor 1-alpha 2	2.59856	1.52305	0.564796	1.46765	1.37771	0.606963	-0.824199	0.553512	0.106816	0.188682		0.0306336	0.331255	0.193442	0.274701					32	8	8	8	8	12.6839	14.9059	14.566	14.4701	12.4958	13.772	13.1485	13.4659	11.202	12.7561	12.129	11.5524	12.1651	10.992	12.3876	15.302	15.4364	14.3108	12.4201	13.1152	14.6876
P62702	V9GWY0;P62702	RS4X_MOUSE	Rps4x	40S ribosomal protein S4, X isoform	0.633165	1.69542	4.47991	2.83652	-0.659347	0.761644	2.16347	1.50412	0.0697386	0.133176		0.468124	0.304175	0.0118332	0.0811664			+		32	8	8	8	8	12.1506	14.3225	11.0509	9.31017	9.56304	13.5008	11.3187	9.73699	12.0466	10.9336	8.92343	12.9572	14.1261	13.3614	12.8694	11.0108	12.1333	12.7522	9.34414	8.83672	10.1007
P62715;P63330	P63330;P62715	PP2AA_MOUSE;PP2AB_MOUSE	Ppp2ca;Ppp2cb	Serine/threonine-protein phosphatase 2A catalytic subunit beta isoform	0.822162	2.17422	4.51284	3.71028	-0.282506	1.1205	2.17403	1.89153	0.0492457	0.107585		0.734603	0.155395	0.00837593	0.0316782			+		32	8	8	8	8	13.3917	15.6771	12.3562	11.2053	11.2092	14.9579	12.1271	11.0063	12.5212	11.9405	10.4469	13.7399	14.9328	14.6355	13.4026	12.5714	13.4895	14.1055	10.5065	10.4395	11.84
P62754	P62754	RS6_MOUSE	Rps6	40S ribosomal protein S6	0.624369	1.52048	4.04482	2.52546	-0.679529	0.604523	2.01607	1.33654	0.0984042	0.168147		0.442997	0.442004	0.0140751	0.115504			+		32	8	8	8	8	14.0571	16.1929	12.9859	11.097	11.604	15.2875	12.9255	11.5005	14.4055	12.4702	10.9511	14.5854	15.693	15.1597	14.6831	13.1387	14.6513	14.8178	11.0888	10.7867	12.0995
P62774	P62774	MTPN_MOUSE	Mtpn	Myotrophin	0.768542	1.52647	3.27287	2.51534	-0.379803	0.610196	1.71056	1.33075	0.0501538	0.113239		0.60618	0.277623	0.00359806	0.0602783			+		32	8	8	8	8	13.0692	14.7123	11.6992	10.6758	10.6679	14.5798	12.1334	10.7591	12.7879	11.9729	11.028	13.1165	14.4361	13.9033	12.572	11.5184	12.61	13.1039	10.8696	10.5286	11.4641
P62806	P62806	H4_MOUSE	H4f16	Histone H4	0.444397	0.823186	3.38074	1.50239	-1.17008	-0.280709	1.75734	0.587259	0.0308512	0.0825154		0.0875093	0.7087	0.0364351	0.500688			+		32	8	8	8	8	14.639	16.3127	11.5933	13.2679	14.6892	15.8154	15.0777	14.6795	15.1885	14.5161	16.3044	17.0468	15.9607	16.4212	14.0235	15.9742	12.9617	14.9118	14.0079	13.4243	12.9955
P62810	P62810	WFD18_MOUSE	Wfdc18	WAP four-disulfide core domain protein 18	0.866388	1.12911	0.975236	0.844933	-0.206915	0.175192	-0.0361766	-0.243091	0.502522	0.621501		0.283469	0.663389	0.87324	0.286472					32	8	8	8	8	15.1779	14.3711	15.0199	15.2656	15.228	15.2483	15.6667	15.0772	15.5629	15.4678	15.543	15.4955	15.3319	14.4768	15.6569	15.1752	14.4482	15.3624	15.1587	14.9445	15.4547
P62814	P62814	VATB2_MOUSE	Atp6v1b2	V-type proton ATPase subunit B, brain isoform	0.622093	1.32767	3.66637	2.28082	-0.684799	0.408898	1.87435	1.18956	0.0326092	0.0873606		0.303144	0.554388	0.0080878	0.115837			+		32	8	8	8	8	11.8481	14.3046	11.1695	11.0666	10.3695	13.5792	10.9183	10.3425	12.4602	11.4845	10.6147	12.5272	13.9663	13.3944	12.6575	11.9717	12.5786	12.5536	8.98112	10.1421	10.9664
P62821	P62821	RAB1A_MOUSE	Rab1A	Ras-related protein Rab-1A	0.714405	1.37373	3.26096	2.32965	-0.485185	0.458102	1.7053	1.22011	0.0046142	0.0289776	+	0.403825	0.256398	0.000743956	0.0372729			+		32	8	8	8	8	12.2753	13.5865	11.1268	10.124	10.3859	13.2465	11.4124	10.4479	11.8515	11.3587	10.7644	12.21	13.4841	13.0143	12.2303	11.5734	10.6414	11.9711	10.1827	9.26177	11.3405
P62821;Q9D1G1	Q9D1G1;P62821	RAB1A_MOUSE;RAB1B_MOUSE	Rab1A;Rab1b	Ras-related protein Rab-1A	0.750099	1.20592	2.80126	2.10122	-0.414846	0.270129	1.48608	1.07123	0.018884	0.0656602		0.430732	0.576718	0.00129734	0.0470611			+		32	8	8	8	8	13.3499	15.303	13.0514	12.6477	12.0468	14.7418	13.0646	11.867	13.6254	12.9737	12.6679	14.216	14.8143	14.4184	13.8439	12.8312	13.5585	13.876	12.0498	11.5417	12.7339
P62827	P62827	RAN_MOUSE	Ran	GTP-binding nuclear protein Ran	0.818707	1.73259	3.24197	2.65423	-0.288581	0.792933	1.69687	1.40829	0.0450843	0.107866		0.662226	0.170068	0.00288884	0.0393274			+		32	8	8	8	8	15.5402	17.593	14.9228	13.7671	13.3503	17.036	14.2961	14.3438	15.6196	14.3705	14.0122	15.5605	16.9681	16.4054	15.5987	14.623	15.6851	16.0004	13.8545	13.7667	14.6863
P62852	P62852	RS25_MOUSE	Rps25	40S ribosomal protein S25	0.61434	2.09165	6.04282	3.71234	-0.702891	1.06464	2.59522	1.89233	0.054846	0.111263		0.474455	0.243768	0.00682231	0.0554214			+		32	8	8	8	8	14.3645	16.4187	13.1053	10.5124	11.5339	15.6037	13.1924	11.6579	14.5453	12.3272	10.8795	14.6389	16.0862	15.3967	15.0317	13.1064	14.863	15.2055	11.2254	11.1654	12.1996
P62869	P62869	ELOB_MOUSE	Elob	Elongin-B	0.720039	1.44506	3.21159	2.31247	-0.473852	0.531131	1.68329	1.20944	0.100164	0.174896		0.542405	0.391867	0.00890111	0.10352			+		32	8	8	8	8	12.4225	14.3687	11.6077	9.6927	10.6991	13.939	10.4252	10.3966	12.3955	10.9903	10.5859	12.8212	14.04	13.2794	12.4841	10.7459	12.8537	13.0087	9.68862	10.3191	10.8824
P62874;P62880	P62874;Q61011;P62880	GBB1_MOUSE;GBB2_MOUSE	Gnb1;Gnb2	Guanine nucleotide-binding protein G(I)/G(S)/G(T) subunit beta-1	0.932249	1.34166	3.18361	2.96792	-0.101213	0.42402	1.67067	1.56945	0.00107493	0.0109565	+	0.831893	0.361038	0.000744409	0.00464532			+	+	32	8	8	8	8	12.6401	15.1651	12.8264	12.4458	12.1858	14.2022	12.4688	12.3265	12.7579	12.8496	11.9587	13.2459	14.1224	14.1224	13.5863	12.4271	13.0522	13.3876	10.5981	10.8675	11.3995
P62897	P62897	CYC_MOUSE	Cycs	Cytochrome c, somatic	0.914609	1.73078	1.76943	1.61834	-0.128773	0.791426	0.823284	0.694511	0.11306	0.2224		0.729218	0.0409211	0.032455	0.116297			+		32	8	8	8	8	15.8293	15.6914	14.1992	14.1533	14.0243	13.9519	14.1568	13.4168	15.5982	14.7201	14.2986	14.5908	14.5566	14.8586	13.6168	14.2137	15.3506	14.7863	13.8278	14.6339	14.9614
P62900	P62900	RL31_MOUSE	Rpl31	60S ribosomal protein L31	0.580147	1.28432	2.6231	1.52179	-0.785509	0.361009	1.39128	0.605767	0.42924	0.500289		0.422523	0.67944	0.107989	0.522645			+		32	8	8	8	8	12.3832	14.4552	10.8381	9.30084	8.68647	13.4321	9.78228	9.8295	12.5001	10.5204	9.1448	12.4036	13.759	13.5223	12.8716	10.27	13.2124	12.9097	8.20003	10.05	10.2501
P62908	P62908	RS3_MOUSE	Rps3	40S ribosomal protein S3	0.713728	1.70353	4.08828	2.91792	-0.486553	0.768528	2.03149	1.54494	0.103028	0.173278		0.573446	0.33952	0.0204054	0.0649407			+		32	8	8	8	8	14.6586	16.9187	13.565	13.1875	11.9179	15.7743	13.5218	12.5225	15.0752	12.5715	11.6632	15.472	16.228	15.7606	15.7257	13.4625	15.2692	15.7073	11.3349	12.548	12.4644
P62962	P62962	PROF1_MOUSE	Pfn1	Profilin-1	0.654451	2.15027	4.58851	3.00296	-0.611642	1.10452	2.19803	1.58638	0.0265153	0.0735561		0.423777	0.120909	0.00155276	0.0439345			+		32	8	8	8	8	16.1554	18.1591	15.1046	13.4105	14.0293	17.5278	14.6326	14.0732	16.1324	15.0358	13.8953	16.4884	17.5614	17.1283	16.38	15.3638	16.0838	17.0299	13.6641	12.8806	14.8352
P62983	P0CG50;P0CG49;P62983;P62984;A0A0A6YW67	RS27A_MOUSE	Rps27a	Ubiquitin-40S ribosomal protein S27a	0.726041	1.11902	1.46709	1.06517	-0.461877	0.16223	0.552961	0.091084	0.37927	0.512321		0.256578	0.519063	0.135783	0.732153					32	8	8	8	8	16.6471	16.9361	16.0807	16.7088	16.0554	17.9283	16.7571	17.4018	16.4055	18.3286	16.5458	18.3707	18.1572	16.3702	16.5406	17.4916	17.6551	16.4699	16.4131	16.2593	17.0827
P63001	P63001;Q05144;P60764	RAC1_MOUSE	Rac1	Ras-related C3 botulinum toxin substrate 1	0.792943	1.52283	2.7843	2.20779	-0.334712	0.606754	1.47731	1.1426	0.122368	0.204895		0.659044	0.244834	0.0285547	0.0963245			+		32	8	8	8	8	15.3979	17.0352	14.6996	13.0095	13.5099	16.7433	13.7915	13.4893	14.8574	14.0403	13.2187	15.5626	17.1671	16.6295	15.3872	13.4912	15.2374	15.3114	13.557	13.2779	14.2431
P63005	P63005	LIS1_MOUSE	Pafah1b1	Platelet-activating factor acetylhydrolase IB subunit beta	0.702866	1.7128	3.495	2.45652	-0.508678	0.776354	1.80529	1.29661	0.125706	0.201865		0.543489	0.27827	0.0182152	0.108043			+		32	8	8	8	8	13.9288	15.9415	12.8225	11.9824	11.2341	15.476	12.4096	11.606	13.9217	12.3132	11.2687	14.107	15.5367	15.1447	14.5788	12.5995	14.5907	14.5815	11.4639	11.6609	12.3141
P63017	P63017	HSP7C_MOUSE	Hspa8	Heat shock cognate 71 kDa protein	0.678426	1.95108	4.71544	3.19908	-0.559736	0.964272	2.23739	1.67766	0.00615103	0.0314245	+	0.428692	0.0840567	0.000560607	0.0174264			+		32	8	8	8	8	17.4572	19.0921	16.456	15.0211	15.3448	18.6663	15.8241	15.5579	17.2817	16.1819	15.3047	17.737	18.8438	18.467	17.3535	16.7276	16.7606	17.6529	14.9921	14.5854	15.8527
P63028	P63028	TCTP_MOUSE	Tpt1	Translationally-controlled tumor protein	0.711201	1.98221	2.95681	2.10289	-0.49167	0.987106	1.56404	1.07237	0.0734573	0.148439		0.447996	0.0878133	0.00333317	0.095296			+		32	8	8	8	8	13.8566	16.6124	13.7644	12.7206	12.901	15.792	13.1942	12.5468	14.2031	13.8427	12.7484	14.7466	15.9536	15.2809	14.5221	14.0239	14.7584	15.1239	12.9109	12.6258	14.1964
P63038	P63038	CH60_MOUSE	Hspd1	60 kDa heat shock protein, mitochondrial	0.806266	1.23539	2.38298	1.92132	-0.310672	0.304968	1.25277	0.942097	0.122008	0.209639		0.659797	0.44372	0.00575874	0.148235			+		32	8	8	8	8	10.6014	14.6444	10.0077	9.80643	10.263	12.1129	10.0676	9.82441	11.0867	10.9458	9.64894	11.5912	12.4271	12.6444	11.0822	10.3868	11.3093	11.3689	9.41512	9.6521	10.7199
P63054	P63054	PCP4_MOUSE	Pcp4	Calmodulin regulator protein PCP4	0.55279	1.18048	1.50954	0.834456	-0.855198	0.239377	0.594106	-0.261091	0.0170059	0.0864466		0.00268717	0.406557	0.02899	0.395957					32	8	8	8	8	12.0357	11.9225	11.9445	12.1805	11.3663	13.1343	12.4288	12.9711	12.8989	12.9689	12.9647	12.9999	12.9107	12.9096	13.8068	13.3659	12.3926	12.8814	12.2782	12.562	13.4016
P63089	P63089	PTN_MOUSE	Ptn	Pleiotrophin	1.17442	1.06425	1.76837	2.07681	0.23195	0.0898333	0.822419	1.05437	0.0340818	0.100721		0.453928	0.868836	0.0563296	0.00451907			+	+	32	8	8	8	8	15.4226	16.4979	15.9624	15.6789	16.2304	16.3885	16.1316	16.022	14.6912	15.9036	16.1598	16.0575	16.235	16.5968	14.514	16.3206	14.9196	15.0607	15.9549	12.4471	15.9436
P63101	P63101	1433Z_MOUSE	Ywhaz	14-3-3 protein zeta/delta	0.673577	1.89861	4.84252	3.26181	-0.570084	0.924942	2.27576	1.70567	0.0038147	0.0228195	+	0.38509	0.1299	0.00022595	0.0116956			+	+	32	8	8	8	8	17.5922	18.8472	16.4429	14.7162	15.4591	18.1582	16.4689	15.304	17.3558	16.2794	15.5989	17.8545	18.5911	18.3235	17.0773	16.469	16.1222	17.3675	15.3274	13.6696	16.3614
P63101;P68254;Q9CQV8	Q9CQV8;P68254;P63101	1433B_MOUSE;1433T_MOUSE;1433Z_MOUSE	Ywhab;Ywhaq;Ywhaz	14-3-3 protein zeta/delta	0.520547	1.48325	2.93138	1.52592	-0.941901	0.568766	1.55158	0.60968	0.113747	0.195984		0.156031	0.334864	0.00592558	0.340017			+		32	8	8	8	8	15.0721	17.13	14.2503	13.2003	13.1616	16.3442	14.7052	13.377	15.8425	14.5958	14.1311	16.242	16.5699	15.7869	16.8309	14.7768	16.5733	16.1401	13.4876	13.3679	14.2561
P63158	P63158	HMGB1_MOUSE	Hmgb1	High mobility group protein B1	0.714343	1.55577	3.96473	2.83218	-0.485311	0.637631	1.98722	1.50191	0.0482513	0.107976		0.561228	0.324062	0.00779594	0.0383575			+		32	8	8	8	8	15.2161	16.8727	14.3113	12.0412	12.7989	15.9111	13.8057	13.0422	14.5392	13.9241	11.9612	14.9363	16.7076	16.6634	15.5568	13.5932	14.7695	15.4734	12.4951	11.7868	13.4122
P63168;Q9D0M5	P63168;Q9D0M5;Q80ZS7	DYL1_MOUSE;DYL2_MOUSE	Dynll1;Dynll2	Dynein light chain 1, cytoplasmic	0.642334	1.41582	4.1873	2.68964	-0.638605	0.501634	2.06602	1.42741	0.000290928	0.00463014	+	0.198963	0.279042	0.000272386	0.0160351			+		32	8	8	8	8	13.3079	14.5414	11.9361	12.1691	11.998	14.2435	12.7539	11.5406	12.6165	12.9096	12.8272	14.2152	14.6447	13.9564	13.0434	13.3866	11.2599	11.9251	11.4118	11.3556	12.999
P63239	P63239	NEC1_MOUSE	Pcsk1	Neuroendocrine convertase 1	1.11505	1.14966	0.856534	0.955079	0.15711	0.201211	-0.223418	-0.0663079	0.181772	0.344895		0.316861	0.535377	0.29783	0.754342					32	8	8	8	8	11.4877	11.9183	11.4014	11.4022	11.429	12.147	11.9646	11.4536	11.1106	11.6884	11.2318	11.7999	11.8223	11.6328	11.1064	11.5548	10.944	11.7815	11.6294	11.6653	12.5744
P63242	P63242;Q8BGY2	IF5A1_MOUSE	Eif5a	Eukaryotic translation initiation factor 5A-1	0.934639	2.20828	4.25379	3.97576	-0.0975182	1.14292	2.08875	1.99123	0.00844858	0.0369876	+	0.890548	0.0783847	0.000622522	0.00422361			+	+	32	8	8	8	8	14.5146	16.3323	13.9786	12.2863	12.3308	15.8193	13.2147	12.7904	13.5331	13.3583	12.3884	15.0576	15.7041	15.4224	13.0777	13.5057	14.4668	14.1776	12.6168	11.3368	13.2071
P63254	P63254	CRIP1_MOUSE	Crip1	Cysteine-rich protein 1	1.17549	1.22833	1.29062	1.51711	0.233256	0.296702	0.368069	0.601326	0.661459	0.714375		0.723192	0.418481	0.398213	0.301537					32	8	8	8	8	13.278	15.6179	13.4994	11.7252	11.5735	15.1542	12.7378	12.3705	12.472	12.1483	11.0851	13.0517	14.2199	13.8774	13.9057	13.3304	13.0485	13.9934	11.9446	11.9068	12.5561
P63268	P68033;P62737;P63268;P68134	ACTH_MOUSE	Actg2	Actin, gamma-enteric smooth muscle	0.834577	1.49434	1.89866	1.58458	-0.260882	0.579509	0.924985	0.664103	0.311153	0.426987		0.605959	0.141586	0.0360119	0.145347			+		32	8	8	8	8	16.1517	17.8905	16.3056	15.4945	14.9116	16.9297	15.4733	14.8555	16.3811	15.2834	14.6466	16.1361	17.5694	16.9693	16.8053	16.3083	16.5066	17.0365	15.0053	14.8692	16.1058
P63280	P63280	UBC9_MOUSE	Ube2i	SUMO-conjugating enzyme UBC9	0.599046	3.0309	4.22073	2.52841	-0.73926	1.59975	2.07749	1.33823	0.105173	0.175077		0.393327	0.0692663	0.0236849	0.145663			+		32	8	8	8	8	12.0076	14.1874	10.6317	9.53365	9.66786	13.3706	10.5673	9.80412	12.7521	10.0023	9.68446	11.7726	13.7172	13.0293	13.6169	11.1094	13.3302	13.6955	9.87327	10.3063	10.9145
P63321	P63321	RALA_MOUSE	Rala	Ras-related protein Ral-A	0.916767	1.1539	1.55195	1.42278	-0.125373	0.206521	0.634084	0.508712	0.341101	0.468762		0.762851	0.514995	0.0713944	0.205748					32	8	8	8	8	11.0833	11.3242	8.81964	10.7588	9.56529	10.8605	10.4529	9.36882	10.9453	10.237	9.30777	11.623	10.2414	10.5336	10.5833	9.76503	10.8838	10.3777	8.78826	9.69614	10.4369
P63323	P63323	RS12_MOUSE	Rps12	40S ribosomal protein S12	0.633684	1.893	4.32035	2.73773	-0.658165	0.920677	2.11115	1.45298	0.0709068	0.136476		0.423777	0.231386	0.00686626	0.0934945			+		32	8	8	8	8	14.0573	16.2964	13.6906	11.417	11.4921	15.7091	12.607	12.2842	14.564	12.6629	12.0234	14.3163	15.7388	15.1914	15.0382	13.2841	15.0309	14.813	12.0036	11.5168	12.7304
P63328	P63328;P48453;P48455	PP2BA_MOUSE	Ppp3ca	Serine/threonine-protein phosphatase 2B catalytic subunit alpha isoform	0.483159	1.4899	3.59618	1.73752	-1.04943	0.575219	1.84646	0.797033	0.000948434	0.01075	+	0.0216707	0.205751	0.000244846	0.127126			+		32	8	8	8	8	11.7198	14.1055	11.5138	11.6232	11.5659	13.4882	11.7559	11.525	13.047	12.6772	12.6052	13.2305	14.1141	13.808	13.112	13.0988	12.5198	12.7871	10.4358	11.4517	12.158
P67984	P67984	RL22_MOUSE	Rpl22	60S ribosomal protein L22	0.841538	2.40819	4.84924	4.08082	-0.2489	1.26795	2.27776	2.02886	0.0197566	0.0591479		0.756952	0.104192	0.00905419	0.0231956			+		32	8	8	8	8	13.9733	16.0952	12.8761	13.2107	10.9128	14.9281	12.7689	11.808	13.7992	12.1613	10.9107	14.687	15.2849	14.8514	13.9565	12.9135	13.997	14.6241	11.5542	11.5028	12.4202
P68033;P68134	P68033;P62737;P68134	ACTC_MOUSE;ACTS_MOUSE	Acta1;Actc1	Actin, alpha cardiac muscle 1	1.12639	1.7762	1.42247	1.60225	0.171707	0.828795	0.508396	0.680102	0.843257	0.856724		0.815881	0.178209	0.422427	0.379116					32	8	8	8	8	10.5287	14.3389	15.5135	12.8811	10.9373	13.4086	12.289	11.8975	11.3205	11.3756	11.8487	12.1057	13.3115	12.596	13.0426	14.8205	12.7961	14.2336	12.1685	10.9682	13.4528
P68254	P68254	1433T_MOUSE	Ywhaq	14-3-3 protein theta	0.523841	2.01338	6.70773	3.51378	-0.9328	1.00962	2.74582	1.81302	0.00536304	0.0271496	+	0.265113	0.142051	0.000196666	0.0280416			+		32	8	8	8	8	15.4444	17.758	14.7542	12.6787	12.9552	16.5232	13.736	12.7558	15.6133	14.3634	13.6467	16.0639	17.3031	16.8476	15.7435	14.4864	14.4321	15.7186	12.8279	12.0896	14.0377
P68368	P68369;P68368;Q3UX10;P68373;P05213	TBA4A_MOUSE	Tuba4a	Tubulin alpha-4A chain	0.685983	2.05277	4.56194	3.12941	-0.543756	1.03758	2.18965	1.64589	0.0564415	0.116057		0.513823	0.205495	0.00865386	0.0521932			+		32	8	8	8	8	16.7116	18.9966	15.5989	14.7607	14.4036	18.3032	15.4762	14.708	16.8189	15.3419	14.0472	17.4216	18.7265	18.0181	17.0475	15.8871	16.812	17.6379	13.9487	13.5798	15.6302
P68369;P68373	P68369;P05214;P68373;P05213	TBA1A_MOUSE;TBA1C_MOUSE	Tuba1a;Tuba1c	Tubulin alpha-1A chain	0.661134	2.51186	4.92441	3.2557	-0.596985	1.32876	2.29995	1.70297	0.078793	0.143248		0.497103	0.137431	0.012141	0.0599185			+		32	8	8	8	8	16.2468	18.9929	16.0817	14.2035	14.1736	17.634	15.0957	14.2131	17.2769	15.0041	13.2109	17.0145	18.1028	17.5316	17.4951	15.7812	17.5991	17.7764	14.0865	13.9831	14.9865
P68372	P68372	TBB4B_MOUSE	Tubb4b	Tubulin beta-4B chain	0.628615	1.88393	4.78877	3.01029	-0.669752	0.913743	2.25966	1.5899	0.0636486	0.125492		0.449875	0.269696	0.0097827	0.0740206			+		32	8	8	8	8	16.6592	18.4453	15.8387	13.9467	14.1309	18.034	14.8461	13.8108	17.2136	14.8965	13.6027	16.8234	18.1796	17.5274	17.5199	15.3068	16.9624	17.4753	13.9396	13.1875	14.3835
P68372;P99024;Q7TMM9;Q922F4;Q9CWF2	Q922F4;Q9CWF2;A2AQ07;Q7TMM9;P68372;P99024	TBB2A_MOUSE;TBB2B_MOUSE;TBB4B_MOUSE;TBB5_MOUSE;TBB6_MOUSE	Tubb2a;Tubb2b;Tubb4b;Tubb5;Tubb6	Tubulin beta-4B chain	0.594344	1.53885	3.76043	2.23499	-0.750631	0.621855	1.9109	1.16027	0.101232	0.17366		0.340041	0.431293	0.0164656	0.148158			+		32	8	8	8	8	14.7982	16.4696	13.8519	11.9656	12.7562	16.2468	13.3797	13.1888	15.6398	13.4087	12.385	14.9706	16.3971	15.7889	15.9649	14.1072	15.3496	16.039	12.3386	11.818	12.8483
P68372;P99024;Q7TMM9;Q922F4;Q9CWF2;Q9D6F9;Q9ERD7	Q922F4;Q9ERD7;Q9CWF2;Q9D6F9;Q7TMM9;P68372;P99024	TBB2A_MOUSE;TBB2B_MOUSE;TBB3_MOUSE;TBB4A_MOUSE;TBB4B_MOUSE;TBB5_MOUSE;TBB6_MOUSE	Tubb2a;Tubb2b;Tubb3;Tubb4a;Tubb4b;Tubb5;Tubb6	Tubulin beta-4B chain	0.545323	2.05066	6.39018	3.48471	-0.874817	1.03609	2.67586	1.80104	0.0374925	0.0886078		0.343652	0.276946	0.00292779	0.0572057			+		32	8	8	8	8	16.195	18.5795	14.9925	13.2408	13.4758	18.014	14.7625	14.1985	16.7245	14.7613	13.8362	17.0395	18.3005	17.5904	17.0392	15.1654	16.4682	17.2053	13.2851	12.4653	14.9138
P68372;P99024;Q7TMM9;Q922F4;Q9CWF2;Q9ERD7	Q922F4;Q9ERD7;Q9CWF2;Q7TMM9;P68372;P99024	TBB2A_MOUSE;TBB2B_MOUSE;TBB3_MOUSE;TBB4B_MOUSE;TBB5_MOUSE;TBB6_MOUSE	Tubb2a;Tubb2b;Tubb3;Tubb4b;Tubb5;Tubb6	Tubulin beta-4B chain	0.574456	1.41114	5.22636	3.00231	-0.799732	0.496863	2.38581	1.58608	0.0276356	0.073384		0.402177	0.453327	0.00441693	0.060106			+		32	8	8	8	8	14.9067	17.4071	13.4069	12.3078	12.7815	15.9308	13.5288	11.5773	15.2206	13.6353	11.7124	15.389	16.8022	16.1757	16.012	13.2977	13.5938	14.778	12.6616	11.2996	12.4395
P68372;P99024;Q7TMM9;Q9CWF2;Q9D6F9	Q9CWF2;Q9D6F9;Q7TMM9;P68372;P99024	TBB2A_MOUSE;TBB2B_MOUSE;TBB4A_MOUSE;TBB4B_MOUSE;TBB5_MOUSE	Tubb2a;Tubb2b;Tubb4a;Tubb4b;Tubb5	Tubulin beta-4B chain	0.744772	2.02878	3.77951	2.81487	-0.42513	1.02061	1.9182	1.49307	0.194275	0.269786		0.662557	0.2572	0.0376691	0.113044			+		32	8	8	8	8	15.0139	17.4678	14.258	12.3723	12.4341	16.7506	13.1927	12.631	15.226	13.2334	11.7856	15.4416	17.0075	16.3024	15.5721	12.9528	15.7539	15.892	12.02	12.9457	13.5162
P68372;P99024;Q9D6F9	Q9D6F9;P68372;P99024	TBB4A_MOUSE;TBB4B_MOUSE;TBB5_MOUSE	Tubb4a;Tubb4b;Tubb5	Tubulin beta-4B chain	0.73094	2.18414	5.93109	4.33527	-0.452175	1.12707	2.5683	2.11612	0.0369733	0.0874556		0.633964	0.226738	0.00469602	0.0274503			+		32	8	8	8	8	15.6284	17.816	14.5887	12.6853	12.784	17.11	13.6796	12.8732	15.381	13.3717	12.3895	15.9304	17.1665	16.796	15.7392	14.0085	15.2625	16.2301	12.0238	11.5878	13.93
P68372;Q9D6F9	Q9D6F9;P68372	TBB4A_MOUSE;TBB4B_MOUSE	Tubb4a;Tubb4b	Tubulin beta-4B chain	0.656095	2.16292	6.01467	3.9462	-0.608023	1.11298	2.58849	1.98046	0.0292814	0.0751525		0.461065	0.246005	0.00631927	0.0428413			+		32	8	8	8	8	15.3218	17.7288	14.7904	12.662	13.3652	16.8447	13.798	13.6744	15.6685	14.0631	13.1106	16.2062	17.3745	16.6895	15.4331	14.5041	15.8501	15.7509	12.8381	12.3286	14.1652
P68510	P68510	1433F_MOUSE	Ywhah	14-3-3 protein eta	0.598874	1.82955	3.90659	2.33955	-0.739676	0.871489	1.96591	1.22623	0.0240924	0.0725204		0.285208	0.0954116	0.000864589	0.0670089			+		32	8	8	8	8	14.2234	16.5883	13.9806	12.3166	12.4798	15.7138	12.8165	13.0827	14.5951	13.7792	12.9939	14.8199	16.2384	15.7504	14.9661	13.9762	13.8761	15.0487	12.9071	12.5061	13.3905
P70126	P70126	SIA8E_MOUSE	St8sia5	Alpha-2,8-sialyltransferase 8E	0.610166	1.56133	1.78461	1.08891	-0.712726	0.642777	0.835607	0.122881	0.000158901	0.00704545	+	0.00662279	0.0182598	0.00446845	0.672516			+		32	8	8	8	8	11.3171	12.253	10.9994	11.3356	11.7095	12.6317	11.7315	11.5691	12.5425	11.6084	12.3041	12.3551	12.5282	12.6238	12.6274	12.6594	11.7155	12.0205	12.0069	12.1608	12.5623
P70158	P70158	ASM3A_MOUSE	Smpdl3a	Acid sphingomyelinase-like phosphodiesterase 3a	1.00722	1.86427	2.12049	2.13579	0.0103738	0.898615	1.0844	1.09477	0.000657682	0.0103927	+	0.964606	0.0705422	0.0146229	0.0104962			+	+	32	8	8	8	8	13.2392	13.3633	12.8469	12.2766	13.206	13.1966	13.0873	12.484	12.367	13.3215	13.1295	13.04	12.9377	13.4969	11.9949	13.3293	11.9411	11.9179	12.8186	12.6794	13.859
P70160	P70160	CALC_MOUSE	Calca	Calcitonin	1.08905	1.3586	2.03064	2.21147	0.123073	0.442117	1.02193	1.14501	0.375548	0.451499		0.859349	0.68843	0.159971	0.133869			+		32	8	8	8	8	11.3147	11.6047	9.10485	8.27503	10.4863	12.6978	11.0977	11.3598	9.52567	10.3926	9.94485	12.2729	11.878	10.5319	8.55789	11.8524	8.09805	8.80576	10.5274	5.14997	13.4631
P70168	P70168	IMB1_MOUSE	Kpnb1	Importin subunit beta-1	0.642197	2.27944	5.6064	3.60041	-0.638913	1.18868	2.48707	1.84816	0.0191151	0.0576627		0.435066	0.134214	0.00319393	0.0291964			+		32	8	8	8	8	12.5453	14.9079	11.7626	10.1555	10.5411	14.2942	12.0684	11.1032	13.0079	11.7487	10.0767	13.4301	14.7123	14.0777	13.4113	12.0248	12.8074	13.924	10.2903	9.69104	10.8652
P70202	P70202	LXN_MOUSE	Lxn	Latexin	0.725031	1.81773	2.79659	2.02761	-0.463885	0.862138	1.48367	1.01978	0.0107298	0.0494832	+	0.36863	0.0307352	0.000393659	0.0514552			+		32	8	8	8	8	11.1142	12.6541	9.99285	9.85984	10.0645	12.9107	11.8169	10.4088	11.04	11.738	11.2844	11.4501	12.5035	12.4716	10.4091	11.6363	10.9778	10.7087	10.7059	10.3025	11.561
P70211	P70211	DCC_MOUSE	Dcc	Netrin receptor DCC	1.08604	1.23107	1.26567	1.37458	0.119082	0.299911	0.339904	0.458986	0.0226101	0.125571		0.426237	0.200947	0.0911144	0.0259096					32	8	8	8	8	12.5695	12.7499	12.2811	12.5411	12.3984	13.183	12.5822	12.3731	12.58	12.3851	12.1156	12.1578	12.4766	12.8984	12.2538	12.8584	11.6279	12.6229	12.0457	12.1054	12.9776
P70232	P70232	NCHL1_MOUSE	Chl1	Neural cell adhesion molecule L1-like protein	0.5303	1.00453	1.62867	0.863686	-0.915119	0.00652683	0.703697	-0.211421	1.12407e-06	0.000695652	+	4.59081e-07	0.967866	3.03596e-05	0.108407	+		+		32	8	8	8	8	14.6814	14.9308	14.5757	14.7383	14.7873	15.3161	14.7798	14.7611	15.8436	15.5356	15.5385	15.5979	15.7473	16.008	15.6314	15.9891	14.3897	15.0678	14.7991	14.8681	15.1554
P70274	P70274	SEPP1_MOUSE	Selenop	Selenoprotein P	0.803781	1.15099	1.37795	1.10757	-0.315125	0.202873	0.46252	0.147395	0.00977716	0.10027		0.0332199	0.231276	0.00124969	0.363786			+		32	8	8	8	8	16.6057	17.4516	16.7512	16.6288	17.1307	17.2377	16.6435	16.5783	17.3907	16.9926	17.1756	17.1507	17.1549	17.2023	17.0284	17.4533	16.3292	17.2828	16.6374	16.6479	16.9053
P70275	P70275	SEM3E_MOUSE	Sema3e	Semaphorin-3E	1.12883	1.21925	1.32893	1.50014	0.174829	0.285995	0.410267	0.585096	0.0448734	0.151147		0.283455	0.3878	0.0877586	0.0249927			+		32	8	8	8	8	12.4106	12.9394	12.1597	12.1232	12.5956	13.0605	12.6456	12.7607	12.784	12.5112	12.6305	12.0691	12.0734	12.5896	12.1096	12.5293	11.5195	11.3746	12.3976	11.617	12.9952
P70296	P70296	PEBP1_MOUSE	Pebp1	Phosphatidylethanolamine-binding protein 1	0.743303	1.77922	2.81229	2.09039	-0.427978	0.831249	1.49175	1.06377	0.00631122	0.0367705	+	0.330233	0.0668522	0.000163935	0.0263951			+		32	8	8	8	8	17.5217	18.4611	16.7824	15.6228	16.2075	18.4444	16.7483	16.1907	16.9907	17.0895	16.6263	17.4079	18.3158	18.1633	17.3083	17.5009	17.0019	17.3456	16.0061	15.4304	17.6619
P70389	P70389	ALS_MOUSE	Igfals	Insulin-like growth factor-binding protein complex acid labile subunit	1.05389	1.81536	1.13347	1.19455	0.0757201	0.860255	0.180742	0.256462	0.0480582	0.127535		0.794373	0.109163	0.645699	0.532301					32	8	8	8	8	12.5533	13.6779	12.3907	12.5382	13.2124	13.7088	12.9401	12.0302	12.1529	12.6607	12.4419	12.2916	13.2022	12.7438	13.5819	13.3708	12.0754	12.3359	13.4597	13.1964	14.454
P70408	P70408	CAD10_MOUSE	Cdh10	Cadherin-10	0.816195	0.998554	1.3254	1.08178	-0.293014	-0.00208831	0.406426	0.113413	0.187179	0.354912		0.255401	0.992662	0.112597	0.702983			+		32	8	8	8	8	9.53708	11.1092	9.47855	10.5227	10.1341	10.8335	10.6511	10.0205	10.5768	9.82132	10.301	10.8739	10.7231	10.6846	10.6602	10.9899	10.0467	10.0496	9.89803	10.0872	10.208
P70663	P70663	SPRL1_MOUSE	Sparcl1	SPARC-like protein 1	0.95	1.10984	1.8981	1.80319	-0.0740008	0.150354	0.924556	0.850555	0.00923904	0.0515887		0.696346	0.744818	0.0195063	0.0209059			+	+	32	8	8	8	8	19.0857	19.3745	19.1256	18.9198	19.5942	19.507	19.5321	18.9544	18.8223	19.2577	19.4953	19.4881	19.6725	19.7895	18.5115	19.6482	16.9019	18.6337	18.9604	17.6313	19.4452
P70665	P70665	SIAE_MOUSE	Siae	Sialate O-acetylesterase	0.894629	1.47176	2.81424	2.5177	-0.160638	0.557538	1.49275	1.33211	0.00790139	0.0383221	+	0.649213	0.41053	0.0235773	0.0188077			+	+	32	8	8	8	8	12.2125	12.4683	11.7172	11.7396	11.9155	12.6012	12.1696	12.0587	10.6477	12.6335	12.9245	12.6552	12.6702	13.0736	10.9601	12.6027	10.5991	10.3428	11.6371	10.1277	13.1177
P70699	P70699	LYAG_MOUSE	Gaa	Lysosomal alpha-glucosidase	0.80906	1.35768	1.65166	1.33629	-0.305681	0.441144	0.723916	0.418235	0.00108527	0.0225821	+	0.121902	0.130842	0.0106834	0.156718			+		32	8	8	8	8	13.3851	14.6182	13.4475	13.45	13.6534	14.0965	13.5341	13.2456	13.5339	13.7733	14.0002	14.1163	14.3417	14.2214	14.0433	13.8457	13.1492	13.6273	13.515	13.3621	14.1331
P80560	P80560	PTPR2_MOUSE	Ptprn2	Receptor-type tyrosine-protein phosphatase N2	0.750938	1.0349	1.16654	0.876002	-0.413234	0.0494875	0.222239	-0.190994	0.107962	0.289465		0.0153981	0.808757	0.178212	0.296378					32	8	8	8	8	14.5735	15.1521	14.538	14.2402	14.6261	15.2519	14.501	14.6689	14.8236	14.9087	14.883	15.2893	15.3929	15.4813	14.9537	15.1251	14.4173	15.204	14.5178	14.6621	15.137
P81117	P81117	NUCB2_MOUSE	Nucb2	Nucleobindin-2	1.27933	2.19905	1.6736	2.14108	0.355386	1.13688	0.742954	1.09834	0.00343027	0.0284205	+	0.368905	0.0108464	0.0719165	0.0306409			+		32	8	8	8	8	12.2185	13.4735	10.9715	11.2974	12.1652	13.5483	11.9451	12.4613	11.6497	10.9674	11.6186	12.1799	12.7419	12.5559	11.9472	11.577	12.075	12.0071	12.0295	12.6368	13.0717
P82198	P82198	BGH3_MOUSE	Tgfbi	Transforming growth factor-beta-induced protein ig-h3	0.688348	1.09761	1.72395	1.18668	-0.53879	0.134369	0.785721	0.246931	0.00234409	0.0340486	+	0.015872	0.582162	0.00180483	0.348858			+		32	8	8	8	8	14.3444	15.6198	14.6847	14.5146	15.4643	15.2095	14.7113	14.3878	15.2063	15.0817	15.3572	15.3362	15.855	15.5887	15.2551	15.5667	14.419	14.4464	14.53	14.2742	15.1761
P82343	P82343	RENBP_MOUSE	Renbp	N-acylglucosamine 2-epimerase	0.793073	2.58096	6.58834	5.22504	-0.334474	1.36791	2.71991	2.38544	0.0143451	0.0472867	+	0.706331	0.143708	0.0075087	0.0192701			+	+	32	8	8	8	8	12.9912	14.9991	11.9968	10.2404	10.6078	14.6908	11.2747	11.2999	12.9038	11.3549	9.67236	13.1206	14.7613	14.1885	13.3555	11.4197	12.4661	13.6325	10.1166	10.0139	11.147
P84084;Q8BSL7	P61205;P84078;P84084;Q8BSL7;P61750	ARF2_MOUSE;ARF5_MOUSE	Arf2;Arf5	ADP-ribosylation factor 5	0.768743	1.55548	3.82625	2.9414	-0.379428	0.63736	1.93593	1.5565	0.0156549	0.0545047		0.568742	0.280336	0.00946983	0.0469267			+		32	8	8	8	8	12.5467	14.7561	11.3244	12.0333	10.9328	14.5631	12.5626	11.4548	12.611	11.8955	11.2319	14.0041	14.1848	14.1205	13.1856	11.9759	12.1385	12.7007	10.6565	11.1723	11.515
P97290	P97290	IC1_MOUSE	Serping1	Plasma protease C1 inhibitor	0.641201	1.14408	1.91676	1.22903	-0.641151	0.194192	0.93867	0.297519	0.00220067	0.0285	+	0.0124593	0.523109	0.00151702	0.317825			+		32	8	8	8	8	16.2604	17.8427	16.6211	16.5234	17.195	17.1279	16.7279	16.2018	17.2265	16.9887	17.2782	17.4703	18.0058	17.5956	17.3664	17.6979	15.7809	16.9815	16.2875	16.0756	17.1601
P97291	P97291	CADH8_MOUSE	Cdh8	Cadherin-8	0.870966	1.10069	1.16421	1.01399	-0.199312	0.138407	0.219354	0.0200421	0.263381	0.500519		0.237996	0.367108	0.159474	0.913124					32	8	8	8	8	12.024	12.5065	11.993	12.4569	12.8661	13.1393	12.5737	12.5168	12.8849	12.5901	12.4786	12.7067	12.9375	12.9692	12.2661	12.8376	12.4034	13.1147	12.6106	12.4267	12.6236
P97298	P97298	PEDF_MOUSE	Serpinf1	Pigment epithelium-derived factor	0.866383	1.24545	1.53919	1.33353	-0.206924	0.316669	0.622174	0.41525	0.0377384	0.12773		0.181395	0.42911	0.0594497	0.183134			+		32	8	8	8	8	16.8404	17.5753	16.9904	17.0385	17.3229	17.332	17.0697	16.8134	17.1538	17.5053	17.4494	17.375	17.653	17.4799	16.6158	17.4057	15.5343	17.0851	17.3936	16.3823	17.7759
P97300	P97300	NPTN_MOUSE	Nptn	Neuroplastin	1.03738	1.05352	1.1613	1.20471	0.0529413	0.0752149	0.215745	0.268686	0.173004	0.38037		0.717659	0.721093	0.255009	0.134451					32	8	8	8	8	15.1011	15.0235	15.0299	15.0913	15.3477	15.5885	15.5197	14.8909	14.6419	15.3987	15.2751	15.2204	15.2809	15.2791	14.6488	15.4241	14.2389	14.7846	15.2194	14.7713	15.3795
P97315	P97315	CSRP1_MOUSE	Csrp1	Cysteine and glycine-rich protein 1	0.554591	1.69752	5.80971	3.22201	-0.850504	0.76343	2.53847	1.68796	0.0392138	0.0915586		0.406686	0.311369	0.00451717	0.0679145			+		32	8	8	8	8	14.2977	16.3167	13.1621	10.7095	11.2305	15.9262	11.8926	11.7493	14.3107	11.9312	11.2192	14.8305	16.2335	15.933	14.6881	12.9424	13.5335	14.6797	11.3997	9.75525	11.3867
P97326	P97326	CADH6_MOUSE	Cdh6	Cadherin-6	1.1099	1.06642	0.880028	0.976744	0.15043	0.0927711	-0.184378	-0.0339481	0.266989	0.473071		0.472079	0.61124	0.388843	0.881498					32	8	8	8	8	10.1	11.389	10.71	10.2053	10.5967	11.1347	10.9883	10.6922	10.3975	10.3298	10.3164	10.3655	10.2267	10.8043	10.9068	11.2657	10.7668	11.0143	10.8046	10.4875	10.8066
P97333	P97333	NRP1_MOUSE	Nrp1	Neuropilin-1	0.663625	1.09956	2.02507	1.34389	-0.591559	0.136924	1.01797	0.426412	8.07354e-06	0.00125581	+	0.00489923	0.510085	7.92043e-05	0.0837651			+		32	8	8	8	8	12.0051	13.1378	12.0101	12.5424	12.7249	12.9762	13.0612	12.4424	12.7267	13.2312	13.2324	13.243	13.2273	13.4213	13.07	13.4808	11.9608	12.2625	12.3135	11.9801	12.9697
P97370	P97370	AT1B3_MOUSE	Atp1b3	Sodium/potassium-transporting ATPase subunit beta-3	1.04072	1.01888	4.34495	4.52188	0.0575826	0.0269808	2.11934	2.17692	0.00118331	0.0097561	+	0.928104	0.969891	0.00198038	0.00224039			+	+	32	8	8	8	8	11.8822	14.6582	11.7091	10.3794	11.7295	13.2059	11.644	11.375	11.5698	12.9419	10.3427	11.7712	13.3395	13.511	12.143	10.5034	10.8817	11.9105	9.38946	9.55361	10.3654
P97371	P97371	PSME1_MOUSE	Psme1	Proteasome activator complex subunit 1	0.61632	1.89082	4.23733	2.61155	-0.698249	0.919015	2.08315	1.3849	0.103711	0.173358		0.441236	0.275155	0.019406	0.128892			+		32	8	8	8	8	13.4848	15.7168	12.2658	10.9746	11.1071	15.0379	11.5596	11.0407	13.9163	11.5515	10.4958	13.7387	15.3338	14.7376	14.1262	12.8734	13.7637	14.6816	10.7339	11.6041	10.995
P97372	P97372	PSME2_MOUSE	Psme2	Proteasome activator complex subunit 2	0.648179	1.64961	4.30771	2.79217	-0.625535	0.722122	2.10692	1.48139	0.0726931	0.137328		0.457735	0.370288	0.0139127	0.0706531			+		32	8	8	8	8	14.4661	16.1438	13.47	12.0182	12.1787	15.9123	12.7255	12.4754	15.062	12.0515	11.9343	14.5051	16.0429	15.5447	15.7233	13.5305	14.8626	15.613	11.4075	11.0064	12.0062
P97401	P97401	SFRP3_MOUSE	Frzb	Secreted frizzled-related protein 3	0.276789	0.884895	7.89655	2.18568	-1.85314	-0.176421	2.98122	1.12808	2.73874e-11	0	+	6.67806e-06	0.58262	8.63768e-08	0.00207988	+		+	+	32	8	8	8	8	9.85329	11.4775	11.4991	11.0888	10.7766	11.207	11.3989	11.03	11.7064	12.9357	12.9791	12.85	12.9566	13.3486	12.939	13.441	9.40728	10.3306	10.3329	9.64567	9.27148
P97447	P97447	FHL1_MOUSE	Fhl1	Four and a half LIM domains protein 1	1.34429	1.95502	2.77676	3.73279	0.426848	0.967184	1.47341	1.90025	0.0237226	0.0711509		0.524163	0.111343	0.0196992	0.00596089			+	+	32	8	8	8	8	15.9195	17.5712	15.8461	14.2007	13.9076	16.8861	14.2211	14.7804	14.7755	13.9657	12.9263	15.0763	16.718	16.6324	15.0178	14.8059	15.1692	15.4315	13.6295	13.1262	15.4851
P97449	P97449	AMPN_MOUSE	Anpep	Aminopeptidase N	0.794126	1.14	1.64365	1.30527	-0.332561	0.189039	0.716905	0.384345	0.113258	0.232339		0.420536	0.408837	0.0194628	0.32198			+		32	8	8	8	8	12.3335	14.1823	11.8383	11.7196	11.5836	12.6634	11.5137	11.1899	12.5305	12.0481	11.8136	11.7357	13.1534	13.2673	12.9964	12.1398	12.0078	12.2593	11.2926	11.6823	11.7453
P97461	P97461	RS5_MOUSE	Rps5	40S ribosomal protein S5	0.620758	1.19709	2.57841	1.60057	-0.687898	0.259531	1.36648	0.678586	0.42191	0.495985		0.421139	0.772651	0.114778	0.421803			+		32	8	8	8	8	13.0019	15.9242	12.738	11.0462	11.5598	14.7118	11.9746	11.8532	14.4009	11.8782	10.5147	14.0711	15.2102	14.6414	14.7668	12.8297	15.1737	14.9367	10.6891	12.4215	11.0278
P97467	P97467	AMD_MOUSE	Pam	Peptidyl-glycine alpha-amidating monooxygenase	0.888185	1.13848	1.29629	1.15134	-0.171068	0.187114	0.374385	0.203317	0.0937469	0.262877		0.252998	0.430601	0.051231	0.285157			+		32	8	8	8	8	16.0961	16.6776	16.2442	16.0821	16.5017	16.9381	16.2821	16.1852	16.2701	16.4588	16.4963	16.555	16.5989	17.0403	16.1949	16.7613	15.7831	16.4125	16.0852	15.8479	16.7677
P97494	P97494	GSH1_MOUSE	Gclc	Glutamate--cysteine ligase catalytic subunit	0.633378	1.92679	1.97773	1.25265	-0.658861	0.946197	0.983842	0.324981	0.50191	0.583256		0.262036	0.0819357	0.0714412	0.587311					32	8	8	8	8	10.2122	12.68	10.2345	9.29736	9.3385	12.0973	10.5488	9.4492	11.2212	10.0751	10.011	11.2518	12.394	11.863	12.1355	10.1772	12.1368	11.8108	9.82432	11.0849	11.3376
P97785	P97785	GFRA1_MOUSE	Gfra1	GDNF family receptor alpha-1	1.00221	0.984131	1.36788	1.3709	0.00318098	-0.0230772	0.451941	0.455122	0.0278132	0.126246		0.984925	0.925258	0.031618	0.022627			+		32	8	8	8	8	11.8604	11.8517	11.757	11.3252	11.8279	12.0957	11.9659	11.2281	11.2651	11.8269	11.8111	11.9804	12.0871	11.8078	11.1097	11.9982	11.5387	11.0718	10.4304	10.436	11.5248
P97792	P97792	CXAR_MOUSE	Cxadr	Coxsackievirus and adenovirus receptor homolog	0.901627	1.16968	1.27389	1.14857	-0.149398	0.226116	0.34924	0.199841	0.421509	0.560713		0.610151	0.475277	0.200437	0.564397					32	8	8	8	8	11.2666	12.3046	10.8846	10.4729	10.8036	12.4032	10.7757	11.1418	11.1099	10.8132	11.3191	11.2426	11.5899	11.3891	11.9018	11.8824	12.1274	11.7113	10.4965	10.5883	10.9989
P97797	P97797	SHPS1_MOUSE	Sirpa	Tyrosine-protein phosphatase non-receptor type substrate 1	0.843463	1.25602	1.47682	1.24564	-0.245604	0.328856	0.562491	0.316887	0.00359543	0.0491905	+	0.0331476	0.22904	0.013074	0.140418			+		32	8	8	8	8	15.7221	15.7765	15.3656	15.6249	15.4712	16.0845	15.7784	15.8648	15.7876	16.0252	15.9326	15.8016	15.9199	15.995	15.8221	16.3688	14.7734	15.5629	16.0338	15.1932	15.9603
P97798	P97798	NEO1_MOUSE	Neo1	Neogenin	0.831348	1.16906	1.74839	1.45352	-0.266475	0.225354	0.806026	0.53955	0.00281114	0.0348658	+	0.0907377	0.477157	0.00225483	0.0225357			+	+	32	8	8	8	8	14.1161	14.2845	13.9252	13.9875	14.1997	14.7969	14.4036	14.1147	14.2198	14.5684	14.5511	14.6482	14.6004	14.8768	13.8705	14.6249	12.6844	14.021	14.1115	13.4308	14.5569
P97807	P97807	FUMH_MOUSE	Fh	Fumarate hydratase, mitochondrial	0.811957	1.93663	2.60261	2.11321	-0.300525	0.953547	1.37996	1.07943	0.17791	0.264542		0.699042	0.119194	0.0315867	0.188301			+		32	8	8	8	8	11.7316	15.5274	11.6526	11.0604	9.84735	13.4723	10.6223	10.5839	12.45	11.1603	10.1078	12.0499	13.5355	13.2026	12.5584	11.8374	11.95	12.6646	10.6003	11.199	12.2342
P97821	P97821	CATC_MOUSE	Ctsc	Dipeptidyl peptidase 1	0.492266	1.33334	2.92015	1.43749	-1.02249	0.415042	1.54604	0.523553	6.93305e-05	0.00234483	+	0.0025068	0.246484	7.16136e-05	0.0946507			+		32	8	8	8	8	13.6346	14.1857	13.3217	13.1727	14.4086	14.1216	13.4479	12.686	14.8559	14.4851	14.5762	14.5184	14.84	15.323	13.5385	15.0214	13.0244	13.3576	12.4055	13.365	14.4749
P97857	P97857	ATS1_MOUSE	Adamts1	A disintegrin and metalloproteinase with thrombospondin motifs 1	0.658836	1.41138	2.53742	1.67174	-0.60201	0.497105	1.34336	0.741351	0.00507258	0.0332349	+	0.0493982	0.369314	0.0114397	0.12897			+		32	8	8	8	8	13.3048	13.6472	12.8954	12.3021	13.4974	13.6971	12.9946	12.3322	13.0913	13.6102	13.5276	13.9723	13.8685	14.276	12.7405	14.4004	11.2936	12.3413	12.8079	12.0937	14.1252
P97927	P97927	LAMA4_MOUSE	Lama4	Laminin subunit alpha-4	0.963082	0.888704	1.24049	1.1947	-0.05427	-0.170225	0.310915	0.256645	0.0395453	0.171387		0.732193	0.35572	0.0261855	0.175181			+		32	8	8	8	8	12.422	13.5817	12.632	12.4127	13.1247	13.0752	12.8356	12.6039	12.7281	12.6435	13.0628	12.8367	12.7803	13.0998	12.8943	13.0764	12.272	12.8383	11.9525	11.9581	12.709
P97952	P97952	SCN1B_MOUSE	Scn1b	Sodium channel subunit beta-1	0.399262	0.494476	1.39714	0.557825	-1.32459	-1.01603	0.482478	-0.842114	0.00112767	0.0136418	+	0.000123185	0.0147728	0.122655	0.0191658	+				32	8	8	8	8	10.0434	10.8911	9.84811	11.4366	11.0588	11.2046	10.8047	10.4255	11.5659	11.7684	11.9989	11.9314	11.8466	12.632	11.7613	12.8049	10.075	10.9326	10.0939	9.46682	10.26
P98063	P98063	BMP1_MOUSE	Bmp1	Bone morphogenetic protein 1	0.627673	1.7053	2.73085	1.71408	-0.671915	0.770028	1.44935	0.777437	0.00241843	0.0215357	+	0.0103955	0.166571	0.00421234	0.106327			+		32	8	8	8	8	11.372	12.2745	11.1672	10.8121	11.2369	11.63	10.7442	10.6077	11.8261	11.4385	11.6524	12.4291	12.0388	12.1962	11.5565	12.0823	11.659	11.3811	11.7271	8.94761	11.9818
P98064	P98064	MASP1_MOUSE	Masp1	Mannan-binding lectin serine protease 1	0.799136	1.04142	1.46381	1.16978	-0.323487	0.0585513	0.54973	0.226243	0.0259247	0.12756		0.0501276	0.802911	0.00890517	0.334152					32	8	8	8	8	11.7362	12.6968	11.9529	12.2401	12.5104	12.8643	12.5829	11.9647	12.6994	12.4871	12.7196	12.4903	12.7326	12.6485	12.5115	12.8473	11.7415	11.8402	12.2046	11.5905	12.2771
P98086	P98086	C1QA_MOUSE	C1qa	Complement C1q subcomponent subunit A	0.738738	1.11299	2.55506	1.88752	-0.436865	0.154437	1.35336	0.916495	3.1732e-05	0.00165957	+	0.0213942	0.677174	0.000451857	0.00745167			+	+	32	8	8	8	8	15.6289	16.2458	15.6487	15.4357	16.299	16.1884	15.9154	16.0442	16.0553	16.1753	16.4663	16.5237	16.7011	16.5783	15.7088	16.6922	13.916	14.9795	15.6109	14.5695	15.8552
P98156	P98156	VLDLR_MOUSE	Vldlr	Very low-density lipoprotein receptor	0.685218	1.05895	1.4119	0.967458	-0.545364	0.0826335	0.497635	-0.0477296	0.0018094	0.0404453	+	0.00125086	0.655769	0.0038099	0.795397			+		32	8	8	8	8	11.4297	12.2998	11.8802	12.0118	12.0155	12.4246	11.8567	11.4883	12.2544	12.4294	12.3698	12.3899	12.6295	12.6719	12.3628	12.6619	11.4993	12.1067	11.8024	11.9216	12.3686
P99024	P99024	TBB5_MOUSE	Tubb5	Tubulin beta-5 chain	0.665228	2.44687	7.00545	4.66022	-0.588079	1.29094	2.80848	2.2204	0.0256921	0.0671452		0.55514	0.168128	0.00354007	0.0211298			+		32	8	8	8	8	16.4554	19.0251	15.5908	13.2319	13.7835	17.8391	14.5324	14.4108	16.9648	14.4525	12.7859	16.6256	18.4349	17.7096	17.1003	15.5001	15.9943	17.5899	13.4373	12.0274	14.5399
P99024;Q7TMM9;Q9CWF2;Q9ERD7	Q9ERD7;Q9CWF2;Q7TMM9;P99024	TBB2A_MOUSE;TBB2B_MOUSE;TBB3_MOUSE;TBB5_MOUSE	Tubb2a;Tubb2b;Tubb3;Tubb5	Tubulin beta-5 chain	0.605788	2.16328	5.20196	3.15128	-0.723116	1.11322	2.37906	1.65594	0.0718711	0.133915		0.422774	0.23254	0.00885423	0.0787519			+		32	8	8	8	8	15.4749	17.8766	14.2477	12.9661	13.0558	17.1087	13.5098	13.3472	16.2118	13.5693	12.8365	16.0209	17.2941	16.648	16.1628	14.6284	16.2585	16.755	13.1427	11.553	13.5988
P99026	P99026	PSB4_MOUSE	Psmb4	Proteasome subunit beta type-4	0.793678	1.7588	3.2591	2.58667	-0.333375	0.81459	1.70447	1.3711	0.0120722	0.0491235	+	0.543069	0.150468	0.00182141	0.0196457			+		32	8	8	8	8	13.5879	15.4639	12.5353	12.9989	12.4325	14.782	12.514	12.2694	13.1298	12.7758	12.2571	13.8042	14.9817	14.6895	13.964	13.6488	13.8537	14.4299	11.5498	11.6983	13.014
P99027	P99027;A0A5F8MPY2	RLA2_MOUSE	Rplp2	60S acidic ribosomal protein P2	0.634758	1.86818	2.70658	1.71802	-0.655722	0.901631	1.43647	0.78075	0.422734	0.498636		0.470116	0.215552	0.0390953	0.363006			+		32	8	8	8	8	12.4764	15.2801	12.0824	11.08	8.79218	14.3526	11.0764	10.7849	13.3216	11.0488	10.3778	12.8474	14.0397	13.4578	14.1769	11.9007	14.5641	14.2623	10.3945	11.5563	10.6219
P99029	P99029	PRDX5_MOUSE	Prdx5	Peroxiredoxin-5, mitochondrial	0.630817	1.65535	3.4538	2.17872	-0.664706	0.72714	1.78818	1.12348	0.0900511	0.163348		0.425056	0.190877	0.0051103	0.13978			+		32	8	8	8	8	16.2589	18.3782	15.1858	13.8449	13.5816	17.5466	14.0764	13.6944	16.0893	14.6347	13.938	16.6827	17.8776	17.0235	16.4625	15.1761	16.097	16.4559	13.8505	13.8802	14.7357
Q00493	Q00493	CBPE_MOUSE	Cpe	Carboxypeptidase E	0.889366	1.32661	1.93041	1.71684	-0.169151	0.407741	0.948908	0.779757	0.00261533	0.0289802	+	0.440735	0.267972	0.00462736	0.0110135			+	+	32	8	8	8	8	16.3597	17.0217	16.4964	16.2381	16.7751	17.2009	16.6072	16.0881	16.3474	16.6062	16.9891	16.8435	16.9837	17.3531	15.9034	17.114	15.3616	16.1814	15.9491	15.8466	16.9191
Q00519	Q00519	XDH_MOUSE	Xdh	Xanthine dehydrogenase/oxidase	0.745197	1.7605	2.71108	2.02029	-0.424306	0.815984	1.43887	1.01456	0.174589	0.263148		0.568186	0.142307	0.0159567	0.129429			+		32	8	8	8	8	13.8437	15.2941	12.6472	11.4447	11.3976	14.8116	11.6451	11.5257	13.6321	11.8913	11.0371	13.5295	14.7633	14.4811	13.8775	12.7923	13.5943	14.1652	11.7913	11.4677	12.254
Q00560	Q00560	IL6RB_MOUSE	Il6st	Interleukin-6 receptor subunit beta	0.182011	0.498118	2.34804	0.42737	-2.4579	-1.00544	1.23146	-1.22644	2.28825e-09	0	+	3.10123e-08	0.00973718	5.93023e-06	0.000222095	+		+	+	32	8	8	8	8	10.1171	10.7726	10.4069	10.0121	9.2197	11.1503	10.5298	10.3514	13.0455	12.3679	12.6467	12.7539	12.6937	13.0334	12.5208	13.161	9.3065	10.4687	10.2981	10.2136	10.1749
Q00612	Q00612;P97324	G6PD1_MOUSE	G6pdx	Glucose-6-phosphate 1-dehydrogenase X	0.632946	1.97689	4.06586	2.57347	-0.659846	0.983235	2.02356	1.36371	0.109304	0.181452		0.434031	0.200772	0.0146904	0.102447			+		32	8	8	8	8	12.3935	14.8733	11.5878	10.394	10.4954	14.3341	11.2725	10.7231	13.0295	11.3164	9.83704	13.3379	14.4722	13.8533	13.6069	11.8993	13.3301	13.9586	10.43	10.3003	10.2915
Q00623	Q00623	APOA1_MOUSE	Apoa1	Apolipoprotein A-I	0.721303	0.984836	1.17442	0.847113	-0.471322	-0.0220451	0.231949	-0.239373	0.36791	0.518069		0.0445079	0.947943	0.387875	0.385534					32	8	8	8	8	18.7525	19.6505	19.1785	19.2432	19.5308	19.0331	19.1859	18.2444	18.9244	19.4194	19.588	19.1731	19.8071	19.6462	20.258	19.7732	18.2014	19.0205	18.7879	18.9568	19.4362
Q00724	Q00724	RET4_MOUSE	Rbp4	Retinol-binding protein 4	0.881429	1.09586	2.01954	1.78008	-0.182083	0.132067	1.01403	0.831945	0.000798314	0.013609	+	0.493889	0.660631	0.00269108	0.00845345			+	+	32	8	8	8	8	17.3746	18.2988	17.8263	17.3584	17.9144	17.4887	17.7381	16.6007	16.9936	17.4285	17.6041	18.2412	18.2775	18.3368	17.1536	18.0214	16.5287	16.7599	16.7469	16.0424	17.2662
Q00897	Q00897	A1AT4_MOUSE	Serpina1d	Alpha-1-antitrypsin 1-4	0.754184	1.71995	2.23386	1.68474	-0.407011	0.782364	1.15954	0.752525	0.0371448	0.103798		0.309373	0.19174	0.00866334	0.129136			+		32	8	8	8	8	18.5338	19.3606	18.6276	17.3457	18.7426	18.752	18.8094	16.4651	17.7047	18.9691	18.8442	19.1924	19.1654	19.2094	18.1269	18.6808	16.601	17.39	17.9977	17.6447	20.5548
Q00898	Q00898	A1AT5_MOUSE	Serpina1e	Alpha-1-antitrypsin 1-5	0.390838	0.359319	2.91732	1.1402	-1.35536	-1.47666	1.54464	0.189284	0.10438	0.168384		0.29476	0.0952209	0.177596	0.84982			+		32	8	8	8	8	14.4658	20.0003	19.0539	19.4388	18.9039	14.9879	18.7714	15.0991	12.4812	20.3689	19.6194	20.073	20.6467	19.8545	18.9961	19.5241	13.9265	18.4151	15.1916	14.5383	15.8195
Q00915	Q00915	RET1_MOUSE	Rbp1	Retinol-binding protein 1	0.682911	2.43584	6.46385	4.41423	-0.55023	1.28442	2.69239	2.14216	0.0281727	0.0723632		0.55008	0.172915	0.00363235	0.0285616			+		32	8	8	8	8	17.0093	19.2956	16.1324	14.0113	14.6185	18.8124	15.2373	14.7176	17.1819	15.5216	13.9217	17.3584	18.6914	18.3557	17.4027	15.8027	17.1126	17.9981	14.2609	13.2223	14.6724
Q00993	Q00993	UFO_MOUSE	Axl	Tyrosine-protein kinase receptor UFO	0.544908	1.40087	2.56422	1.39726	-0.875916	0.486322	1.35852	0.482605	2.19504e-06	0.000551724	+	0.000168366	0.0790901	2.76976e-06	0.0175051			+		32	8	8	8	8	12.5351	12.6113	12.2078	12.3081	11.9388	12.9295	11.9143	12.3794	13.3671	13.3177	13.1999	13.3491	13.3924	13.1418	12.4437	13.62	11.7432	12.4514	11.6041	12.0969	13.2669
Q01149	Q01149	CO1A2_MOUSE	Col1a2	Collagen alpha-2(I) chain	0.861092	1.26915	1.50518	1.2961	-0.21576	0.34386	0.589937	0.374177	0.00567605	0.0649425		0.121527	0.12554	0.00139283	0.0453519			+		32	8	8	8	8	14.9592	15.6389	14.9547	15.081	15.3092	15.8018	15.1359	15.2026	15.4729	15.3979	15.5991	15.5316	15.7013	15.3995	15.0581	15.6489	14.4653	15.1359	15.0679	14.8379	15.8253
Q01279	Q01279	EGFR_MOUSE	Egfr	Epidermal growth factor receptor	0.526604	0.75207	2.58568	1.36163	-0.925209	-0.411062	1.37055	0.445336	0.0116254	0.049331	+	0.081548	0.42434	0.00639742	0.365786			+		32	8	8	8	8	12.0261	14.909	14.3509	14.4163	14.2156	12.8667	14.6478	12.6967	12.5168	15.2345	14.9757	14.8675	15.1121	15.089	14.7159	15.0193	11.0654	13.6479	12.5078	11.5351	12.69
Q01339	Q01339	APOH_MOUSE	Apoh	Beta-2-glycoprotein 1	0.8172	1.13033	1.48733	1.21544	-0.291239	0.176747	0.572724	0.281484	0.0279619	0.129012		0.100514	0.473199	0.0106431	0.203888			+		32	8	8	8	8	17.4627	18.163	17.6842	17.7674	18.2152	18.1425	17.9257	17.1714	17.4786	17.9141	18.1493	18.2783	18.1474	18.3043	18.2535	18.3365	16.9543	17.6575	17.4116	17.3131	17.7534
Q01768	Q01768	NDKB_MOUSE	Nme2	Nucleoside diphosphate kinase B	1.06603	1.56599	2.53146	2.69861	0.0922512	0.647071	1.33997	1.43222	0.0458107	0.111418		0.869429	0.223407	0.00656123	0.0196029			+		32	8	8	8	8	15.3081	16.9343	15.0217	13.9639	13.6263	16.5258	13.6542	13.9938	14.0184	14.1381	13.632	14.9967	16.0428	15.8572	14.6324	14.9726	14.7589	15.0845	13.3338	12.9829	14.7233
Q01853	Q01853	TERA_MOUSE	Vcp	Transitional endoplasmic reticulum ATPase	0.719657	1.6293	3.8088	2.74103	-0.474618	0.704255	1.92933	1.45472	0.055285	0.117379		0.524346	0.317287	0.00609542	0.0463503			+		32	8	8	8	8	15.6095	17.9456	14.7922	14.4264	13.4562	17.0285	14.2131	14.0349	16.0766	14.3207	13.4914	15.9363	17.3743	16.9074	16.3569	14.8397	16.188	16.7351	13.0207	13.3064	13.9927
Q02053	Q02053	UBA1_MOUSE	Uba1	Ubiquitin-like modifier-activating enzyme 1	0.632974	1.73684	4.65314	2.94531	-0.659783	0.796462	2.2182	1.55842	0.0415809	0.0967913		0.460749	0.249558	0.00454106	0.0649425			+		32	8	8	8	8	14.8782	17.4112	14.0866	11.913	12.8126	16.6447	13.5277	12.8928	15.1997	13.5462	12.3729	15.4731	17.0225	16.3472	15.4693	14.0141	14.5858	15.3176	12.4662	11.467	13.5381
Q02105	Q02105	C1QC_MOUSE	C1qc	Complement C1q subcomponent subunit C	0.586246	0.997862	2.2877	1.34116	-0.770422	-0.00308776	1.1939	0.423478	2.06776e-08	0	+	3.63395e-05	0.987163	8.71733e-06	0.0340778			+		32	8	8	8	8	16.1222	16.7135	16.0485	15.9383	16.5623	16.439	16.1638	16.4168	16.9054	16.878	17.0749	17.1273	17.262	17.3778	16.6486	17.2935	15.476	15.6824	15.7826	15.6178	16.0235
Q02257	Q02257	PLAK_MOUSE	Jup	Junction plakoglobin	1.40181	1.46294	1.41831	1.9882	0.487291	0.548868	0.504171	0.991462	0.457815	0.535644		0.472721	0.475866	0.543026	0.214962					32	8	8	8	8	13.9954	14.3338	12.476	16.2289	13.5246	13.1305	14.9054	12.9861	11.3967	13.3334	12.642	15.9682	13.3327	14.5803	12.3254	14.1036	14.368	13.1621	12.4811	11.5447	15.1223
Q02788	Q02788	CO6A2_MOUSE	Col6a2	Collagen alpha-2(VI) chain	0.693556	1.09291	1.43654	0.996319	-0.527915	0.128181	0.522595	-0.00532019	0.0742581	0.202312		0.0228984	0.641651	0.0366834	0.983055			+		32	8	8	8	8	10.8045	11.7777	10.727	10.2339	10.9364	11.1603	10.9384	10.5333	11.3479	11.8653	11.1888	11.5204	12.045	11.0484	11.1949	11.1242	11.2044	10.8483	11.1902	10.7335	10.4314
Q02819	Q02819	NUCB1_MOUSE	Nucb1	Nucleobindin-1	1.47646	1.7733	2.26432	3.34317	0.562138	0.826436	1.17908	1.74122	0.000313601	0.00533333	+	0.0584828	0.156432	0.0157434	0.0016184			+	+	32	8	8	8	8	17.1261	17.1086	16.0801	15.8783	16.7288	17.7453	17.0279	16.8741	15.7637	15.919	16.4146	16.8557	16.6896	16.4137	15.4735	16.5423	14.608	15.3707	16.3575	15.0073	17.4181
Q03137	Q03137;Q8CBF3;P54754;Q62413	EPHA4_MOUSE	Epha4	Ephrin type-A receptor 4	0.728349	1.23708	1.8452	1.34395	-0.457298	0.306942	0.883774	0.426476	0.000526721	0.0151429	+	0.0259889	0.207368	0.00100495	0.0882148			+		32	8	8	8	8	14.3788	15.3195	14.4935	14.5215	14.7893	15.392	14.9154	14.3429	14.9776	15.1736	15.1635	15.166	15.2827	15.6883	14.7256	15.6338	14.0408	14.8354	14.5696	14.1637	14.7037
Q03146	Q03146	DDR1_MOUSE	Ddr1	Epithelial discoidin domain-containing receptor 1	0.674391	1.19652	1.83605	1.23822	-0.568342	0.258843	0.876607	0.308265	0.0215173	0.0897169		0.015535	0.518402	0.00494884	0.318767			+		32	8	8	8	8	10.4532	11.3098	10.625	10.9162	11.4155	11.9474	11.2985	10.6915	11.5904	11.7022	11.7445	11.268	11.2992	11.8482	11.5461	12.2052	11.699	9.99292	10.8818	9.47269	11.3828
Q03157	Q03157	APLP1_MOUSE	Aplp1	Amyloid-like protein 1	0.473892	0.695318	1.57146	0.744704	-1.07737	-0.524255	0.652108	-0.42526	5.14444e-07	0.000326531	+	4.14854e-07	0.0133447	0.000442046	0.00385002	+		+		32	8	8	8	8	17.6403	17.6977	17.8022	17.4174	17.9537	18.0131	17.7796	17.5798	18.4971	18.7329	18.9769	18.9314	18.9099	19.1209	18.3	19.0333	16.9175	17.7128	17.4053	17.1367	17.8102
Q03265	Q03265	ATPA_MOUSE	Atp5f1a	ATP synthase subunit alpha, mitochondrial	0.749318	1.10374	1.90283	1.42583	-0.41635	0.142398	0.928149	0.511799	0.274973	0.378822		0.513327	0.724156	0.0449579	0.41492			+		32	8	8	8	8	13.0309	16.1888	12.8127	11.8076	11.8842	14.1845	12.7958	11.6213	13.7674	13.2958	11.954	14.5813	13.9576	14.3511	12.9132	12.8363	13.5254	13.1623	11.1486	12.5893	12.9652
Q03350	Q03350	TSP2_MOUSE	Thbs2	Thrombospondin-2	0.677717	0.931087	1.59272	1.07942	-0.561246	-0.103012	0.671497	0.110251	0.000285081	0.0136	+	0.00440089	0.530844	0.000245695	0.601105			+		32	8	8	8	8	11.3872	12.8142	12.1234	12.0695	12.4086	12.6313	11.8941	11.9694	12.6512	12.6288	12.6003	12.846	12.6916	12.9297	12.8236	12.6165	11.6539	12.2851	11.5054	12.1235	11.8689
Q03517	Q03517	SCG2_MOUSE	Scg2	Secretogranin-2	0.966258	1.2336	1.24666	1.20459	-0.0495193	0.302879	0.318067	0.268548	0.239582	0.409941		0.829256	0.29659	0.221521	0.235676					32	8	8	8	8	17.4487	18.0631	17.5207	17.1091	17.567	18.3298	17.7015	17.8283	17.1199	17.6612	17.722	18.1502	18.1066	18.2025	16.8624	18.1395	17.2104	17.3057	17.7683	16.9943	18.4358
Q03734	P29621;Q03734	SPA3M_MOUSE	Serpina3m	Serine protease inhibitor A3M	0.692115	1.89207	2.72034	1.88279	-0.530916	0.919969	1.44379	0.912873	0.000283659	0.0062303	+	0.0454232	0.0504067	0.000462123	0.0108455			+		32	8	8	8	8	14.2796	15.1069	14.2209	13.8968	14.577	15.1776	14.1927	14.1647	14.2363	14.9463	14.996	14.979	15.0385	15.9193	14.4881	15.2599	13.3285	13.9549	14.4112	13.1529	14.9176
Q03734;Q91WP6	Q91WP6;D3Z451;Q03734;Q6P4P1	SPA3M_MOUSE;SPA3N_MOUSE	Serpina3m;Serpina3n	Serine protease inhibitor A3M	0.26428	3.50497	4.97953	1.31599	-1.91986	1.8094	2.31601	0.39615	9.86023e-08	0	+	6.85226e-05	0.00219576	6.30388e-05	0.407438	+		+		32	8	8	8	8	10.9701	11.7001	11.4127	11.0387	9.10978	11.0538	10.4284	10.2677	13.4631	11.9439	11.9139	12.6486	12.8109	13.1572	12.8784	12.524	11.7862	11.4312	10.6305	12.1679	12.8998
Q04447	Q04447	KCRB_MOUSE	Ckb	Creatine kinase B-type	0.898391	2.42535	3.70065	3.32463	-0.154584	1.27819	1.88778	1.73319	0.0179047	0.0586267		0.794482	0.0822523	0.00335306	0.0144303			+	+	32	8	8	8	8	18.554	20.8029	18.0724	17.1477	17.8002	20.4725	19.2164	17.8007	18.7521	18.1786	18.2247	19.2121	20.4864	19.8905	18.9166	17.4424	18.4891	19.4766	18.3237	16.9058	19.0884
Q04519	Q04519	ASM_MOUSE	Smpd1	Sphingomyelin phosphodiesterase	0.646373	1.77741	2.90281	1.8763	-0.629561	0.829773	1.53745	0.90789	0.000183714	0.00461111	+	0.0620285	0.0442049	0.000424206	0.0325326			+		32	8	8	8	8	12.3477	13.1914	12.4541	11.3481	12.5022	13.7573	12.5092	12.0091	12.8973	12.5026	13.1394	12.7105	13.7339	13.9525	12.9073	13.3121	11.6117	11.5287	11.8459	12.4735	12.8519
Q04857	Q04857	CO6A1_MOUSE	Col6a1	Collagen alpha-1(VI) chain	0.830878	1.18593	1.58535	1.31723	-0.267292	0.246015	0.664798	0.397506	0.0176099	0.0945238		0.247466	0.33051	0.00219722	0.150082			+		32	8	8	8	8	11.8067	12.8435	11.6474	11.1338	12.6403	12.6686	12.0308	12.1241	12.4119	12.1021	12.1658	12.2995	12.7527	12.5448	12.5418	12.2149	11.4045	12.2954	11.2226	11.6704	11.7475
Q05186	Q05186	RCN1_MOUSE	Rcn1	Reticulocalbin-1	0.78723	1.35989	2.60712	2.0524	-0.345143	0.443485	1.38246	1.03732	0.0651943	0.140732		0.600433	0.262669	0.00375566	0.105375			+		32	8	8	8	8	11.4849	14.5981	10.8887	10.4446	10.4028	13.1646	10.6037	10.3348	12.3503	11.0957	10.5494	11.2642	13.0214	13.1007	11.9141	11.3873	11.5789	12.2392	10.4177	9.40289	10.5732
Q05793	Q05793	PGBM_MOUSE	Hspg2	Basement membrane-specific heparan sulfate proteoglycan core protein	0.864369	0.947568	1.40634	1.2156	-0.210281	-0.0776979	0.49195	0.281669	0.00799558	0.0755665		0.128261	0.720143	0.0122184	0.158594			+		32	8	8	8	8	14.4915	15.273	14.5579	14.6167	15.0899	15.1543	15.1019	14.7855	14.9951	14.9506	14.9829	14.8653	15.1941	15.3736	14.9861	15.4053	13.9009	14.7378	14.7035	14.0368	14.7639
Q05816	Q05816	FABP5_MOUSE	Fabp5	Fatty acid-binding protein 5	0.791697	1.13559	1.73626	1.37459	-0.33698	0.183448	0.795979	0.458999	0.125368	0.238774		0.326102	0.650247	0.0377316	0.210233			+		32	8	8	8	8	13.7886	13.7163	12.374	12.831	12.5312	14.2304	13.5729	13.6322	12.5113	13.6928	13.5304	14.8192	14.0304	13.7702	13.7769	13.2411	14.1783	11.7957	12.8451	12.3158	14.034
Q05909	Q05909	PTPRG_MOUSE	Ptprg	Receptor-type tyrosine-protein phosphatase gamma	0.931218	1.50506	1.62308	1.51144	-0.10281	0.589817	0.698738	0.595928	0.065742	0.159082		0.793905	0.131124	0.0958348	0.0712227			+		32	8	8	8	8	14.7591	15.6104	14.5927	13.7943	15.0478	15.2732	14.6385	14.081	13.4313	15.2377	15.0127	15.2679	15.6197	15.5982	13.3425	15.1094	13.9713	14.0393	14.2654	14.1156	16.0828
Q06335	Q06335	APLP2_MOUSE	Aplp2	Amyloid-like protein 2	0.520842	0.788654	1.86615	0.971972	-0.941082	-0.342536	0.900069	-0.0410137	0.000963323	0.0152482	+	0.000683434	0.292539	0.00391462	0.844357			+		32	8	8	8	8	15.4327	16.0439	15.5022	15.3214	15.7459	16.0615	15.7536	15.3897	15.8788	16.2683	16.7195	17.0135	16.9758	16.985	15.7951	17.1436	14.3035	15.0628	15.4388	14.3503	16.0488
Q06770	Q06770	CBG_MOUSE	Serpina6	Corticosteroid-binding globulin	1.3382	2.1491	0.855113	1.14432	0.420297	1.10373	-0.225812	0.194485	0.0148626	0.0594126		0.232581	0.052883	0.425753	0.615429					32	8	8	8	8	18.3608	17.6751	17.6905	16.9689	17.7028	19.7477	17.592	17.3091	18.4153	17.3976	17.5454	17.1862	17.1639	17.0728	17.6088	17.2945	17.7177	17.6648	18.9243	18.87	21.7931
Q06890	Q06890	CLUS_MOUSE	Clu	Clusterin	0.592584	1.22873	2.58142	1.52971	-0.754909	0.297169	1.36816	0.613255	5.1033e-05	0.00223853	+	0.00183726	0.409964	0.000899097	0.0702809			+		32	8	8	8	8	19.9803	20.7431	20.1842	20.006	20.4479	20.7304	20.124	19.8181	20.5003	20.6937	20.8886	21.0646	21.5934	21.5313	20.5073	21.2942	18.9515	19.8996	19.9649	19.409	20.5411
Q07079	Q07079	IBP5_MOUSE	Igfbp5	Insulin-like growth factor-binding protein 5	0.910124	1.45565	2.11908	1.92862	-0.135866	0.541663	1.08344	0.94757	0.00599941	0.0396342	+	0.479512	0.262365	0.00606185	0.0102241			+	+	32	8	8	8	8	15.0663	15.4445	15.3468	14.7066	15.4533	15.6159	15.4943	14.9751	14.9047	15.3095	15.6196	15.3429	15.7466	15.8954	14.6802	15.691	13.0307	14.8897	15.0334	13.7898	15.7632
Q07113	Q07113	MPRI_MOUSE	Igf2r	Cation-independent mannose-6-phosphate receptor	0.575292	0.970417	1.22827	0.706614	-0.797633	-0.0433236	0.296628	-0.501005	0.048216	0.14873		0.00867843	0.878715	0.226425	0.0953621					32	8	8	8	8	9.61079	11.1325	9.64271	10.0887	10.0893	11.0173	10.8925	10.569	11.8868	10.7751	10.6462	10.9242	11.2361	11	11.6041	11.3516	11.3364	11.0965	10.5035	10.2827	10.5407
Q07235	Q07235	GDN_MOUSE	Serpine2	Glia-derived nexin	0.880284	1.3326	1.39601	1.22888	-0.183959	0.414243	0.481305	0.297345	0.245941	0.375307		0.630719	0.29563	0.270129	0.387593					32	8	8	8	8	13.345	14.1578	13.2341	12.9073	13.4587	13.679	12.9401	12.3323	13.1919	13.3036	13.6874	14.0131	14.3863	13.8379	11.4056	13.7001	12.6725	13.3235	13.2686	12.9071	14.0026
Q07409	Q07409	CNTN3_MOUSE	Cntn3	Contactin-3	0.652935	0.90949	1.19167	0.778086	-0.614988	-0.13687	0.252989	-0.361999	0.0131567	0.0979913		0.00195077	0.460015	0.171227	0.100031					32	8	8	8	8	9.74667	10.9688	9.93316	10.2582	10.3544	10.4865	10.6523	10.4783	10.7712	11.3052	10.9273	10.7957	11.135	11.2479	10.6196	10.9964	10.3933	10.5449	10.099	10.4308	10.7464
Q07456	Q07456	AMBP_MOUSE	Ambp	Protein AMBP	0.854142	1.23911	1.91573	1.63631	-0.227452	0.309307	0.937897	0.710445	0.00249992	0.0304541	+	0.232583	0.348224	0.00261382	0.00866718			+		32	8	8	8	8	16.5694	17.0162	16.5648	16.6411	17.2373	17.0658	16.4032	16.7045	16.1873	17.4525	17.0737	17.3197	17.0993	17.3533	16.6238	16.9124	15.2885	16.1106	16.6479	15.4976	16.5479
Q07797	Q07797	LG3BP_MOUSE	Lgals3bp	Galectin-3-binding protein	1.13721	1.34111	2.08363	2.36953	0.185505	0.423426	1.0591	1.2446	0.00471509	0.0315388	+	0.503938	0.474274	0.0466429	0.0126722			+	+	32	8	8	8	8	15.8814	16.4774	16.2503	15.6851	16.199	16.3296	16.3807	15.6115	14.8981	16.1152	16.3293	16.5423	16.239	16.3448	14.748	16.1142	14.167	14.7406	15.7865	14.2197	16.6258
Q07968	Q07968	F13B_MOUSE	F13b	Coagulation factor XIII B chain	0.808598	1.22533	1.60885	1.30091	-0.306506	0.293169	0.686027	0.379521	0.188161	0.317739		0.281074	0.483729	0.0508711	0.307426					32	8	8	8	8	12.1837	13.5803	12.6972	12.2654	12.6439	13.2257	12.5769	11.528	12.1332	12.3877	12.8829	13.0357	13.0978	13.0416	13.5699	13.0044	11.6945	12.0641	12.2203	11.7813	12.8448
Q08331	Q08331	CALB2_MOUSE	Calb2	Calretinin	0.499574	1.4044	3.26952	1.63337	-1.00123	0.489956	1.70908	0.707849	1.60856e-05	0.000864865	+	7.40912e-05	0.252994	2.38137e-05	0.0273635	+		+		32	8	8	8	8	12.9263	13.2784	13.1137	12.4129	13.3206	13.6281	12.9594	12.601	13.7639	13.7082	13.9338	14.191	14.1344	14.357	13.6275	14.5345	12.1329	11.9933	13.2293	11.3968	13.9595
Q08761	Q08761	PROS_MOUSE	Pros1	Vitamin K-dependent protein S	0.634949	1.06958	2.14847	1.36417	-0.655287	0.0970427	1.10331	0.448022	1.76087e-05	0.00191837	+	0.00162869	0.697272	8.74863e-05	0.0528741			+		32	8	8	8	8	14.9199	15.6019	15.0048	14.7973	15.5495	15.6646	15.0348	14.8924	15.7068	15.3926	15.8142	15.8748	16.2003	16.1515	15.4395	16.1278	14.0935	14.8187	14.5979	14.5459	15.3994
Q08879	Q08879	FBLN1_MOUSE	Fbln1	Fibulin-1	0.735309	1.03038	1.59702	1.1743	-0.443578	0.0431733	0.675383	0.231805	0.000133417	0.0109345	+	0.00589509	0.789574	0.000318965	0.128035			+		32	8	8	8	8	16.8477	17.6218	17.1343	17.1929	17.6205	17.5522	17.2181	17.2039	17.9864	17.2556	17.553	17.5771	17.7143	17.8874	17.8805	18.0857	16.8915	17.4887	16.7295	16.9478	17.0098
Q08890	Q08890	IDS_MOUSE	Ids	Iduronate 2-sulfatase	0.896845	1.2701	1.75097	1.57035	-0.15707	0.344946	0.808158	0.651088	0.00631531	0.0485103	+	0.370994	0.351821	0.00772053	0.0217151			+	+	32	8	8	8	8	14.4527	15.0143	14.2158	14.3914	14.6767	15.0693	14.8952	14.474	14.2479	15.1474	14.9302	14.7312	14.8918	15.1596	14.2792	15.0584	13.3093	13.8725	14.3377	14.0557	15.2581
Q09163	Q09163	DLK1_MOUSE	Dlk1	Protein delta homolog 1	0.732252	0.753372	1.54186	1.12903	-0.449588	-0.408565	0.62467	0.175082	0.00620435	0.0491081	+	0.0235991	0.1831	0.0133882	0.410087			+		32	8	8	8	8	13.3617	14.0754	13.8755	13.6063	14.1129	14.2942	14.1964	13.8048	13.8794	14.5767	14.5036	14.6589	14.5214	14.5491	13.6249	14.61	12.8334	13.7152	13.7068	12.1272	13.0158
Q09200	Q09200	B4GN1_MOUSE	B4galnt1	Beta-1,4 N-acetylgalactosaminyltransferase 1	0.478404	1.30925	2.22417	1.06405	-1.0637	0.388739	1.15327	0.0895683	0.00582166	0.0395285	+	0.00726274	0.254686	0.0039729	0.788187			+		32	8	8	8	8	9.83372	11.4071	9.78987	9.88334	10.2651	11.3315	10.634	10.0087	12.3773	10.474	10.5537	11.0432	11.8317	11.8166	11.988	11.5784	9.60203	10.7142	10.1107	10.843	11.3243
Q0PMG2	Q0PMG2	MDGA1_MOUSE	Mdga1	MAM domain-containing glycosylphosphatidylinositol anchor protein 1	0.498436	0.83521	1.29297	0.644461	-1.00452	-0.259789	0.370685	-0.633835	0.000170123	0.007625	+	0.000112083	0.222028	0.0575358	0.00112539				+	32	8	8	8	8	10.8234	11.0245	10.5136	11.2973	10.6091	11.5286	10.9922	10.9684	12.0145	12.0208	11.8289	11.1559	12.1706	11.9684	11.9561	12.6779	11.249	11.3244	10.3941	11.5807	11.7884
Q0VGU4	Q0VGU4	VGF_MOUSE	Vgf	Neurosecretory protein VGF	1.16883	1.41871	1.24856	1.45935	0.225065	0.504576	0.320262	0.545327	0.120091	0.23855		0.437911	0.233181	0.364498	0.0753904					32	8	8	8	8	17.7472	18.3283	17.767	17.0929	17.6555	18.3458	17.4644	17.8395	16.6393	17.4996	17.4752	18.2359	17.9541	18.2017	16.4693	17.965	16.9504	17.223	17.7114	16.7381	18.933
Q11011	Q11011	PSA_MOUSE	Npepps	Puromycin-sensitive aminopeptidase	0.775395	1.7081	2.88393	2.23619	-0.366996	0.772394	1.52804	1.16104	0.0701504	0.143531		0.5625	0.1812	0.00893496	0.069808			+		32	8	8	8	8	13.6611	15.8102	12.7686	13.0181	12.1497	15.218	12.7565	12.0918	13.8916	12.8718	12.1545	14.0709	15.3408	14.7366	14.4108	12.9331	13.8448	14.4488	12.1466	11.7922	13.4417
Q11136	Q11136	PEPD_MOUSE	Pepd	Xaa-Pro dipeptidase	0.777969	1.74648	2.74618	2.13645	-0.362215	0.804452	1.45743	1.09521	0.0163166	0.0629858		0.450967	0.0604644	0.000492279	0.0338035			+		32	8	8	8	8	12.413	14.5436	11.4577	11.6318	11.8281	13.9184	12.0682	11.7268	12.6718	12.5051	11.943	12.7007	14.0128	13.5143	12.6968	12.4406	12.6202	12.9141	11.4688	10.7894	12.6126
Q18PI6	Q18PI6	SLAF5_MOUSE	Cd84	SLAM family member 5	0.422399	1.03601	3.02549	1.27796	-1.24332	0.0510358	1.59717	0.353848	3.36411e-10	0	+	4.13169e-07	0.80688	8.57623e-07	0.119172	+		+		32	8	8	8	8	11.923	12.5579	12.155	11.9721	12.1181	12.9367	12.1513	12.3571	13.4408	13.8077	13.3751	13.4172	13.4241	13.6207	13.2243	13.8079	11.4485	12.0847	12.1248	11.7024	12.4261
Q3TC72	Q3TC72	FAHD2_MOUSE	Fahd2	Fumarylacetoacetate hydrolase domain-containing protein 2A	1.01208	1.83416	1.13735	1.15108	0.01732	0.875119	0.185672	0.202992	0.521694	0.599619		0.979375	0.0582318	0.689178	0.745215					32	8	8	8	8	12.7808	12.9916	9.76935	11.0238	9.10245	11.1368	10.1795	8.88779	12.8907	10.6568	9.9419	9.74029	11.2466	11.0355	10.0323	10.1894	12.9581	12.3906	10.5282	11.7189	11.4929
Q3TCN2	Q3TCN2	PLBL2_MOUSE	Plbd2	Putative phospholipase B-like 2	0.735149	1.51598	2.24485	1.6503	-0.443892	0.600251	1.16662	0.72273	0.00652965	0.0403206	+	0.124847	0.211222	0.00345072	0.069436			+		32	8	8	8	8	11.2817	12.9603	11.3181	11.1672	11.4432	12.0153	11.9496	11.0997	12.2206	12.1516	11.714	12.0138	12.3076	12.5803	11.248	12.5501	10.3611	11.5409	10.6672	10.6861	12.9161
Q3THE2	Q3THE2	ML12B_MOUSE	Myl12b	Myosin regulatory light chain 12B	0.578516	1.57537	3.18979	1.84534	-0.789571	0.655695	1.67346	0.883889	0.235163	0.319393		0.368493	0.358373	0.0466419	0.283727			+		32	8	8	8	8	11.6919	14.9392	11.8349	10.2322	10.2131	14.2315	11.7321	10.8932	13.781	10.7755	10.0287	13.3933	14.378	13.7071	14.15	11.8709	13.4651	13.8454	10.8863	11.0349	9.90381
Q3THE2;Q9CQ19	Q9CQ19;Q3THE2	ML12B_MOUSE;MYL9_MOUSE	Myl12b;Myl9	Myosin regulatory light chain 12B	0.51616	1.88699	4.06264	2.09697	-0.954109	0.916085	2.02242	1.06831	0.0933448	0.164788		0.263956	0.191922	0.0102975	0.197104			+		32	8	8	8	8	13.2529	15.681	12.0474	11.122	10.593	14.7561	11.9109	11.3231	14.33	11.7045	11.2666	14.2323	15.2558	14.2603	14.4495	12.8203	14.0281	14.5734	11.1473	11.0397	11.7839
Q3TTY5	Q3TTY5	K22E_MOUSE	Krt2	Keratin, type II cytoskeletal 2 epidermal	1.12056	1.72414	2.18161	2.44464	0.164226	0.785876	1.1254	1.28962	0.111419	0.193204		0.739007	0.294236	0.10962	0.0632055					32	8	8	8	8	18.4744	17.7988	16.6572	19.1038	19.3324	17.9024	19.1771	17.8441	16.6616	18.0761	18.2829	18.6216	19.1286	19.4497	16.6865	18.0693	18.1505	17.1211	17.5467	15.2472	19.7941
Q3TW96	Q3TW96	UAP1L_MOUSE	Uap1l1	UDP-N-acetylhexosamine pyrophosphorylase-like protein 1	0.772682	1.66475	3.68336	2.84607	-0.372054	0.735308	1.88102	1.50897	0.107642	0.178287		0.663675	0.351463	0.0186588	0.0816761			+		32	8	8	8	8	13.7065	15.9233	12.5	10.9292	11.5515	15.298	11.8961	11.7333	13.6142	12.0086	10.94	13.7598	15.2593	14.7424	14.089	12.1011	13.9525	14.4319	10.9037	10.6964	11.7554
Q3TW96;Q91YN5	Q3TW96;Q91YN5	UAP1L_MOUSE;UAP1_MOUSE	Uap1;Uap1l1	UDP-N-acetylhexosamine pyrophosphorylase-like protein 1	0.675542	2.4446	5.88526	3.97574	-0.565882	1.2896	2.55711	1.99122	0.0652785	0.124949		0.562366	0.201275	0.00789971	0.0591116			+		32	8	8	8	8	14.2366	16.5109	13.3488	11.1922	10.9026	15.994	12.1914	11.6214	14.1929	12.7836	11.0955	14.291	15.8753	15.3988	14.5398	12.3481	14.2671	15.3873	11.0944	9.89981	12.5167
Q3U0P5	Q3U0P5	ENTP6_MOUSE	Entpd6	Ectonucleoside triphosphate diphosphohydrolase 6	0.50752	1.26823	1.82235	0.924878	-0.978463	0.342814	0.865798	-0.112665	0.012186	0.0620258		0.0032602	0.346349	0.0013926	0.680758			+		32	8	8	8	8	9.83433	11.0698	10.3822	10.3465	10.4538	10.7348	9.28588	9.36825	11.2428	11.3866	10.1186	11.2109	11.2171	11.6289	11.0602	11.4381	11.3082	10.2204	10.1512	10.9903	11.2591
Q3U1J4	Q3U1J4	DDB1_MOUSE	Ddb1	DNA damage-binding protein 1	0.831248	1.42309	1.97741	1.64372	-0.266649	0.509029	0.983611	0.716963	0.0496181	0.13317		0.542244	0.105008	0.00744507	0.0974485			+		32	8	8	8	8	12.784	14.9385	12.6508	13.0128	12.5228	14.2865	12.6086	11.9954	13.2513	12.6348	12.5693	13.4046	14.6058	14.0012	13.5088	12.9568	13.0704	13.6296	12.4556	12.1364	13.2592
Q3U4G3	Q3U4G3	XXLT1_MOUSE	Xxylt1	Xyloside xylosyltransferase 1	0.758529	1.26759	1.79967	1.3651	-0.398725	0.342085	0.847729	0.449004	0.000601465	0.0168188	+	0.0675992	0.127888	0.00114252	0.077442			+		32	8	8	8	8	13.504	14.3299	13.7616	13.4099	13.9219	14.5365	13.5909	13.2042	13.9363	13.7156	14.066	14.1766	14.563	14.6711	13.9185	14.4015	13.6951	13.9261	12.9877	13.4593	13.8097
Q3UGC7;Q66JS6	Q3UGC7;Q66JS6	EI3JA_MOUSE;EI3JB_MOUSE	Eif3j1;Eif3j2	Eukaryotic translation initiation factor 3 subunit J-A	0.649077	1.41325	2.68117	1.74028	-0.623538	0.499014	1.42286	0.799322	0.112809	0.196803		0.380848	0.25181	0.0210771	0.208418			+		32	8	8	8	8	12.0944	13.785	11.2	9.90367	9.94388	13.3912	10.9924	10.6559	12.3278	10.1481	10.5225	11.9957	13.9225	13.1307	12.911	11.9964	11.8508	12.3219	10.5814	10.1735	11.6084
Q3UGR5	Q3UGR5	HDHD2_MOUSE	Hdhd2	Haloacid dehalogenase-like hydrolase domain-containing protein 2	0.819552	1.78151	2.08339	1.70745	-0.287093	0.8331	1.05893	0.77184	0.119612	0.212198		0.59095	0.12206	0.0243446	0.180279			+		32	8	8	8	8	12.6713	15.0297	12.5476	11.7455	11.7759	14.4681	12.5269	11.7918	13.002	12.1858	12.394	12.9597	14.254	14.0598	13.5169	12.4815	13.1186	14.1076	12.3945	11.8441	13.4091
Q3UHD1	Q3UHD1	AGRB1_MOUSE	Adgrb1	Adhesion G protein-coupled receptor B1	0.806902	1.29091	1.73874	1.40299	-0.309536	0.368391	0.798041	0.488506	0.0149448	0.0762857		0.236785	0.272809	0.021493	0.149923			+		32	8	8	8	8	12.5932	13.4332	12.7358	12.1555	12.6234	13.4337	12.4231	11.9859	12.4611	12.5862	13.1419	13.4161	13.1047	13.5948	12.3172	13.2382	11.9985	12.4523	12.2249	12.5569	12.8375
Q3UHN9	Q3UHN9	NDST1_MOUSE	Ndst1	Bifunctional heparan sulfate N-deacetylase/N-sulfotransferase 1	0.610753	0.978176	1.27384	0.778002	-0.711339	-0.0318333	0.349185	-0.362154	0.0258217	0.117316		0.00932353	0.873127	0.116526	0.0675621					32	8	8	8	8	10.014	11.186	10.2825	10.555	10.8144	11.0928	10.5314	10.1553	12.0765	10.7433	10.8387	11.2152	11.6478	11.5837	11.577	10.64	11.1687	11.6213	10.3178	11.18	10.3001
Q3UIA2	Q3UIA2	RHG17_MOUSE	Arhgap17	Rho GTPase-activating protein 17	0.931705	0.897634	0.993957	0.926074	-0.102055	-0.155801	-0.00874507	-0.1108	0.995699	0.99587		0.854597	0.483518	0.970534	0.843607					32	8	8	8	8	8.19345	10.3734	7.88774	10.1148	10.1948	8.87895	12.1077	7.99763	9.44908	9.51173	10.1826	8.71706	9.77644	9.35044	9.96992	9.60771	9.01057	9.96495	9.13841	9.77702	9.8365
Q3ULJ0	Q3ULJ0	GPD1L_MOUSE	Gpd1l	Glycerol-3-phosphate dehydrogenase 1-like protein	0.561256	1.61008	3.42457	1.92206	-0.833269	0.68713	1.77592	0.942655	0.233081	0.314893		0.365767	0.374	0.0282986	0.263768			+		32	8	8	8	8	12.6503	14.9567	11.4528	10.43	10.5384	14.4827	10.0671	10.6015	13.5437	11.2929	10.3222	13.096	14.7663	13.9958	13.8389	10.9899	13.4656	14.2849	9.57911	11.1763	10.1797
Q3UMW8	Q3UMW8	CLN5_MOUSE	Cln5	Ceroid-lipofuscinosis neuronal protein 5 homolog	0.495613	1.0524	1.51193	0.749334	-1.01271	0.0736866	0.596394	-0.41632	0.00482872	0.0425243	+	0.00409635	0.721914	4.87484e-05	0.178733			+		32	8	8	8	8	8.30252	10.2834	7.94475	9.56773	9.83016	9.88405	9.60018	9.33268	10.38	10.3354	10.0439	10.4887	10.2575	10.621	10.614	10.1068	10.1013	9.16994	9.02828	10.1837	9.70729
Q3UR78	Q3UR78	CD048_MOUSE	Gm1673	Neuropeptide-like protein C4orf48 homolog	1.01172	1.50026	1.23602	1.2505	0.0168039	0.58521	0.305706	0.32251	0.573891	0.64893		0.963652	0.318167	0.474898	0.518459					32	8	8	8	8	13.3154	13.1657	13.1901	12.8862	12.7334	14.913	13.685	15.0245	13.0653	13.1425	13.0617	14.4871	14.1063	13.7975	13.4616	13.6566	12.8974	13.0694	13.2639	12.7614	15.2262
Q3UST5	Q3UST5	CP089_MOUSE		UPF0764 protein C16orf89 homolog	0.812907	0.992531	1.27298	1.03481	-0.298837	-0.0108155	0.348208	0.0493705	0.28416	0.474101		0.107038	0.964407	0.0681186	0.788269					32	8	8	8	8	9.77803	10.2654	10.5271	10.0815	9.41793	10.1633	9.99523	10.4069	10.9124	9.96197	10.7433	10.0587	10.0779	10.4369	10.4902	10.3448	8.9706	10.7857	10.435	9.82061	9.9643
Q3UV17	Q3UV17	K22O_MOUSE	Krt76	Keratin, type II cytoskeletal 2 oral	0.928378	1.2407	1.35748	1.26025	-0.107216	0.311155	0.440926	0.33371	0.773493	0.810575		0.731622	0.560283	0.367522	0.505446					32	8	8	8	8	18.1478	17.7999	16.355	18.0715	17.5758	16.6257	17.8239	17.4089	17.9865	17.4106	16.4428	17.8571	18.0091	18.2118	17.3751	17.3733	17.8326	17.3642	16.4113	16.0405	18.3643
Q3UV71;Q8BG19	Q8BG19;Q3UV71	TMTC1_MOUSE;TMTC4_MOUSE	Tmtc1;Tmtc4	Protein O-mannosyl-transferase TMTC1	0.836525	0.777257	1.0827	0.905708	-0.25752	-0.363537	0.114639	-0.142881	0.240663	0.441167		0.00605018	0.163687	0.35461	0.203584					32	8	8	8	8	17.8981	18.1212	17.9585	17.9613	18.1471	18.2256	18.0879	18.175	18.5665	18.2314	18.5539	18.3357	18.162	18.0786	18.1956	18.511	18.2404	18.499	18.2547	18.4157	18.113
Q3UWA6	Q3UWA6	GUC2C_MOUSE	Gucy2c	Heat-stable enterotoxin receptor	1.22533	0.975356	1.45416	1.78183	0.293175	-0.0359993	0.540183	0.833358	0.0961994	0.192987		0.345746	0.944145	0.199334	0.043354			+		32	8	8	8	8	16.0699	17.1512	16.4043	15.7205	16.8265	17.0218	16.9676	16.1083	15.3637	16.2139	16.6804	15.7434	16.4648	16.6581	15.5052	17.2951	13.7768	15.4735	16.5915	14.636	16.7793
Q4LFA9	Q4LFA9	SEM3G_MOUSE	Sema3g	Semaphorin-3G	0.804777	1.29461	1.11904	0.900581	-0.31334	0.372514	0.162268	-0.151072	0.0405984	0.149881		0.188413	0.138402	0.507059	0.549387					32	8	8	8	8	10.4294	11.5382	10.6601	10.2387	10.6363	11.3604	10.6899	10.3452	11.2642	10.2165	11.0986	10.8341	10.8462	11.2403	11.7162	11.1889	11.6912	10.573	10.8489	11.2472	11.5605
Q4V9Z5	Q4V9Z5	SE6L2_MOUSE	Sez6l2	Seizure 6-like protein 2	0.788775	1.09603	1.79149	1.41308	-0.342315	0.132289	0.841158	0.498844	0.014167	0.0721108		0.108362	0.719534	0.01252	0.084845			+		32	8	8	8	8	16.1126	16.5446	16.1598	16.0096	16.6511	16.9708	16.5364	16.3283	16.3954	16.6361	16.739	16.7534	17.0205	17.3324	15.9158	17.2592	14.7739	16.2079	16.057	15.1108	16.8225
Q501P1	Q501P1	FBLN7_MOUSE	Fbln7	Fibulin-7	0.856782	1.20284	1.45785	1.24906	-0.222999	0.266449	0.543845	0.320846	0.0713716	0.206293		0.215358	0.330641	0.0445462	0.205793			+		32	8	8	8	8	11.4266	11.8203	11.8308	11.2537	11.7883	12.2244	11.6442	12.1571	11.2207	11.8019	12.376	12.132	12.0216	12.2662	11.9912	12.1199	11.5065	11.8056	11.3142	11.2625	11.9632
Q505H4	Q505H4	VWC2L_MOUSE	Vwc2l	von Willebrand factor C domain-containing protein 2-like	0.849305	1.09959	1.18231	1.00415	-0.235645	0.136972	0.241613	0.00596821	0.489934	0.631513		0.370034	0.579159	0.377114	0.984639					32	8	8	8	8	9.40504	11.0343	10.2345	10.963	10.9891	11.1941	10.7671	10.8974	10.5885	10.3181	10.8486	10.7116	10.9877	11.6082	10.9629	11.3443	10.5734	10.6364	10.9133	10.3994	11.0051
Q571E4	Q571E4	GALNS_MOUSE	Galns	N-acetylgalactosamine-6-sulfatase	0.794007	1.16047	1.32018	1.04823	-0.332776	0.214707	0.400735	0.0679582	0.0102679	0.103595		0.0154124	0.243928	0.0242305	0.690826			+		32	8	8	8	8	13.2465	13.5033	12.7417	13.4695	13.0352	13.0793	13.44	13.095	13.902	13.4408	13.4929	13.1598	13.4937	13.6374	13.4563	13.6897	12.9202	13.3195	13.1932	13.3055	13.7101
Q5F226	Q5F226	FAT2_MOUSE	Fat2	Protocadherin Fat 2	0.611658	1.25625	1.80144	1.10186	-0.709203	0.329125	0.849147	0.139944	0.000748094	0.0187692	+	0.000531138	0.196529	0.00317648	0.567165			+		32	8	8	8	8	11.8244	12.4356	11.6874	11.8503	12.1169	12.6182	11.9628	12.0422	12.7433	12.2352	12.5214	12.7076	12.9328	12.8951	13.3236	12.8524	11.6423	12.0396	12.3117	11.9994	12.5618
Q5FW60	Q5FW60	MUP20_MOUSE	Mup20	Major urinary protein 20	0.533307	0.534435	1.58513	0.845362	-0.906961	-0.903915	0.664602	-0.242359	0.567793	0.617148		0.473412	0.162407	0.507331	0.788933					32	8	8	8	8	9.66978	15.0245	14.12	14.7147	15.0562	10.471	14.6884	10.7692	7.9288	15.1045	14.3511	15.1556	15.5614	15.0023	12.9444	15.7214	11.2568	13.3958	11.4611	12.4507	12.1107
Q5FW85	Q5FW85	ECM2_MOUSE	Ecm2	Extracellular matrix protein 2	0.77232	0.927362	2.40795	1.85971	-0.37273	-0.108796	1.26781	0.895078	0.00346536	0.0268042	+	0.201875	0.828315	0.00381601	0.0341442			+		32	8	8	8	8	11.0518	12.5193	11.6486	10.6447	11.8336	12.0213	11.2477	11.2719	11.1976	11.3703	11.6661	12.3061	12.5703	12.3414	11.5562	12.2128	8.62992	10.6741	10.8987	9.98553	10.8572
Q5I012	Q5I012	S38AA_MOUSE	Slc38a10	Putative sodium-coupled neutral amino acid transporter 10	0.660557	1.13885	1.40186	0.926007	-0.598245	0.187582	0.48734	-0.110905	0.0304657	0.129886		0.00916546	0.438083	0.071676	0.586336					32	8	8	8	8	11.4823	11.7902	11.6109	11.6092	11.9829	12.2336	11.8502	12.056	12.9877	11.8621	11.9935	11.9618	12.2049	12.6943	13.1843	12.5128	12.4652	12.6194	11.9214	12.3725	11.6611
Q5MJS3	Q5MJS3	FA20C_MOUSE	Fam20c	Extracellular serine/threonine protein kinase FAM20C	0.624599	1.05662	2.00697	1.25355	-0.678999	0.079456	1.00502	0.326023	1.13341e-05	0.00165217	+	0.000892302	0.717984	0.000170226	0.167484			+		32	8	8	8	8	12.8912	13.87	13.2355	13.3325	13.8654	13.9559	13.6921	13.2664	14.2603	13.8083	13.9132	14.162	14.299	14.3574	14.153	14.5877	12.774	13.4973	12.9122	12.93	13.6016
Q5RJI4	Q5RJI4	PKDCC_MOUSE	Pkdcc	Extracellular tyrosine-protein kinase PKDCC	0.928105	1.23261	1.0964	1.01758	-0.10764	0.301712	0.132777	0.0251372	0.277645	0.563633		0.326695	0.0120626	0.140014	0.828953					32	8	8	8	8	17.243	17.4884	17.4612	17.8362	17.8713	17.8951	17.9784	17.6012	17.8032	17.6185	17.6735	17.7134	17.7465	17.7737	17.801	18.1064	17.5773	18.1996	17.9351	17.9178	18.0376
Q5RKR3	Q5RKR3	ISLR2_MOUSE	Islr2	Immunoglobulin superfamily containing leucine-rich repeat protein 2	0.649662	1.33655	1.58887	1.03223	-0.622238	0.418513	0.668003	0.0457649	0.0406443	0.134488		0.0381059	0.147279	0.0170242	0.873647			+		32	8	8	8	8	9.83142	11.2092	10.2439	10.7209	9.77561	10.8225	9.72125	9.57891	11.3434	10.2706	10.571	11.0241	11.2243	10.3498	11.4861	10.6122	10.3599	11.6329	10.4285	9.82559	10.2482
Q5SYD0	Q5SYD0	MYO1D_MOUSE	Myo1d	Unconventional myosin-Id	0.963657	1.11008	0.83265	0.802389	-0.0534078	0.15066	-0.264218	-0.317626	0.101511	0.247013		0.832107	0.51347	0.313674	0.184936					32	8	8	8	8	14.4541	14.8418	14.8197	15.038	15.3488	14.7241	15.7924	14.5336	15.2772	13.9958	15.1667	14.8088	14.9366	14.7436	15.8976	15.1535	15.2253	14.7924	14.8443	15.3985	15.8894
Q5SZV5	Q5SZV5	K0319_MOUSE	Kiaa0319	Dyslexia-associated protein KIAA0319 homolog	0.82219	1.26303	1.69519	1.39377	-0.282457	0.336889	0.761449	0.478992	0.00307012	0.0397126	+	0.137231	0.187986	0.00710132	0.0312787			+		32	8	8	8	8	12.1203	11.9725	12.1446	11.9279	11.8353	12.607	12.103	12.004	12.2453	11.7682	12.2303	12.5337	12.8704	13.0861	11.8944	12.346	11.0299	12.2682	12.2009	11.8476	12.0544
Q5U405	Q5U405	TMPSD_MOUSE	Tmprss13	Transmembrane protease serine 13	1.07942	1.26187	0.833665	0.89987	0.11025	0.335565	-0.262461	-0.152211	0.00442613	0.0506689		0.281567	0.253317	0.153362	0.404428					32	8	8	8	8	15.9681	15.9328	15.9502	16.1945	16.2218	16.3216	16.4877	16.3451	15.7957	16.0439	15.8729	15.9862	16.1157	16.3172	16.1067	16.3016	16.0036	16.1528	16.3354	16.0905	17.4593
Q60590	Q60590	A1AG1_MOUSE	Orm1	Alpha-1-acid glycoprotein 1	0.842563	1.90146	2.05875	1.73463	-0.247143	0.92711	1.04177	0.794624	0.0866993	0.173451		0.544873	0.109866	0.0237471	0.0322372					32	8	8	8	8	15.7136	15.5196	14.9739	14.7126	15.8051	16.171	15.9324	16.7118	14.5034	17.3158	15.7778	16.1031	16.2362	16.9732	15.1261	15.4814	14.093	14.6919	15.9836	15.752	16.927
Q60597	Q60597	ODO1_MOUSE	Ogdh	2-oxoglutarate dehydrogenase, mitochondrial	0.763306	0.733767	1.16247	0.887318	-0.389666	-0.446605	0.217189	-0.172477	0.716888	0.753883		0.614254	0.233432	0.471741	0.819499					32	8	8	8	8	10.698	14.5622	11.0466	10.1021	9.90965	11.9981	10.1484	7.38474	11.6221	10.4363	9.88596	11.0459	11.7342	11.5918	11.5193	11.1315	11.615	11.6311	9.68062	9.63802	9.92518
Q60598	Q60598	SRC8_MOUSE	Cttn	Src substrate cortactin	0.759818	1.45643	2.67943	2.03588	-0.396275	0.542439	1.42193	1.02565	0.18203	0.269925		0.590273	0.332465	0.0284609	0.151056			+		32	8	8	8	8	12.0516	13.9901	11.3884	9.72263	10.205	13.2935	10.1312	10.3102	11.6087	10.7431	9.9205	12.2362	13.6676	13.1029	12.182	10.8018	12.4169	12.6169	9.90284	10.3474	10.346
Q60605	Q60605	MYL6_MOUSE	Myl6	Myosin light polypeptide 6	0.650357	1.57995	4.59871	2.9908	-0.620696	0.659876	2.20123	1.58053	0.0467656	0.104205		0.474482	0.38775	0.00645308	0.0656384			+		32	8	8	8	8	15.3624	17.2794	14.333	12.17	12.6723	16.5397	13.4741	13.1236	15.3773	13.5182	12.4084	15.8638	16.9103	16.1999	15.4326	14.2095	15.531	15.689	11.7857	11.6735	12.8041
Q60625	Q60625	ICAM5_MOUSE	Icam5	Intercellular adhesion molecule 5	0.738973	1.43844	2.26574	1.67432	-0.436407	0.524509	1.17998	0.743575	0.00272397	0.0276563	+	0.136943	0.162207	0.0027526	0.0321011			+		32	8	8	8	8	11.1343	11.2981	11.5919	11.6482	11.4532	12.6186	11.0914	10.9605	12.1514	12.0505	12.1887	11.1535	12.1394	12.4251	10.8406	12.3384	9.87486	11.6298	11.6072	11.0025	11.6403
Q60648	Q60648	SAP3_MOUSE	Gm2a	Ganglioside GM2 activator	0.770901	1.39168	1.91058	1.47287	-0.375383	0.476825	0.934011	0.558628	0.00957676	0.0564068		0.169374	0.198646	0.0226148	0.122807			+		32	8	8	8	8	17.1475	17.2983	17.2103	16.272	16.6301	16.8667	16.2253	16.3097	17.1999	16.888	17.5064	17.425	17.3289	17.2526	15.7829	17.5793	16.7121	16.8762	16.5022	16.8588	16.5888
Q60668	Q60668	HNRPD_MOUSE	Hnrnpd	Heterogeneous nuclear ribonucleoprotein D0	0.723784	2.20096	4.00617	2.8996	-0.46637	1.13813	2.00222	1.53585	0.0499085	0.109988		0.553691	0.110029	0.00697308	0.0573329			+		32	8	8	8	8	11.8932	15.3477	11.4721	10.4529	10.0524	13.4068	11.5073	11.072	12.3952	11.0371	10.5558	12.4497	13.9811	14.2732	12.8195	11.4238	13.5694	13.3322	9.64856	10.5823	11.3348
Q60673	Q60673	PTPRN_MOUSE	Ptprn	Receptor-type tyrosine-protein phosphatase-like N	0.796594	0.85558	1.06545	0.848733	-0.328083	-0.225025	0.0914658	-0.236617	0.378092	0.56336		0.0525503	0.349835	0.653187	0.248742					32	8	8	8	8	14.3657	14.3794	14.2643	14.0635	14.1427	14.2903	13.5271	13.7842	14.4221	14.191	14.7526	14.6862	14.6677	14.6836	13.931	14.1074	13.9722	14.1547	13.6728	14.0651	14.3668
Q60675	Q60675	LAMA2_MOUSE	Lama2	Laminin subunit alpha-2	0.803388	1.02013	1.6195	1.30109	-0.315831	0.0287569	0.695553	0.379722	0.00084288	0.0233127	+	0.0998794	0.878184	0.000670871	0.0789724			+		32	8	8	8	8	12.3918	13.6281	12.5946	12.8636	13.2061	13.2443	13.2658	12.5589	13.1647	12.916	13.2799	13.1279	13.3585	13.5746	13.1243	13.7341	12.258	13.0699	12.3357	12.3166	12.7727
Q60676	Q60676	PPP5_MOUSE	Ppp5c	Serine/threonine-protein phosphatase 5	0.727886	1.39639	2.74584	1.99866	-0.458215	0.481707	1.45725	0.999035	0.00297201	0.0249399	+	0.332827	0.123008	0.000269196	0.0413268			+		32	8	8	8	8	12.7705	14.3753	12.0078	12.0085	11.3279	13.9968	12.6081	11.4226	12.8887	12.3601	12.322	13.1565	14.0349	13.8434	12.5832	12.9947	12.4243	12.7137	11.8026	11.4007	11.9899
Q60692	Q60692	PSB6_MOUSE	Psmb6	Proteasome subunit beta type-6	0.703865	1.48636	2.34399	1.64985	-0.506629	0.571787	1.22896	0.722336	0.0808176	0.16902		0.27814	0.194193	0.00710064	0.106721			+		32	8	8	8	8	13.4048	15.2124	12.9568	13.5964	12.4218	14.444	12.6586	12.9471	13.8541	13.4164	12.7645	13.9225	15.3129	14.8473	14.3267	13.2505	14.1598	14.4152	12.2707	12.335	12.9942
Q60710	Q60710	SAMH1_MOUSE	Samhd1	Deoxynucleoside triphosphate triphosphohydrolase SAMHD1	0.489892	1.62776	4.33876	2.12552	-1.02947	0.70289	2.11728	1.08782	0.0892269	0.158697		0.253693	0.330271	0.00700969	0.192644			+		32	8	8	8	8	12.0574	14.8318	11.6333	9.03428	10.0089	13.6352	10.7624	10.4019	13.1023	11.1174	10.036	12.2546	14.4972	13.8491	13.7125	12.0318	13.0754	13.5111	9.30011	9.69198	10.7224
Q60805	Q60805	MERTK_MOUSE	Mertk	Tyrosine-protein kinase Mer	0.567334	1.24085	2.09331	1.18761	-0.81773	0.311324	1.06579	0.248056	0.000176436	0.00693023	+	0.00362269	0.206193	0.000683578	0.253933			+		32	8	8	8	8	11.5984	11.1634	10.7393	10.4088	11.1668	11.3209	11.4503	11.3122	11.4216	11.9582	11.7565	12.2736	12.2785	12.5406	11.0135	12.4594	10.8567	10.4681	11.1767	11.0683	11.9337
Q60841	Q60841	RELN_MOUSE	Reln	Reelin	0.703382	1.32809	1.73978	1.22373	-0.50762	0.409354	0.798904	0.291284	0.000238555	0.011917	+	0.00807336	0.0575601	0.000495249	0.165693			+		32	8	8	8	8	15.3475	16.0755	15.4122	15.4465	15.6647	16.368	15.6432	15.3295	16.0715	15.7727	15.9607	16.1	16.3362	16.6146	16.0522	16.4403	15.123	15.5844	15.6712	15.6791	16.1907
Q60847	Q60847	COCA1_MOUSE	Col12a1	Collagen alpha-1(XII) chain	0.820014	1.12588	1.05393	0.864239	-0.286279	0.171058	0.0757805	-0.210498	0.191523	0.383055		0.14832	0.424257	0.655274	0.336849					32	8	8	8	8	11.2862	12.2376	11.2463	11.069	11.4517	11.9882	11.7677	10.9434	12.0563	11.296	12.0623	11.6289	11.6007	11.9352	11.9499	11.7509	11.7505	11.551	11.2369	12.0451	11.5934
Q60854	Q60854	SPB6_MOUSE	Serpinb6	Serpin B6	0.773246	1.91562	3.4203	2.64473	-0.371001	0.93781	1.77412	1.40312	0.0575492	0.122063		0.602986	0.180284	0.0081428	0.0642978			+		32	8	8	8	8	15.7348	17.5693	15.0146	13.1636	13.8507	16.9337	14.5406	13.511	15.3516	14.6749	13.9526	15.7087	17.2552	16.8555	14.9595	14.5281	15.5294	16.0381	14.2464	12.5251	15.1752
Q60864	Q60864	STIP1_MOUSE	Stip1	Stress-induced-phosphoprotein 1	0.653055	1.6221	4.30599	2.81205	-0.614723	0.697866	2.10634	1.49162	0.0351748	0.0888628		0.447651	0.300086	0.00261825	0.0543012			+		32	8	8	8	8	14.507	16.3609	13.541	11.6154	12.2166	15.8746	12.4974	12.3946	14.3722	12.7378	12.1858	14.6205	16.1119	15.6114	14.6366	13.649	14.2993	14.9544	11.8657	11.3319	12.5383
Q60866	Q60866	PTER_MOUSE	Pter	Phosphotriesterase-related protein	0.781895	1.55346	1.94386	1.51989	-0.354953	0.635482	0.958922	0.603969	0.417597	0.509925		0.579711	0.201871	0.0467521	0.323867					32	8	8	8	8	11.0148	12.6791	9.78655	9.68319	8.19926	12.0083	9.76541	9.35262	11.3358	9.59198	9.40295	10.4562	12.2569	11.3037	10.9261	10.0553	11.1763	11.4518	8.33932	9.84208	10.4419
Q60872	Q60872;J3QP87;F6YNI8;Q3TQZ4;Q8BX20;Q3UTA4;J3QNT6;A0A1Y7VK80;A0A1Y7VJE9	IF1A_MOUSE	Eif1a	Eukaryotic translation initiation factor 1A	0.754977	1.81435	3.80066	2.86941	-0.405496	0.859456	1.92625	1.52075	0.0495087	0.110746		0.618172	0.129835	0.00949732	0.0327489			+		32	8	8	8	8	12.2579	14.0965	11.1192	10.4291	9.39757	13.7932	11.7417	11.3951	12.6529	11.2406	8.98108	12.4606	13.8845	13.7504	12.9239	11.5801	11.6194	13.3236	10.3233	10.0489	11.2184
Q60963	Q60963	PAFA_MOUSE	Pla2g7	Platelet-activating factor acetylhydrolase	0.540974	1.30745	2.1881	1.18371	-0.886368	0.386755	1.12968	0.243312	0.000271948	0.00765957	+	0.000209028	0.25262	0.00117985	0.397758			+		32	8	8	8	8	16.3703	16.8133	16.2593	15.9633	16.5575	16.8944	16.1974	15.9388	17.4347	16.5971	17.0194	17.3146	17.601	17.7237	17.1035	17.2911	15.398	16.2785	16.3596	16.2133	17.2432
Q60994	Q60994	ADIPO_MOUSE	Adipoq	Adiponectin	0.811961	1.44758	1.47123	1.19458	-0.300518	0.533648	0.557018	0.2565	0.376136	0.497115		0.227706	0.299406	0.141869	0.532494					32	8	8	8	8	12.3022	11.6596	10.9814	10.7022	11.935	12.4464	11.5502	11.5824	11.8229	11.4796	11.9148	11.8668	11.9228	12.5678	11.8444	12.1444	11.5215	11.3092	11.1717	11.2866	12.909
Q61001	Q61001	LAMA5_MOUSE	Lama5	Laminin subunit alpha-5	0.850627	1.11217	1.46023	1.24211	-0.233402	0.153381	0.546199	0.312797	0.0630946	0.189554		0.355697	0.481051	0.00454274	0.245315			+		32	8	8	8	8	9.31173	10.9026	9.12112	9.91838	10.2151	10.2849	10.6832	9.6263	10.6156	9.99977	10.5843	9.86639	10.1166	10.0456	10.2869	10.4154	9.67521	10.0259	9.15111	9.91278	9.84195
Q61035	Q99KK9;Q61035	HARS1_MOUSE	Hars1	Histidine--tRNA ligase, cytoplasmic	0.755468	1.79635	3.61477	2.73084	-0.404557	0.84507	1.8539	1.44935	0.103127	0.175904		0.617642	0.223644	0.0144251	0.069174			+		32	8	8	8	8	12.9989	15.1583	11.9431	12.6701	10.6034	14.4564	11.3448	10.4965	12.9401	11.5303	10.2582	13.311	14.7045	14.1987	13.607	12.3582	13.4165	13.5903	10.2277	10.4493	12.0676
Q61090;Q9JIP6	Q9JIP6;Q61090	FZD2_MOUSE;FZD7_MOUSE	Fzd2;Fzd7	Frizzled-7	0.517714	0.950446	1.37897	0.713914	-0.949774	-0.073323	0.463596	-0.486178	0.104958	0.211815		0.0606338	0.754945	0.0629469	0.297615					32	8	8	8	8	8.89154	11.0925	10.2221	9.89332	8.78308	11.1407	8.66525	7.82812	11.0748	9.74508	10.4041	10.0726	11.0121	10.0797	11.079	10.6475	9.91539	10.0218	8.9879	10.5612	9.6707
Q61112	Q61112	CAB45_MOUSE	Sdf4	45 kDa calcium-binding protein	0.97401	1.02976	1.6773	1.6337	-0.0379921	0.0423012	0.746137	0.708145	0.00378951	0.0370887	+	0.877068	0.878742	0.00766602	0.0112749			+	+	32	8	8	8	8	13.2498	14.464	13.2419	13.0505	13.3884	14.069	13.7192	13.2763	13.3922	12.5816	13.9233	13.8016	13.9754	13.9925	13.3715	13.7251	12.2472	12.9648	12.6875	11.9897	13.2739
Q61129	Q61129	CFAI_MOUSE	Cfi	Complement factor I	0.941153	1.10808	1.22763	1.15539	-0.0874989	0.148058	0.29588	0.208381	0.366291	0.543888		0.502937	0.613988	0.134592	0.303519					32	8	8	8	8	16.6429	17.0795	16.5091	16.8396	17.0566	17.3362	16.7418	16.6387	16.8067	17.0054	16.7914	16.6467	16.8567	17.0049	17.0347	17.3978	15.5392	16.6949	16.6275	16.368	17.3994
Q61133	Q61133	GSTT2_MOUSE	Gstt2	Glutathione S-transferase theta-2	0.677026	2.54258	4.74423	3.21197	-0.562716	1.34629	2.24617	1.68346	0.108226	0.17596		0.565072	0.13765	0.0219884	0.110454			+		32	8	8	8	8	12.902	15.2572	11.895	9.64979	10.6996	14.1617	10.1735	9.71765	12.3814	11.0842	9.64373	12.8105	14.5533	13.9922	13.4275	11.0653	12.6115	13.8741	9.93837	10.0375	10.8044
Q61147	Q61147	CERU_MOUSE	Cp	Ceruloplasmin	0.932572	1.47505	1.37838	1.28544	-0.100713	0.56076	0.462972	0.36226	0.0450633	0.153676		0.501845	0.0911581	0.010444	0.0783781					32	8	8	8	8	19.1646	19.7962	19.1552	19.3416	19.7298	20.0947	19.6414	20.0193	19.6306	19.6966	19.3968	19.5839	19.7394	19.841	19.8052	20.0549	18.5559	19.3044	19.7686	19.2654	20.9697
Q61166	Q61166	MARE1_MOUSE	Mapre1	Microtubule-associated protein RP/EB family member 1	0.478992	1.65628	3.81898	1.82926	-1.06193	0.727944	1.93319	0.871259	0.128451	0.205133		0.25199	0.244232	0.00814188	0.319126			+		32	8	8	8	8	11.846	13.917	11.0815	8.01328	8.73955	13.4678	10.8313	9.7168	12.6832	10.6104	9.76294	12.4066	13.7339	13.0206	12.8413	11.0498	12.0387	12.9686	9.83945	10.3465	10.2173
Q61171	Q61171	PRDX2_MOUSE	Prdx2	Peroxiredoxin-2	0.896692	1.97309	2.06126	1.84831	-0.157316	0.980459	1.04352	0.886207	0.271448	0.37487		0.779376	0.0685481	0.035525	0.118832			+		32	8	8	8	8	16.0524	17.6311	15.7509	15.724	14.0279	16.7399	14.3493	14.5395	16.2995	14.6334	14.2814	15.7976	17.0233	16.5312	16.0895	15.4177	17.2555	17.0013	14.9991	15.3234	15.3663
Q61176	Q61176	ARGI1_MOUSE	Arg1	Arginase-1	1.43908	1.56496	0.846405	1.21804	0.525147	0.64613	-0.24058	0.284567	0.567619	0.629019		0.375159	0.419497	0.737691	0.732216					32	8	8	8	8	12.3622	12.914	10.4652	15.5931	12.9075	12.3881	13.3189	12.6538	12.7946	11.6485	11.2641	11.1481	12.7516	13.017	12.896	12.8819	14.4864	12.8179	12.2284	10.9331	14.4979
Q61200	Q61200	NXPH1_MOUSE	Nxph1	Neurexophilin-1	0.979449	1.09017	1.15348	1.12978	-0.0299578	0.124547	0.205993	0.176036	0.534287	0.674034		0.866218	0.641131	0.353235	0.466962					32	8	8	8	8	13.2519	13.8467	13.2536	12.8862	12.8592	13.7317	12.7789	13.0633	13.2543	12.859	13.1855	13.4309	13.3611	13.5974	12.7722	13.4507	13.3307	13.2124	13.278	13.1383	13.089
Q61205	Q61205	PA1B3_MOUSE	Pafah1b3	Platelet-activating factor acetylhydrolase IB subunit alpha1	0.553072	2.13477	5.11575	2.82937	-0.854462	1.09408	2.35494	1.50048	0.0462252	0.103586		0.339686	0.161278	0.00353482	0.118679			+		32	8	8	8	8	14.0924	15.9037	12.7464	10.0058	11.5239	15.2453	11.2832	11.37	13.8076	12.5784	11.5819	13.7491	15.2851	14.9949	14.138	12.8714	14.0683	14.1625	10.6324	12.2546	11.6359
Q61206	Q61206	PA1B2_MOUSE	Pafah1b2	Platelet-activating factor acetylhydrolase IB subunit alpha2	0.640951	1.80603	3.76592	2.41377	-0.641714	0.852818	1.913	1.27129	0.0946958	0.165523		0.460083	0.245997	0.00692528	0.151219			+		32	8	8	8	8	13.6403	15.867	12.1778	10.143	11.3106	15.3825	12.2756	11.1664	13.245	12.9745	11.3656	13.5877	15.2144	14.8472	13.3757	12.4869	12.3481	14.0363	11.6899	11.555	12.4658
Q61207	Q61207	SAP_MOUSE	Psap	Prosaposin	0.68029	1.16909	1.91485	1.30266	-0.555778	0.225385	0.937234	0.381455	6.60793e-06	0.00148315	+	0.0023343	0.259792	0.000170011	0.0693071			+		32	8	8	8	8	17.9069	18.5864	18.0515	17.9485	18.2188	18.5449	17.9768	17.6525	18.3491	18.5998	18.795	18.6887	18.8949	18.8556	18.1845	18.965	17.5758	18.0724	17.9129	17.7227	18.288
Q61220	Q61220	NELL2_MOUSE	Nell2	Protein kinase C-binding protein NELL2	0.897422	1.32511	1.69411	1.52034	-0.156142	0.406112	0.760532	0.60439	0.00104441	0.0222157	+	0.35615	0.156958	0.0073554	0.0176554			+	+	32	8	8	8	8	16.4135	16.9821	16.577	16.5211	16.812	17.1978	16.787	16.4971	16.4911	17.0384	16.9838	16.7478	16.9613	17.3959	16.2348	17.1836	15.6853	16.6311	16.6931	16.0998	17.1436
Q61233	Q61233	PLSL_MOUSE	Lcp1	Plastin-2	0.626304	1.53389	2.0374	1.27603	-0.675065	0.6172	1.02673	0.351663	0.0870672	0.18153		0.16664	0.0828408	0.0160309	0.460242					32	8	8	8	8	12.1788	14.6914	11.4917	12.0061	12.2746	13.8675	12.1843	12.3705	13.3645	12.5088	12.2346	12.8079	14.2821	13.9442	13.2878	14.0356	12.6281	13.0243	12.8933	12.2237	12.8142
Q61233;Q99K51	Q99K51;Q61233	PLSL_MOUSE;PLST_MOUSE	Lcp1;Pls3	Plastin-2	0.56671	1.50955	2.37932	1.34839	-0.819317	0.594115	1.25055	0.431233	0.027114	0.0901084		0.119956	0.0559186	0.00164402	0.35379			+		32	8	8	8	8	13.6658	15.3324	12.5039	12.3296	12.5229	14.9032	13.0262	12.5576	14.1252	13.1603	12.9532	14.5866	15.1	14.8619	14.4394	14.1695	13.041	14.149	13.3516	12.3445	13.4904
Q61247	Q61247	A2AP_MOUSE	Serpinf2	Alpha-2-antiplasmin	0.821655	1.45451	2.11992	1.74184	-0.283396	0.540529	1.08401	0.800611	0.00435856	0.0348017	+	0.158182	0.234672	0.00298908	0.0265109			+		32	8	8	8	8	17.0918	17.9144	17.1376	17.0242	17.4081	17.8688	16.9977	16.6415	16.9229	17.4175	17.6695	17.6467	17.8598	17.8064	17.3499	17.6786	15.19	16.4458	17.0283	16.4041	17.792
Q61282	Q61282	PGCA_MOUSE	Acan	Aggrecan core protein	0.952537	1.04269	1.8165	1.73029	-0.0701525	0.0603163	0.861165	0.791012	0.000347245	0.00974757	+	0.710994	0.837505	0.00300813	0.00858398			+	+	32	8	8	8	8	13.6087	14.4419	13.9637	13.7792	14.5393	14.4479	14.4743	13.562	13.6798	13.9219	14.1818	14.1089	14.506	14.4652	13.9547	14.5599	12.485	13.4776	13.3348	12.9693	14.315
Q61292	Q61292	LAMB2_MOUSE	Lamb2	Laminin subunit beta-2	0.882297	1.08001	1.67928	1.48162	-0.180664	0.11105	0.747843	0.567179	0.000595321	0.0168505	+	0.334107	0.617943	0.00253508	0.0220678			+		32	8	8	8	8	14.0307	15.1123	14.4483	14.1919	14.917	14.5826	14.693	14.055	14.2778	14.3875	14.8186	14.6394	14.8844	15.1218	14.347	14.9993	13.6458	14.2547	13.7148	13.7509	14.4527
Q61316	Q61316	HSP74_MOUSE	Hspa4	Heat shock 70 kDa protein 4	0.591547	1.71562	3.94193	2.33184	-0.757434	0.778726	1.9789	1.22147	0.0498111	0.11125		0.313471	0.21634	0.00190267	0.0923603			+		32	8	8	8	8	13.399	15.7278	12.8028	11.246	11.4287	15.0006	12.0203	11.6315	13.7874	12.6114	11.7487	13.7757	15.3664	14.8225	14.0409	13.1631	13.8239	14.3407	11.4338	11.0974	12.1833
Q61330	Q61330	CNTN2_MOUSE	Cntn2	Contactin-2	0.8075	1.0498	1.67101	1.34934	-0.308466	0.0701083	0.740721	0.432256	0.00568263	0.0501867		0.100372	0.808458	0.00590456	0.08059			+		32	8	8	8	8	15.7745	16.4292	16.0393	15.9245	16.5192	16.4448	16.5378	15.6794	15.9701	16.6449	16.5302	16.6208	16.7482	16.6592	15.8835	16.7595	14.7556	15.8602	15.8684	15.3542	16.3876
Q61361	Q61361	PGCB_MOUSE	Bcan	Brevican core protein	1.04408	1.06581	1.18878	1.24118	0.0622323	0.0919497	0.249483	0.311715	0.103821	0.296113		0.683828	0.620913	0.192143	0.0751095					32	8	8	8	8	17.4861	17.9753	17.5751	17.5429	18.0236	17.9881	17.9308	17.4726	17.3279	17.4823	17.8323	17.9076	17.8092	18.1572	17.1261	17.854	17.166	17.6671	17.4259	17.3162	17.825
Q61362	Q61362	CH3L1_MOUSE	Chi3l1	Chitinase-3-like protein 1	0.614228	1.35128	2.49243	1.53092	-0.703154	0.434322	1.31755	0.614398	0.000106859	0.00391045	+	0.00683287	0.201141	0.000494127	0.0201287			+	+	32	8	8	8	8	16.2206	16.6485	16.0109	15.7321	16.2086	16.446	16.2396	16.1348	16.5366	17.365	17.1492	17.0849	17.2471	17.2735	15.6635	16.9466	15.1087	15.5939	16.2032	15.6354	17.12
Q61398	Q61398	PCOC1_MOUSE	Pcolce	Procollagen C-endopeptidase enhancer 1	0.9161	1.24174	1.90794	1.74787	-0.126423	0.312361	0.932019	0.805596	0.000460522	0.0116949	+	0.452909	0.328983	0.00150302	0.00433102			+	+	32	8	8	8	8	16.9269	17.7233	17.1974	16.8257	17.2746	17.6228	17.2035	16.9173	17.1152	17.2382	17.4844	17.4666	17.7309	17.4664	16.6713	17.5299	15.9522	16.819	16.6695	16.0296	17.436
Q61406	Q61406	Q61406_MOUSE	Cfhr1	Complement factor H-related 1	0.881633	1.34428	1.99625	1.75996	-0.181749	0.426829	0.99729	0.81554	0.000194486	0.00749727	+	0.322718	0.136264	0.000848855	0.00518853			+		32	8	8	8	8	12.7915	13.5499	13.0879	12.801	12.9402	13.0728	13.0487	12.1929	12.4369	13.0215	13.3246	12.9274	13.4076	13.4018	13.2564	13.1627	11.7798	12.5512	12.7308	12.3435	12.2501
Q61425	Q61425	HCDH_MOUSE	Hadh	Hydroxyacyl-coenzyme A dehydrogenase, mitochondrial	1.28145	1.73503	1.08455	1.38979	0.357775	0.79496	0.117095	0.47487	0.370102	0.478998		0.54045	0.0234761	0.775585	0.327241					32	8	8	8	8	13.3121	14.8286	12.1932	12.3415	11.635	12.8045	11.3868	10.9371	13.5516	12.0815	10.5818	11.224	13.0546	12.8983	11.9691	11.2156	13.6554	13.2118	11.7883	13.3054	13.0736
Q61468	Q61468	MSLN_MOUSE	Msln	Mesothelin	0.702694	0.997177	1.4519	1.02024	-0.509032	-0.00407803	0.537938	0.028906	0.12014	0.255511		0.0988942	0.987943	0.0889491	0.924948			+		32	8	8	8	8	10.9072	12.5295	11.6597	11.4537	12.2966	11.838	11.1931	10.9964	12.5864	11.0376	11.748	12.2438	12.6815	12.3744	11.763	12.5119	11.4215	12.2702	11.0604	11.2171	11.4407
Q61475	Q61476;Q61475	DAF1_MOUSE	Cd55	Complement decay-accelerating factor, GPI-anchored	0.932629	1.13015	2.12536	1.98217	-0.100625	0.176519	1.0877	0.987079	0.00700919	0.0404175	+	0.684087	0.727671	0.0113135	0.0204298			+	+	32	8	8	8	8	12.3501	13.3321	12.4951	11.9905	13.3314	12.9752	12.9053	12.3085	12.2065	12.8088	13.2794	12.4404	13.2454	13.2426	12.1937	13.0762	10.5083	11.3751	12.182	11.04	13.4621
Q61477	Q61477	NBL1_MOUSE	Nbl1	Neuroblastoma suppressor of tumorigenicity 1	0.80011	1.18041	2.28228	1.82607	-0.32173	0.23929	1.19048	0.868745	0.0314007	0.0955507		0.455364	0.596178	0.0116068	0.0150763			+		32	8	8	8	8	17.702	17.0465	18.1846	17.154	17.999	16.3376	16.7698	16.7952	16.8949	17.8915	18.0393	18.4958	18.3924	18.4562	16.1687	16.224	16.4042	17.3019	17.716	15.7425	17.2211
Q61490	Q61490	CD166_MOUSE	Alcam	CD166 antigen	0.681479	1.12905	1.69338	1.154	-0.553258	0.175104	0.759904	0.206646	0.00289183	0.03784	+	0.0133102	0.469218	0.00273608	0.402709			+		32	8	8	8	8	13.6877	14.8158	13.779	13.3933	13.8053	14.3772	13.7571	13.7101	14.2471	14.4086	14.5395	14.3447	14.6715	15.0006	13.9424	14.5972	13.4181	14.1587	13.6013	13.1789	14.2899
Q61495;Q7TSF0;Q7TSF1	Q7TSF0;Q7TSF1;Q61495	DSG1A_MOUSE;DSG1B_MOUSE;DSG1C_MOUSE	Dsg1a;Dsg1b;Dsg1c	Desmoglein-1-alpha	1.18922	1.17287	1.62793	1.93597	0.250021	0.230048	0.703039	0.95306	0.18043	0.276147		0.531444	0.732401	0.224679	0.120553					32	8	8	8	8	13.2006	13.6519	12.1796	15.0222	14.076	13.2302	14.229	13.4367	12.6379	13.1371	13.0521	13.6148	14.015	14.5421	12.4113	13.6157	12.2904	12.5189	12.9408	10.4344	14.5098
Q61495;Q7TSF1	Q7TSF1;Q61495	DSG1A_MOUSE;DSG1B_MOUSE	Dsg1a;Dsg1b	Desmoglein-1-alpha	1.00457	0.691518	0.602741	0.605493	0.0065732	-0.532162	-0.730391	-0.723818	0.717398	0.755846		0.9883	0.427413	0.216628	0.24134					32	8	8	8	8	12.2195	11.9747	11.4454	14.2119	13.7408	12.5817	13.5252	12.7536	13.2346	12.0757	11.5515	12.7718	12.8205	14.2837	12.6391	13.0232	14.7797	12.4603	11.9063	11.0178	14.2325
Q61508	Q61508	ECM1_MOUSE	Ecm1	Extracellular matrix protein 1	0.67653	1.06088	1.62488	1.09928	-0.563774	0.085261	0.700333	0.136559	0.00288215	0.039969	+	0.00359217	0.720897	0.00464762	0.560607			+		32	8	8	8	8	15.6296	16.5134	15.8485	15.5909	16.3474	16.3666	15.7063	15.7564	16.683	16.0533	16.4803	16.674	16.5868	16.6441	16.2728	16.875	15.3835	15.9493	15.668	15.5603	16.1938
Q61543	Q61543	GSLG1_MOUSE	Glg1	Golgi apparatus protein 1	1.19774	1.24342	1.58021	1.89269	0.260321	0.314316	0.660119	0.920439	0.00271131	0.0315166	+	0.218317	0.34936	0.0231387	0.0058174			+	+	32	8	8	8	8	11.8108	12.9675	12.0459	11.7255	12.0598	12.8774	12.2219	11.9898	11.734	11.7504	11.9758	11.8908	12.2127	12.3102	11.3858	12.3563	11.5037	11.5686	11.9069	10.9927	12.4448
Q61553	Q61553	FSCN1_MOUSE	Fscn1	Fascin	0.775943	1.12177	1.56829	1.2169	-0.365977	0.165783	0.649189	0.283213	0.0879907	0.213164		0.255501	0.461623	0.00459011	0.397861			+		32	8	8	8	8	12.4752	14.706	13.0286	13.2382	12.6335	14.3076	13.527	12.7151	13.4395	13.415	13.395	13.6762	14.2181	14.1701	13.5482	13.6968	13.0225	13.67	13.0282	12.5745	13.4809
Q61554	Q61554	FBN1_MOUSE	Fbn1	Fibrillin-1	0.721682	0.988092	1.51877	1.09607	-0.470565	-0.0172833	0.602902	0.132337	0.00190556	0.0375453	+	0.0167803	0.920315	0.00227894	0.51856			+		32	8	8	8	8	11.3928	12.5741	11.8231	11.6346	12.4524	12.2548	12.1243	11.7229	12.4438	12.1143	12.1848	12.3749	12.4666	12.7392	12.547	12.873	11.6315	12.1055	11.6591	11.432	12.0296
Q61581	Q61581	IBP7_MOUSE	Igfbp7	Insulin-like growth factor-binding protein 7	0.847897	1.15963	1.79817	1.52466	-0.238039	0.213665	0.846528	0.60849	0.00050792	0.0140735	+	0.155709	0.422615	0.000768045	0.0135385			+	+	32	8	8	8	8	16.205	17.0421	16.5515	16.1546	16.5752	17.1304	16.7092	16.3498	16.6046	16.5905	16.8845	17.0271	16.9394	17.1772	16.3952	17.0034	15.4124	16.6203	15.8206	15.9486	16.5521
Q61592	Q61592	GAS6_MOUSE	Gas6	Growth arrest-specific protein 6	0.800513	1.15336	1.76145	1.41006	-0.321004	0.205838	0.816761	0.495757	0.00590243	0.049032	+	0.0748291	0.524517	0.00412624	0.0447278			+		32	8	8	8	8	13.843	14.1675	13.956	13.8357	14.5692	14.2926	14.4729	13.8799	13.8552	14.538	14.6261	14.598	14.6651	14.8075	13.8687	14.6265	12.8318	13.598	13.9587	13.2791	14.6298
Q61598	Q61598	GDIB_MOUSE	Gdi2	Rab GDP dissociation inhibitor beta	0.704619	2.1722	4.33315	3.05322	-0.505085	1.11916	2.11542	1.61033	0.0462613	0.104521		0.546329	0.126236	0.00530305	0.059293			+		32	8	8	8	8	14.7693	17.2892	13.8429	12.8621	12.3653	16.4893	13.1126	12.518	14.8654	13.5348	12.3236	15.0852	16.5335	16.0017	15.0463	13.8989	14.8026	15.6256	12.5837	12.0486	13.8882
Q61599	Q61599	GDIR2_MOUSE	Arhgdib	Rho GDP-dissociation inhibitor 2	0.744711	1.47527	2.04071	1.51974	-0.425248	0.560979	1.02907	0.603821	0.105531	0.207264		0.359718	0.107315	0.00930193	0.188821			+		32	8	8	8	8	12.4221	13.9562	11.953	10.9223	11.6199	13.7479	12.1201	11.697	12.7184	11.5176	11.877	12.6724	13.5834	13.1465	13.3685	12.9568	12.707	12.7822	12.106	11.6642	12.5113
Q61646	Q61646	HPT_MOUSE	Hp	Haptoglobin	0.537463	1.05778	2.66247	1.43098	-0.895764	0.0810337	1.41276	0.517001	0.239571	0.325341		0.112145	0.931852	0.0246004	0.484686			+		32	8	8	8	8	17.7609	17.4766	17.1055	19.2729	19.2193	15.9177	18.1311	20.2584	18.6682	20.0887	18.5754	18.8735	18.9219	19.6082	19.0692	18.5034	16.3096	18.5416	17.7671	16.412	13.7134
Q61702	Q61702	ITIH1_MOUSE	Itih1	Inter-alpha-trypsin inhibitor heavy chain H1	0.865637	1.26859	1.13768	0.984817	-0.208165	0.343226	0.186093	-0.0220724	0.611051	0.700615		0.282398	0.435932	0.575736	0.943958					32	8	8	8	8	13.9242	14.6786	14.126	14.2772	14.5407	14.8358	14.1681	14.1735	14.6708	14.3841	14.5228	14.4126	14.1644	14.4067	15.5324	14.2955	13.8437	14.5682	13.8543	14.6266	14.4497
Q61703	Q61703	ITIH2_MOUSE	Itih2	Inter-alpha-trypsin inhibitor heavy chain H2	0.919562	1.30877	1.4232	1.30872	-0.120982	0.388214	0.509142	0.38816	0.157825	0.301323		0.438614	0.312233	0.0796996	0.209477					32	8	8	8	8	15.513	15.9372	15.3286	15.3985	15.7804	16.158	15.204	15.0167	15.5847	15.4365	15.6617	15.6344	15.6154	15.5223	16.0308	15.8185	14.2681	15.3427	15.2812	15.201	15.7879
Q61704	Q61704	ITIH3_MOUSE	Itih3	Inter-alpha-trypsin inhibitor heavy chain H3	0.748839	1.27417	1.54858	1.15964	-0.417273	0.349553	0.630945	0.213672	0.233098	0.372576		0.0194368	0.432391	0.0208782	0.429941					32	8	8	8	8	14.3499	14.8465	14.1344	14.9347	15.0568	15.2041	14.4075	14.7663	14.9898	15.393	14.888	14.9333	14.9233	15.4747	15.3723	15.0639	13.3279	14.7292	14.0155	14.2523	14.9228
Q61730	Q61730	IL1AP_MOUSE	Il1rap	Interleukin-1 receptor accessory protein	0.711328	0.683625	1.37105	0.975265	-0.491413	-0.548722	0.455279	-0.0361335	0.120171	0.233716		0.144173	0.148047	0.129577	0.918118					32	8	8	8	8	14.692	16.7025	16.1755	16.0796	16.4582	15.3472	16.4753	15.021	15.8785	16.0278	16.4147	15.9261	16.0361	16.4066	17.0728	17.1201	15.0665	16.1822	14.9092	14.9815	14.3469
Q61735	Q61735	CD47_MOUSE	Cd47	Leukocyte surface antigen CD47	0.855913	1.19032	1.46218	1.2515	-0.224463	0.251354	0.548117	0.323653	0.498015	0.608584		0.608944	0.307019	0.139905	0.346876					32	8	8	8	8	11.0529	13.0891	11.4428	11.6385	11.2355	10.6326	11.096	10.3376	12.456	10.5401	10.5115	11.8504	10.7315	12.1358	12.7453	11.3501	11.4602	11.8185	10.5202	11.8265	11.4138
Q61781;Q6IFX2	Q6IFX2;Q61781	K1C14_MOUSE;K1C42_MOUSE	Krt14;Krt42	Keratin, type I cytoskeletal 14	1.12503	1.3495	2.04544	2.30118	0.169959	0.432423	1.03241	1.20237	0.162213	0.249848		0.673194	0.623232	0.162281	0.0879604					32	8	8	8	8	13.2978	14.229	12.8735	13.3189	13.5425	12.9588	14.1249	12.41	12.432	12.67	12.9851	14.279	13.3555	14.1288	11.6082	13.9372	12.6344	12.7101	11.3212	9.5096	15.4076
Q61781;Q6IFX2;Q9QWL7	Q6IFX2;Q9QWL7;Q61781	K1C14_MOUSE;K1C17_MOUSE;K1C42_MOUSE	Krt14;Krt17;Krt42	Keratin, type I cytoskeletal 14	1.42407	0.940132	0.845855	1.20456	0.510023	-0.089064	-0.241518	0.268505	0.830941	0.848225		0.23647	0.899153	0.727672	0.689719					32	8	8	8	8	12.7517	12.5749	13.6608	13.0969	12.5507	12.5741	14.7248	12.8973	11.884	12.5057	11.9658	13.0638	12.9896	13.7902	11.1285	13.4235	13.4805	13.5048	11.2834	12.4944	13.437
Q61781;Q9QWL7	Q9QWL7;Q61781	K1C14_MOUSE;K1C17_MOUSE	Krt14;Krt17	Keratin, type I cytoskeletal 14	1.16478	1.50729	3.29742	3.84078	0.220063	0.59196	1.72134	1.9414	0.0160081	0.0532392		0.679502	0.509796	0.0334527	0.0143794			+	+	32	8	8	8	8	15.1957	16.4354	15.2041	13.8188	15.1825	14.9674	15.7575	13.5567	14.1399	13.9896	13.7905	15.336	15.4602	15.5183	13.3996	16.7233	12.8006	13.95	12.6006	10.3841	16.4583
Q61781;Q9Z2K1	Q9Z2K1;Q61781	K1C14_MOUSE;K1C16_MOUSE	Krt14;Krt16	Keratin, type I cytoskeletal 14	1.95313	0.937438	1.1814	2.30742	0.965788	-0.093205	0.240495	1.20628	0.220439	0.307376		0.14279	0.904849	0.732663	0.0345075					32	8	8	8	8	15.3138	16.6339	15.4748	14.2244	14.9296	15.171	15.9028	14.0755	12.1864	14.4057	13.2877	16.0404	14.5721	14.7077	12.4041	16.3954	12.5402	15.0905	12.0226	11.492	15.9856
Q61790	Q61790	LAG3_MOUSE	Lag3	Lymphocyte activation gene 3 protein	0.365672	1.03319	3.9636	1.44938	-1.45138	0.0471082	1.98681	0.535434	2.36334e-11	0	+	3.00503e-07	0.835932	2.38028e-08	0.019239	+		+		32	8	8	8	8	15.1197	15.6286	15.143	14.7586	15.1177	15.4992	15.0027	14.4625	16.3481	16.2597	16.4978	16.6255	16.7891	16.9165	16.2174	16.689	13.8801	14.9204	14.3498	14.239	15.0771
[truncated: 2,558 more rows]
[truncated: 63 more columns]
