# Supplementary material for: Experimental evidence for temporal uncoupling of brain Aβ deposition and neurodegenerative sequelae
Source: Nat Commun. 2022 Nov 28;13:7333. doi: 10.1038/s41467-022-34538-5 (PMC9705543; doi:10.1038/s41467-022-34538-5)
Supplement: Supplementary file 6 — Source Data [file 41467_2022_34538_MOESM6_ESM.xlsx]

## Sheet: Figure 1
	For source data see Supplementary Data 1 and Ref 13

## Sheet: Figure 2
	Figure 2a
Treatment	Ctrl	BI	Ctrl	Ctrl	BI	Ctrl	Ctrl	BI	Ctrl
Group	Young			Adult			Aged
Months	1.5	4.5	4.5	12	15	15	18.5	21.5	21.5
Females	4.84	116.63	4593.23	12778.8	9040.37	14569.6	18794.7	13635.4	22563.9
	8.88	190.77	3704.78	16072.9	9255.15	18117.8	22233.3	16416.6	21809.6
	4.1	195.86	3868.76	13815.8	8638.32	16752.8	17400.6	16258.9	16248.2
	4.1		3831.09			16963.4
	3.05					15306.9
	3.78
	8.98
Males	16.81	118.35	3798.23	13206.3	11552.5	16676.9	16485.7	14424.3	17937.6
	15.42	209.47	4597.05	11101.1	8899.19	16648	14916	11471.1	18862.2
	0.64	207.12	2941.11	11007.1	8840.72	13680.3	19344.1	13299.8	23838.1
	1	193.02	4053.45	15618	9705.03	17841.3	20543.8	14879.4	20328.9
		38.07	4024.67	17927.5	12094.5	15321.1	17890.7	13152.2	17418.5
		49.47	3290.99	12369.8	9072.21		20394	13123.6	17368.1
				14120.6			16728.1	16454.8	18238.3
								16120	20602.3
								21008.8	10885.4
								11217.1	19558.5
								15971.1	19288
								12363.1
								17174.8
	Figure 2b
Treatment	Ctrl	BI	Ctrl	BI
Group	Young-chronic		Adult-chronic
Months	21.5	21.5	21.5	21.5
Females	17773	1397.04	16037.6	7635.46
	19006	1140.59	20503.2	6558.99
	17599.6	958.75	17558	5421.44
	17629.1	1253.09	16756.5	7601.79
		1270.78	18710.4	6859.26
		823.055	15961.4	7682.44
		1510.31	22319.2	5027.97
			16712.9	6844.77
			21825.5	5446.22
			20860.7	5872.13
			21260.2
			19349.8
			19373.5
Males	18843.3	1647.44	17718.6	7870.3
	17897.9	1961.79		5852.15
	14634.6	1724.69
	18822.4	1341.53
	23743	652.952
	20569	1617.61
	20981	1834.74
	18238.2	1998.27
	20285.5
	Figure 2c
Treatment	Ctrl	BI	Ctrl	Ctrl	BI	Ctrl	Ctrl	BI	Ctrl	BI	BI
Group	Young			Adult			Aged			Young-chronic	Adult-chronic
Months	1.5	4.5	4.5	12	15	15	18.5	21.5	21.5	21.5	21.5
Females	4.84	116.63	4593.23	12778.8	9040.37	14569.6	18794.7	13635.4	22563.9	1397.04	7635.46
	8.88	190.77	3704.78	16072.9	9255.15	18117.8	22233.3	16416.6	21809.6	1140.59	6558.99
	4.1	195.86	3868.76	13815.8	8638.32	16752.8	17400.6	16258.9	16248.2	958.75	5421.44
	4.1		3831.09			16963.4				1253.09	7601.79
	3.05					15306.9				1270.78	6859.26
	3.78									823.055	7682.44
	8.98									1510.31	5027.97
											6844.77
											5446.22
											5872.13
Males	16.81	118.35	3798.23	13206.3	11552.5	16676.9	16485.7	14424.3	17937.6	1647.44	7870.3
	15.42	209.47	4597.05	11101.1	8899.19	16648	14916	11471.1	18862.2	1961.79	5852.15
	0.64	207.12	2941.11	11007.1	8840.72	13680.3	19344.1	13299.8	23838.1	1724.69
	1	193.02	4053.45	15618	9705.03	17841.3	20543.8	14879.4	20328.9	1341.53
		38.07	4024.67	17927.5	12094.5	15321.1	17890.7	13152.2	17418.5	652.952
		49.47	3290.99	12369.8	9072.21		20394	13123.6	17368.1	1617.61
				14120.6			16728.1	16454.8	18238.3	1834.74
								16120	20602.3	1998.27
								21008.8	10885.4
								11217.1	19558.5
								15971.1	19288
								12363.1
								17174.8

## Sheet: Figure 3
	Figure 3c
Treatment	Ctrl	BI	Ctrl	BI	Ctrl	BI	BI		Ye et al. 2017	Months	SD50	SEM
Group	Young		Adult		Aged		Young-chronic		PS-1.2	1.2	0	0
Months	1.2	4.5	12	15	18	21.5	21.5		PS1-3m	3	1.61	0.38
SD50	0	1.579	2.55	2.419	2.54	2.944	1.764		PS1-6m	6	2.15	0.14
SEM	0	0.42	0.14	0.301	0.43	0.148	0.173		PS1-12m	12	2.55	0.14
									PS1-18m	18	2.54	0.43
									PS1-24m	22.2	2.63	0.08

## Sheet: Figure 4
	Figure 4a
Treatment	Ctrl	Ctrl	BI	Ctrl	Ctrl	BI	Ctrl	Ctrl	BI
Group	Young			Adult			Aged
Months	1.5	4.5	4.5	12	15	15	18.5	21.5	21.5
Females	172	726	274	3816	5601	6895	8495	33784	24731.5
	101	608	177	3704		6079	11682	26308	19362.8
	122	1083	180	1573	12135	4100	8166	17016	27892
	127	728			12240
	95				12475
	100
	145
Males	169	988	278	2245	7028	3688	16755	28045	18138.7
	147	847	204	2660	8995	4860	6352	37989	20044
	46	478	280	2064	14409	6666	20729	11339	27432.6
	81	970	227	2376	13784	7535	16427	34265
		1004	242	2851	9737	9159	18796	28861	16323.6
		565	396	2310		5093	9006	26259	5056.74
				3610			10164	11799	16447.5
								34551	26169.1
									26719.1
Transgene	APPPS1				Wt
Treatment	Ctrl	BI	Ctrl	BI	Ctrl	BI	Ctrl	BI
Group	Young-chronic		Adult-chronic		Young-chronic		Adult-chronic
Months	21.5	21.5	21.5	21.5	21.5	21.5	21.5	21.5
Females	32878.1	2373.14	31633.6	7284.16	4133.44	3812.47	3460.81	2884.14
	22168.4	1301.57	39980.6	9795.43	4111.61	1914.97	3075.27	4408.3
	25635.7	1583.87	29504.2	9812.06	4479.95	5125.1	1698.14	4360.93
	36549.2	1900.32	18554	11329.3	3955.21	3267.72	3727.9	1589.5
		3906.01	26829.9	7538.89	4892.82	4510.16	3252.52	1578.89
		2926.22	17019.3	13192		12277.8	1556.02	1467.8
			13814.6	6494.68		3053.45		2283.79
			18648.8	8576.05
			25934.5	13360.7
			27059.2	11099.9
			26815.1
			32523.5
			20121.5
Males	13984.1	1880.67	40925.6	10489.7	2724.11	3513.31	980.167	2335.25
	19671	847.094		8982.35	3668.39	3359.46	2820.43	7371.67
	20450.6	2431.38			5078.84	4487.37	3537.59	6464.2
	28023.8	2192.03			5528.39	8466.7	2755.9	1470.25
	32556.2	1635.99			935.304		2741.2	737.576
	26044	4960.21			3155.23		3091.61
	27000.7	3141.86			4512.53
	31636.2	1403.41			3928.49
	Figure 4c
Treatment	Ctrl	Ctrl	BI	Ctrl	Ctrl	BI	Ctrl	Ctrl	BI	BI	BI
Group	Young			Adult			Aged			Young-chronic	Adult-chronic
Months	1.5	4.5	4.5	12	15	15	18.5	21.5	21.5	21.5	21.5
Females	172	726	274	3816	5601	6895	8495	33784	24731.5	2373.14	7284.16
	101	608	177	3704		6079	11682	26308	19362.8	1301.57	9795.43
	122	1083	180	1573	12135	4100	8166	17016	27892	1583.87	9812.06
	127	728			12240					1900.32	11329.3
	95				12475					3906.01	7538.89
	100									2926.22	13192
	145										6494.68
											8576.05
											13360.7
											11099.9
Males	169	988	278	2245	7028	3688	16755	28045	18138.7	1880.67	10489.7
	147	847	204	2660	8995	4860	6352	37989	20044	847.094	8982.35
	46	478	280	2064	14409	6666	20729	11339	27432.6	2431.38
	81	970	227	2376	13784	7535	16427	34265		2192.03
		1004	242	2851	9737	9159	18796	28861	16323.6	1635.99
		565	396	2310		5093	9006	26259	5056.74	4960.21
				3610			10164	11799	16447.5	3141.86
								34551	26169.1	1403.41
									26719.1

## Sheet: Figure 5
eyo_bin	mean_biomarker_value_MC	mean_biomarker_value_NC	mean_biomarker_value_MC_adjusted	mean_biomarker_value_MC_scaled	Percent_relative_change_of_biomarker_MC	sd	sem	Biomarker
-20	466	448	18	0	0	3.53957	0.722511	CSF NfL
-15	567	633	0	0	0	4.01767	1.42046	CSF NfL
-10	669	731	0	0	0	4.75331	1.2273	CSF NfL
-5	1043	985	58	40	7.61081	17.6852	4.90498	CSF NfL
0	2387	1039	1348	1330	41.626	37.3396	8.80103	CSF NfL
5	3672	1088	2584	2566	79.9736	53.8914	13.0706	CSF NfL
10	4622	1413	3209	3191	100	91.5165	32.356	CSF NfL
-20	1.09			0	0	11.824	1.99863	PiB-PET
-15	1.16			0.07	12.8218	16.5196	3.06761	PiB-PET
-10	1.33			0.24	35.1141	37.1949	6.90693	PiB-PET
-5	1.47			0.38	53.3911	43.6318	8.55689	PiB-PET
0	1.68			0.59	83.403	62.1296	11.1588	PiB-PET
5	1.74			0.65	92.0031	66.5679	9.92336	PiB-PET
10	1.8			0.71	100	62.4591	14.3291	PiB-PET

## Sheet: Suppl Figure 1
	Supple Figure 1a and 1b are Source Data
	Supple Figure 1c are calculated based on Source Data provided in Supple Figure 1b

## Sheet: Supple Figure 2
	Supplement Figure 2a
Treatment	Ctrl	Ctrl	BI	Ctrl	Ctrl	BI	Ctrl	Ctrl	BI
Group	Young			Adult			Aged
Months	1.5	4.5	4.5	12	15	15	18.5	21.5	21.5
Females	0.255171	13.0829	1.26616	45.3	47.45	42.08	61.48	67.05	59.88
	0.341884	10.7626	1.45966	53.73	51.96	27.72	58.92	70.48	62.42
	0.220366	9.3872	2.04272	51.59	54.1	29.42	54.23	73.88	65.11
	0.500831	11.5173			55.26
	0.203599				47.22
	0.101683
	0.213094
Males	0.41729	7.65826	1.41716	50.02	56.29	47.67	68.36	69.46	56.83
	0.736699	9.98157	2.02048	47.72	55.76	46.85	62.1	49.32	58.04
	0.0606923	8.00093	1.61801	50.14	35.85	44.93	56.96	64.59	49.91
	0.126901	6.61278	1.59474	50.33	55.76	48.1	63.27	55.51	61.95
		7.22782	0.65113	48.57	55.77	49.26	58.2	70.63	59.09
		8.13214	0.485159	55.62		39.22	56.34	75.92	70.19
				52.5			53.58	69.01	68.29
								67.19	70.06
								73.22	61.03
								59.87	58.57
								66.67	52.24
									60.37
									64.35
	Supplement Figure 2b
Treatment	Ctrl	BI	Ctrl	BI
Group	Young-chronic		Adult-chronic
Months	21.5	21.5	21.5	21.5
Females	65.2111	22.8258	72.6941	46.6246
	66.85	14.9235	70.2994	34.8125
	56.328	19.6132	68.0409	40.3837
	64.4211	21.2901	69.1063	42.6748
		18.8594	64.4986	39.7005
		18.8594	66.2659	38.096
		25.7612	70.3595	46.0777
			71.2436	46.0197
			66.8788	38.1898
			55.9697	35.848
			67.0007
			58.2765
			66.8973
Males	66.2067	21.6466	65.2439	44.2183
	70.3837	26.4749		38.3665
	65.5177	21.2901
	67.7256	19.8041
	68.5898	13.6156
	70.3113	14.5913
	67.4382	24.8531
	65.201	23.8867
	71.9642

## Sheet: Supple Figure 3
	Supplement Figure 3a
Treatment	Ctrl	Ctrl	BI	Ctrl	Ctrl	BI	Ctrl	Ctrl	BI
Group	Young			Adult			Aged
Months	1.5	4.5	4.5	12	15	15	18.5	21.5	21.5
Females	9.31	39.6828	14.4944	184.704	117.057	103.386	229.098	237.731	142.355
	8.79	58.44	14.4828	177.295	162.29	75.3112	242.133	205.098	181.562
	7.33	46.5872	14.3124	136.912	165.836	82.9768	236.386	173.018	181.898
	8.58	46.9712			197.012
	6.59				197.634
	7.82
	6.62
Males	10.13	13.642	14.6308	189.593	181.434	126.125	227.754	241.064	165.559
	10.21	51.9544	13.926	124.772	145.428	129.306	208.282	214.156	138.157
	7.38	46.8664	37.3308	203.58	127.814	99.7896	229.041	243.03	136.112
	8.16	59.5924	13.392	138.977	179.834	122.806	221.857	177.532	220.65
		50.2432	11.926	190.917	186.63	158.536	288.629	217.684	184.042
		45.516	10.7328	171.822		112.068	266.973	210.937	159.879
				144.163			219.822	220.409	77.0004
								275.974	168.246
								165.352	167.831
								222.087	134.858
								221.42	174.806
									160.867
									163.821
	Supplement Figure 3b
Transgene	APPPS1				Wt
Treatment	Ctrl	BI	Ctrl	BI	Ctrl	BI	Ctrl	BI
Group	Young-chronic		Adult-chronic		Young-chronic		Adult-chronic
Months	21.5	21.5	21.5	21.5	21.5	21.5	21.5	21.5
Females	187.427	49.0096	198.725	132.059	10.6656	9.27813	10.2287	12.5056
	143.644	31.345	185.162	119.722	10.779	9.22929	13.8719	13.0503
	183.172	45.668	289.074	152.096	14.1545	10.8846	11.0233	11.3181
	204.292	34.658	197.091	161.825	10.6088	10.1138	13.2468	12.202
		41.9124	209.663	140.671	11.0631	9.07535	14.1664	10.6392
		40.2559	201.742	132.876	8.63694	12.3207	12.7109	10.5946
		42.1837	278.058	162.186		9.87047		11.4608
			213.623	104.478
			228.239	125.034
			194.042	126.653
			242.022
			232.514
			113.892
Males	277.521	47.3246	241.645	119.172	10.1869	8.53156	14.3717	12.2645
	258.771	34.9436		127.926	8.17455	8.20711	9.55891	13.7915
	172.676	41.5268			10.0327	10.1381	8.30889	9.57683
	227.155	27.4894			13.7001	9.71624	10.2733	11.5322
	254.801	26.7896			9.76479		11.4787	10.8715
	203.364	45.4681			9.20501		11.7019
	233.11	52.3655			10.0164
	219.729	59.377			10.1138
	243.72				11.0143
	Supplement Figure 3d
Treatment	Ctrl	Ctrl	BI	Ctrl	Ctrl	BI	Ctrl	Ctrl	BI
Group	Young			Adult			Aged
Months	1.5	4.5	4.5	12	15	15	18.5	21.5	21.5
Females	0.00149177	0.0207004	0.00218999	0.0340477	0.0537688	0.0301889	0.0625727	0.0369469	0.0351977
	0.00085151	0.0185126	0.00160664	0.039185	0.0359734	0.0377384	0.0768059	0.0577349	0.0747301
	0.00103002	0.0166141	0.00223382	0.0377327	0.0380249	0.0199193	0.0541715	0.0400113	0.0562549
	0.00083532	0.023804			0.0389451
	0.00064697				0.0506632
	0.0013635
	0.00160866
Males	0.0013344	0.014336	0.00287054	0.0327944	0.0386773	0.0236051	0.0793425	0.0442522	0.0459446
	0.0008783	0.0187684	0.0020176	0.0478034	0.0438055	0.0199821	0.072506	0.0505435	0.0532574
	0.00160757	0.0153696	0.00168467	0.0452932	0.0492868	0.0193916	0.0619103	0.0540981	0.0378576
		0.0164682	0.00202447	0.0553392	0.0352754	0.0215957	0.0675964	0.0512749	0.0481604
		0.018508	0.00056081	0.034026		0.021882	0.0754918	0.0572053	0.0632012
		0.0148001	0.00186518	0.0471564		0.0244925	0.0722158	0.0459259	0.050739
				0.0326902			0.0803477	0.0474408	0.0277059
								0.0445061	0.0210665
								0.0775558	0.0309589
								0.0861421	0.0377092
								0.0760496	0.0302937
									0.0259525
									0.0036769
	Supplement Figure 3e
Transgene	APPPS1				Wt
Treatment	Ctrl	BI	Ctrl	BI	Ctrl	BI	Ctrl	BI
Group	Young-chronic		Adult-chronic		Young-chronic		Adult-chronic
Females	0.0719266	0.0107596	0.0598437	0.0464158	0.0019491	0.00094898	0.00326937	0.00159953
	0.0673037	0.00551251	0.0962068	0.0275785	0.00219108	0.00107192	0.00272062	0.00260376
	0.072846	0.0120112	0.0768137	0.0355111	0.00438872	0.00270265	0.00271542	0.00096159
	0.0799027	0.00875636	0.0602441	0.0441035	0.00142555	0.00443408	0.00306813	0.00194614
		0.0121366	0.0569543	0.0377519	0.00117766	0.00250542	0.0033716	0.00235748
		0.00902954	0.0442335	0.0474063	0.00161462	0.00386836	0.00213979	0.00208361
		0.0104106	0.0525003	0.0231504		0.00166081		0.00111357
			0.0586817	0.0396671
			0.0527268	0.057911
			0.0505167	0.0116543
			0.0582797
			0.056471
			0.00861898
Males	0.0535044	0.00987746	0.037596	0.0292252	0.00183928	0.00071097	0.00082533	0.00128098
	0.0593296	0.0116646		0.0288367	0.00118045	0.00089561	0.00166909	0.00526511
	0.0368469	0.00870405			0.00113745	0.00099354	0.00086022	0.00201643
	0.0369127	0.00672911			0.00183753	0.00064102	0.0010148	0.00265535
	0.0393453	0.00801217			0.00127619		0.00103011	0.00352954
	0.05354	0.00951732			0.00076729		0.00069116
	0.041577	0.0089248			0.00087211
	0.0495453	0.00815994			0.00104336
	0.0521296				0.0007291

## Sheet: Supple Figure 4
	Supplement Figure 4a
Treatment	Ctrl	Ctrl	BI	Ctrl	Ctrl	BI	Ctrl	Ctrl	BI
Group	Young			Adult			Aged
Months	1.5	4.5	4.5	12	15	15	18.5	21.5	21.5
Females	130.328	480.699	145.674	1186.24	1995.01	1109.01	1682.53	2157.54	1388.9
	145.691	697.373	130.294	1481.82	1245.74	1530.19	887.37	1985.21	1990.95
	353.468	614.542		601.699	1251.34	754.137		1189.71
	108.4				1326.78
	131.283
	154.122
Males	177.638	620.921	164.921	828.224	1304.51	654.351	1208.77	1889.75	1356.22
	163.666	944.094	145.7	930.624	1043.85	640.885	988.392	1936.69	1164.48
	94.246	546.499	250.761	907.29	1304.37	1021.59	1783.87	1170.81	1387.43
	176.902	590.156	235.382	802.252	1683.6	817.417	1572.91	2146.68	1580.27
		775.847		871.374	1196.56	1271.65	1339.2	1975.49	1538.4
		454.901		827.889		781.355	1180.09	1399.67
				1175.08
	Supplement Figure 4b
Transgene	APPPS1				Wt
Treatment	Ctrl	BI	Ctrl	BI	Ctrl	BI	Ctrl	BI
Group	Young-chronic		Adult-chronic		Young-chronic		Adult-chronic
Months	21.5	21.5	21.5	21.5	21.5	21.5	21.5	21.5
Females	1464.97	285.26	1648.7	710.58	471.68	256.66	332.33	801.722
	2386.03	295.76	2070.83	693.67	319.47	228.07	318.431	770.016
	1903.86	319.29	1797.1	744.52	325.08	481.63	184.695	266.301
	1977.61	307.49	1404.93	788.54	228.59	311.47	373.397	220.88
			1461.5	801.56	370.66	329.27	320.327	341.556
			1923.08	860.19		260.85	352.793	264.613
			1535.64	1016.94				218.556
			1324.4	965.75
			1634.08	891.17
			1913.33
			1499.89
			2807.93
			1575.86
Males	1208.12	435.61	2060.7	612.86	267.54	252.58	185.111	310.446
	1200.16	317.74		584.89	259.8	292.78	230.016	267.589
	1530.69	226.9			244.07	282.51	288.1	260.722
	1175.14	421.34			223.96	394.9	221.557	187.546
	2562.82	227.48			224.76		214.519	230.474
	1517.24	333.23			156.1		173.543
	1750.37	292.27			252.51
	2458.38				328.44

## Sheet: Supple Figure 5
	For source data see Supplementary Data 2 and https://www.ebi.ac.uk/pride/archive/projects/PXD032782/)

[truncated: 1 more sheets: Supple Figure 6]
